# Supplementary material for: A mega-analysis of expression quantitative trait loci (eQTL) provides insight into the regulatory architecture of gene expression variation in liver
Source: Sci Rep. 2018 Apr 12;8:5865. doi: 10.1038/s41598-018-24219-z (PMC5897392; doi:10.1038/s41598-018-24219-z)
Supplement: Supplementary file 2 — Supplementary Table S1 [file 41598_2018_24219_MOESM2_ESM.xlsx]

## Sheet: Sheet1
Supplementary Table S1. Statistically significant results of the mega-analysis including four publically available studies and 588 individuals (Q-Value < 1x10-3).
dbSNP ID	Chromosome	Position [hg19]	Gene ID (ENSG)	Gene Symbol	P-Value	Q-Value	Effect Size	Standard error of effect size	Reference allele	Effect allele	Effect allele frequency of effect allele in					Distance to nearest transcription start site	Gene position
											GTEX	Innocenti et al. 2013	Schadt et al. 2008	Schroeder et al. 2011	Mega-analysis
rs3094315	1	752566	ENSG00000225880	LINC00115	1.76581e-06	0.000917132	-0.0697002	0.0144354	G	A	0.849398	0.845506	0.901685	0.95302	0.890306	-9019	chr1:761585-762902
rs3131972	1	752721	ENSG00000225880	LINC00115	1.47016e-06	0.000781204	-0.0690627	0.0141921	A	G	0.845679	0.845506	0.886364	0.95302	0.885274	-8864	chr1:761585-762902
rs3131971	1	752894	ENSG00000225880	LINC00115	1.88432e-06	0.000969844	-0.0697478	0.0144857	T	C	0.853659	0.845506	0.901685	0.95302	0.890971	-8691	chr1:761585-762902
rs2073814	1	753474	ENSG00000225880	LINC00115	1.12522e-06	0.000617306	-0.0697327	0.0141703	C	G	0.843373	0.847458	0.884181	0.95302	0.884812	-8111	chr1:761585-762902
rs489788	1	1681719	ENSG00000142609	C1orf222	9.7112e-07	0.000542552	0.0840488	0.0169761	A	G	0.413043	0.401316	0.480132	0.458015	0.441352	-171676	chr1:1853395-1859368
rs8841	1	1683420	ENSG00000142609	C1orf222	7.59842e-08	5.64453e-05	0.093344	0.0171368	A	T	0.407143	0.4125	0.413793	0.432	0.417	-169975	chr1:1853395-1859368
rs1062090	1	1683900	ENSG00000142609	C1orf222	9.83e-07	0.00054842	0.0808186	0.0163318	G	A	0.455696	0.462428	0.496988	0.510204	0.484071	-169495	chr1:1853395-1859368
rs7796	1	1684169	ENSG00000142609	C1orf222	9.9439e-07	0.000554171	0.0807002	0.0163156	C	G	0.455696	0.462428	0.5	0.510204	0.484982	-169226	chr1:1853395-1859368
rs2072926	1	1684758	ENSG00000142609	C1orf222	9.8771e-07	0.000550762	0.0806123	0.0162933	G	A	0.455696	0.462428	0.502976	0.506757	0.485035	-168637	chr1:1853395-1859368
rs2072927	1	1684800	ENSG00000142609	C1orf222	9.87169e-07	0.000550481	0.0806117	0.0162928	G	A	0.455696	0.462428	0.502976	0.506757	0.485035	-168595	chr1:1853395-1859368
rs17162854	1	1693726	ENSG00000142609	C1orf222	3.88323e-07	0.000241237	0.0838264	0.0163273	A	G	0.474026	0.497093	0.538922	0.503472	0.508036	-159669	chr1:1853395-1859368
rs34166899	1	1696326	ENSG00000142609	C1orf222	2.82161e-07	0.000181682	0.0850591	0.0163682	C	A	0.487013	0.482456	0.529412	0.482639	0.497331	-157069	chr1:1853395-1859368
rs66701417	1	1698092	ENSG00000142609	C1orf222	3.09509e-07	0.000197322	0.0851067	0.0164344	A	G	0.487179	0.482456	0.529412	0.482639	0.497336	-155303	chr1:1853395-1859368
rs12040325	1	1702436	ENSG00000142609	C1orf222	4.39348e-07	0.000269026	0.0844657	0.0165302	G	A	0.487179	0.482456	0.529412	0.482639	0.497336	-150959	chr1:1853395-1859368
rs7529918	1	1703303	ENSG00000142609	C1orf222	4.79985e-07	0.000290909	0.0842132	0.0165374	G	A	0.487179	0.482456	0.529412	0.482639	0.497336	-150092	chr1:1853395-1859368
rs12038111	1	1703849	ENSG00000142609	C1orf222	5.15272e-07	0.000309621	0.0839948	0.0165402	T	C	0.487179	0.482456	0.529412	0.482639	0.497336	-149546	chr1:1853395-1859368
rs12038134	1	1703865	ENSG00000142609	C1orf222	5.16085e-07	0.000310023	0.08399	0.0165403	T	A	0.487179	0.482456	0.529412	0.482639	0.497336	-149530	chr1:1853395-1859368
rs72634845	1	1704899	ENSG00000142609	C1orf222	5.75597e-07	0.000341695	0.0836322	0.0165406	G	A	0.487342	0.479885	0.522857	0.482993	0.494783	-148496	chr1:1853395-1859368
rs72634846	1	1704915	ENSG00000142609	C1orf222	5.76475e-07	0.000342149	0.0836268	0.0165405	C	G	0.487342	0.479885	0.522857	0.482993	0.494783	-148480	chr1:1853395-1859368
rs12040826	1	1705287	ENSG00000142609	C1orf222	6.04121e-07	0.000356682	0.0834663	0.0165393	A	C	0.487952	0.480114	0.516854	0.483108	0.493162	-148108	chr1:1853395-1859368
rs201919403	1	1707900	ENSG00000142609	C1orf222	8.20612e-07	0.000467958	0.082705	0.0165905	GAAAC	G	0.493902	0.479885	0.511364	0.486486	0.493103	-145495	chr1:1853395-1859368
rs12044597	1	1708801	ENSG00000142609	C1orf222	8.34078e-07	0.000474696	0.0827	0.0166004	A	G	0.493902	0.479885	0.511429	0.486486	0.493092	-144594	chr1:1853395-1859368
rs2272908	1	1721479	ENSG00000142609	C1orf222	9.77268e-07	0.000545622	0.0821877	0.0166045	C	T	0.487952	0.474719	0.511236	0.483221	0.489796	-131916	chr1:1853395-1859368
rs3737628	1	1722932	ENSG00000142609	C1orf222	8.3743e-07	0.000476162	0.0829946	0.0166623	C	T	0.487952	0.474719	0.505618	0.483221	0.488095	-130463	chr1:1853395-1859368
rs9660180	1	1723031	ENSG00000142609	C1orf222	9.03482e-07	0.000509174	0.0825984	0.016634	G	A	0.487952	0.474719	0.508427	0.483221	0.488946	-130364	chr1:1853395-1859368
rs34645159	1	1724366	ENSG00000142609	C1orf222	9.03666e-07	0.000509267	0.0825968	0.0166338	G	A	0.487952	0.474719	0.508427	0.483221	0.488946	-129029	chr1:1853395-1859368
rs12034740	1	1728969	ENSG00000142609	C1orf222	9.0174e-07	0.000508334	0.0828716	0.0166877	C	A	0.487952	0.482955	0.508571	0.483221	0.491424	-124426	chr1:1853395-1859368
rs7546498	1	1740255	ENSG00000142609	C1orf222	7.67342e-07	0.000440934	0.0834375	0.0166922	G	T	0.487805	0.465714	0.508621	0.472414	0.483507	-113140	chr1:1853395-1859368
rs2180311	1	1748734	ENSG00000142609	C1orf222	1.01118e-06	0.000562483	0.0818242	0.0165542	T	C	0.493976	0.474719	0.502809	0.483221	0.488095	-104661	chr1:1853395-1859368
rs6664664	1	1751264	ENSG00000142609	C1orf222	9.61669e-07	0.000537939	0.0820759	0.016571	G	A	0.493976	0.474719	0.502809	0.483221	0.488095	-102131	chr1:1853395-1859368
rs9786942	1	1759213	ENSG00000142609	C1orf222	6.10659e-07	0.000360197	0.0839788	0.016648	A	G	0.493827	0.474576	0.5	0.496503	0.490435	-94182	chr1:1853395-1859368
rs34849348	1	1762757	ENSG00000142609	C1orf222	5.49496e-07	0.000327763	0.084368	0.0166556	C	T	0.493827	0.474576	0.502907	0.496503	0.491274	-90638	chr1:1853395-1859368
rs61422524	1	1767565	ENSG00000142609	C1orf222	7.45963e-07	0.00043001	0.0835978	0.0167052	C	A	0.4875	0.474576	0.502924	0.489209	0.488536	-85830	chr1:1853395-1859368
rs10907191	1	1774820	ENSG00000142609	C1orf222	1.87003e-07	0.000126045	0.087953	0.0166698	A	T	0.49375	0.474576	0.502907	0.485612	0.488556	-78575	chr1:1853395-1859368
rs4648727	1	1776269	ENSG00000142609	C1orf222	6.91432e-07	0.000402237	-0.0847796	0.0168899	C	A	0.45	0.457627	0.43314	0.503623	0.460317	-77126	chr1:1853395-1859368
rs6687065	1	1778469	ENSG00000142609	C1orf222	1.3281e-07	9.31145e-05	0.0889194	0.0166465	A	G	0.5	0.47191	0.5	0.496528	0.490484	-74926	chr1:1853395-1859368
1:1779476:C:CTATA	1	1779476	ENSG00000142609	C1orf222	4.77511e-07	0.000289546	-0.0857466	0.0168352	C	CTATA	0.444444	0.460674	0.437143	0.496552	0.460276	-73919	chr1:1853395-1859368
rs6681938	1	1781220	ENSG00000142609	C1orf222	5.62638e-07	0.000334814	0.0883568	0.0174593	T	C	0.295181	0.345506	0.356742	0.332215	0.338435	-72175	chr1:1853395-1859368
rs11260623	1	1781456	ENSG00000142609	C1orf222	9.99645e-08	7.21582e-05	0.0895182	0.0165914	G	T	0.5	0.47191	0.5	0.489655	0.488774	-71939	chr1:1853395-1859368
rs61558279	1	1782853	ENSG00000142609	C1orf222	7.86429e-07	0.000450654	0.0894917	0.0179211	GA	G	0.540323	0.510067	0.533088	0.509346	0.520925	-70542	chr1:1853395-1859368
rs915292	1	1792157	ENSG00000142609	C1orf222	1.27733e-07	8.99231e-05	0.0892598	0.016687	A	C	0.5	0.47191	0.502841	0.496528	0.491364	-61238	chr1:1853395-1859368
rs6698147	1	1796616	ENSG00000142609	C1orf222	3.7059e-07	0.000231507	0.0899449	0.0174878	G	A	0.289157	0.344633	0.357955	0.328767	0.33677	-56779	chr1:1853395-1859368
rs12134553	1	1796717	ENSG00000142609	C1orf222	4.63313e-07	0.000281918	-0.086258	0.0169157	A	C	0.444444	0.460674	0.430636	0.492958	0.457317	-56678	chr1:1853395-1859368
rs9660106	1	1797947	ENSG00000142609	C1orf222	9.53616e-08	6.91867e-05	0.0898618	0.0166277	A	G	0.5	0.47191	0.502841	0.489655	0.489655	-55448	chr1:1853395-1859368
rs12567685	1	1806647	ENSG00000142609	C1orf222	9.62422e-08	6.97724e-05	0.0898286	0.0166269	T	C	0.5	0.47191	0.502841	0.489726	0.489673	-46748	chr1:1853395-1859368
rs4648729	1	1808769	ENSG00000142609	C1orf222	1.28684e-07	9.05208e-05	0.0893862	0.0167151	T	C	0.49375	0.47191	0.508721	0.489583	0.490418	-44626	chr1:1853395-1859368
rs35386522	1	1811006	ENSG00000142609	C1orf222	9.64021e-08	6.98776e-05	0.089835	0.016629	T	C	0.5	0.47191	0.50565	0.489796	0.490566	-42389	chr1:1853395-1859368
rs12729990	1	1812035	ENSG00000142609	C1orf222	8.88302e-08	6.49414e-05	0.0901685	0.0166433	T	A	0.5	0.47191	0.50565	0.489726	0.490534	-41360	chr1:1853395-1859368
rs6603802	1	1812521	ENSG00000142609	C1orf222	9.31241e-08	6.77216e-05	0.0900188	0.016643	C	T	0.49375	0.468927	0.502825	0.493243	0.488832	-40874	chr1:1853395-1859368
rs6603803	1	1812688	ENSG00000142609	C1orf222	7.31512e-08	5.45526e-05	0.0902076	0.0165394	A	G	0.512048	0.477528	0.502809	0.496644	0.494898	-40707	chr1:1853395-1859368
rs6688470	1	1818239	ENSG00000142609	C1orf222	9.61235e-08	6.96952e-05	0.0898671	0.0166333	G	A	0.5	0.47191	0.505618	0.489796	0.490582	-35156	chr1:1853395-1859368
rs34135959	1	1823093	ENSG00000142609	C1orf222	9.99897e-08	7.21745e-05	0.0899037	0.016663	C	CAGAG	0.5	0.47191	0.502825	0.493151	0.49055	-30302	chr1:1853395-1859368
rs7542410	1	1831012	ENSG00000142609	C1orf222	9.82879e-08	7.10915e-05	0.0902745	0.0167217	C	T	0.49375	0.464912	0.502941	0.492908	0.487544	-22383	chr1:1853395-1859368
rs4648730	1	1832701	ENSG00000142609	C1orf222	1.16708e-07	8.29525e-05	0.0898622	0.016746	C	T	0.49375	0.465116	0.502941	0.492958	0.487589	-20694	chr1:1853395-1859368
rs7548509	1	1832825	ENSG00000142609	C1orf222	1.17854e-07	8.36767e-05	0.0898364	0.016747	C	A	0.49375	0.465116	0.502941	0.492958	0.487589	-20570	chr1:1853395-1859368
rs70940704	1	1833757	ENSG00000142609	C1orf222	1.46217e-07	0.000101376	0.0916586	0.0172183	T	TA	0.466667	0.403333	0.456081	0.435484	0.43662	-19638	chr1:1853395-1859368
rs9662595	1	1833878	ENSG00000142609	C1orf222	1.17588e-07	8.35092e-05	0.0898522	0.0167486	C	T	0.49375	0.465116	0.502941	0.492958	0.487589	-19517	chr1:1853395-1859368
rs112283380	1	1833920	ENSG00000142609	C1orf222	1.17919e-07	8.37159e-05	0.0898431	0.0167486	G	A	0.49375	0.465116	0.502941	0.492958	0.487589	-19475	chr1:1853395-1859368
rs2803290	1	1837025	ENSG00000142609	C1orf222	1.36662e-07	9.54988e-05	0.0894168	0.0167567	C	T	0.493671	0.465116	0.502941	0.492958	0.487567	-16370	chr1:1853395-1859368
rs28651112	1	1840673	ENSG00000142609	C1orf222	2.00176e-07	0.000133897	0.0889176	0.0168945	G	A	0.49359	0.470414	0.511834	0.503546	0.494614	-12722	chr1:1853395-1859368
rs4298676	1	1840677	ENSG00000142609	C1orf222	2.00169e-07	0.000133894	0.0889176	0.0168945	G	A	0.49359	0.470414	0.511834	0.503546	0.494614	-12718	chr1:1853395-1859368
rs2474460	1	1844046	ENSG00000142609	C1orf222	2.05661e-07	0.000137195	0.0880491	0.0167461	C	T	0.481928	0.457865	0.494382	0.479866	0.477891	-9349	chr1:1853395-1859368
rs34478039	1	1844943	ENSG00000142609	C1orf222	1.53899e-07	0.000106038	0.0911833	0.0171606	CT	C	0.485915	0.464744	0.512658	0.48913	0.488528	-8452	chr1:1853395-1859368
rs2474459	1	1845082	ENSG00000142609	C1orf222	8.24278e-07	0.000469799	0.0857717	0.0172088	T	C	0.467105	0.438272	0.490446	0.471014	0.466229	-8313	chr1:1853395-1859368
rs2803299	1	1845784	ENSG00000142609	C1orf222	4.48087e-07	0.000273732	0.0864033	0.0169223	C	T	0.455128	0.455357	0.509259	0.489437	0.48	-7611	chr1:1853395-1859368
rs2803298	1	1846073	ENSG00000142609	C1orf222	7.1533e-07	0.000414447	0.0849351	0.0169439	G	T	0.525974	0.527439	0.570552	0.5	0.532787	-7322	chr1:1853395-1859368
rs2748988	1	1846357	ENSG00000142609	C1orf222	4.32423e-07	0.000265281	0.0868318	0.0169828	G	A	0.455128	0.448485	0.51227	0.485915	0.478102	-7038	chr1:1853395-1859368
rs2247560	1	1846765	ENSG00000142609	C1orf222	4.25476e-07	0.000261576	0.0866413	0.016935	G	A	0.455128	0.455357	0.51227	0.489437	0.480944	-6630	chr1:1853395-1859368
rs2803297	1	1847656	ENSG00000142609	C1orf222	4.25308e-07	0.000261485	0.0866487	0.0169362	C	T	0.455128	0.455357	0.51227	0.489437	0.480944	-5739	chr1:1853395-1859368
rs2748986	1	1847856	ENSG00000142609	C1orf222	6.99397e-07	0.000406342	0.0850348	0.0169485	G	T	0.526316	0.527607	0.570552	0.5	0.532907	-5539	chr1:1853395-1859368
rs2803296	1	1848109	ENSG00000142609	C1orf222	6.90025e-07	0.000401506	0.0850017	0.0169328	G	C	0.525974	0.530488	0.570552	0.5	0.533698	-5286	chr1:1853395-1859368
rs28640257	1	1849529	ENSG00000142609	C1orf222	4.10954e-07	0.000253572	0.0868268	0.0169486	A	G	0.455128	0.45509	0.51227	0.489437	0.480909	-3866	chr1:1853395-1859368
rs2295363	1	1850428	ENSG00000178821	TMEM52	1.15851e-06	0.000633422	0.422731	0.0860065	A	G	0.526316	0.537267	0.57764	0.503597	0.539106	1400	chr1:1849028-1850236
1:1850627:CAGCGGCAGG:C	1	1850627	ENSG00000142609	C1orf222	4.26366e-07	0.000262064	0.0866505	0.0169381	CAGCGGCAGG	C	0.455128	0.45509	0.512422	0.489437	0.480839	-2768	chr1:1853395-1859368
rs2490548	1	1852134	ENSG00000142609	C1orf222	4.87468e-07	0.000294937	0.0860435	0.016907	A	G	0.461538	0.461078	0.512422	0.489437	0.483577	-1261	chr1:1853395-1859368
rs2803349	1	1852772	ENSG00000142609	C1orf222	3.73705e-07	0.000233217	0.0870992	0.0169399	C	T	0.454545	0.451515	0.512422	0.489437	0.479817	-623	chr1:1853395-1859368
rs2748985	1	1853184	ENSG00000142609	C1orf222	6.65102e-07	0.00038862	0.0848886	0.0168855	T	C	0.531646	0.530488	0.569697	0.503425	0.535199	-211	chr1:1853395-1859368
rs2803348	1	1854109	ENSG00000142609	C1orf222	8.8405e-07	0.000499521	0.0842479	0.0169511	A	G	0.531646	0.527778	0.570122	0.513889	0.537341	714	chr1:1853395-1859368
rs369481418	1	1855703	ENSG00000142609	C1orf222	2.52341e-07	0.000164662	0.0886144	0.0169814	CCG	C	0.454545	0.45509	0.509317	0.485915	0.478976	2308	chr1:1853395-1859368
rs112908077	1	1855708	ENSG00000142609	C1orf222	3.92814e-07	0.000243738	0.0867907	0.0169122	C	T	0.454545	0.45509	0.512422	0.489437	0.480804	2313	chr1:1853395-1859368
rs752966	1	1856227	ENSG00000142609	C1orf222	3.93341e-07	0.00024403	0.0867869	0.0169123	C	T	0.454545	0.45509	0.512422	0.489437	0.480804	2832	chr1:1853395-1859368
rs2092921	1	1856672	ENSG00000142609	C1orf222	3.91245e-07	0.000242878	0.0868044	0.0169122	T	C	0.454545	0.45509	0.512422	0.489437	0.480804	3277	chr1:1853395-1859368
rs2092923	1	1856720	ENSG00000142609	C1orf222	3.8559e-07	0.000239742	0.0868744	0.0169164	C	T	0.454545	0.451807	0.512422	0.489437	0.479853	3325	chr1:1853395-1859368
rs2092924	1	1856746	ENSG00000142609	C1orf222	3.08781e-07	0.000196914	0.0877867	0.0169504	C	A	0.454545	0.45509	0.512422	0.482143	0.478899	3351	chr1:1853395-1859368
rs941530	1	1858309	ENSG00000142609	C1orf222	7.10011e-07	0.000411809	0.0862379	0.0171987	T	C	0.554054	0.541667	0.602564	0.513986	0.553875	4914	chr1:1853395-1859368
rs2748984	1	1859296	ENSG00000142609	C1orf222	3.91449e-07	0.000242991	0.0867912	0.01691	T	C	0.454545	0.45509	0.512422	0.489437	0.480804	5901	chr1:1853395-1859368
rs2748983	1	1860087	ENSG00000142609	C1orf222	6.32626e-07	0.000371821	0.0850584	0.0168856	C	T	0.531646	0.527607	0.569697	0.503425	0.534358	6692	chr1:1853395-1859368
rs2748967	1	1861343	ENSG00000142609	C1orf222	3.80061e-07	0.000236699	0.0869132	0.0169146	C	T	0.454545	0.455357	0.512422	0.489437	0.480839	7948	chr1:1853395-1859368
rs2803295	1	1861582	ENSG00000142609	C1orf222	3.70653e-07	0.000231539	0.0871094	0.0169366	C	T	0.455128	0.455357	0.512346	0.489437	0.480909	8187	chr1:1853395-1859368
rs59952083	1	1863019	ENSG00000142609	C1orf222	6.74265e-07	0.000393399	0.0847342	0.016864	CA	C	0.53125	0.520958	0.568862	0.503425	0.532143	9624	chr1:1853395-1859368
rs58087899	1	1863026	ENSG00000142609	C1orf222	7.7073e-07	0.00044263	0.0844362	0.0168949	A	G	0.53125	0.520958	0.568862	0.503425	0.532143	9631	chr1:1853395-1859368
rs3121830	1	1864526	ENSG00000142609	C1orf222	8.28173e-07	0.000471744	0.0840936	0.0168753	C	T	0.53125	0.520833	0.571429	0.503425	0.532918	11131	chr1:1853395-1859368
rs2803316	1	1865298	ENSG00000142609	C1orf222	8.30154e-07	0.000472747	0.0840811	0.0168744	A	G	0.53125	0.520833	0.571429	0.503425	0.532918	11903	chr1:1853395-1859368
rs2748968	1	1865752	ENSG00000178821	TMEM52	1.21026e-06	0.000658345	0.474019	0.0966167	C	T	0.655172	0.680556	0.721774	0.653153	0.682045	16724	chr1:1849028-1850236
1:1865822:CGT:TGT	1	1865822	ENSG00000142609	C1orf222	8.32212e-07	0.000473784	0.0840434	0.0168686	CGT	TGT	0.53125	0.520833	0.571429	0.506803	0.533748	12427	chr1:1853395-1859368
rs3121831	1	1866004	ENSG00000142609	C1orf222	9.88196e-07	0.000551009	0.0832136	0.0168194	G	A	0.53125	0.517857	0.565089	0.506803	0.531028	12609	chr1:1853395-1859368
rs200090476	1	1866376	ENSG00000142609	C1orf222	2.41173e-07	0.000158147	0.0915279	0.0175102	G	A	0.469231	0.47931	0.513889	0.474265	0.486735	12981	chr1:1853395-1859368
rs111674991	1	1866739	ENSG00000178821	TMEM52	4.54997e-07	0.000277437	0.525916	0.103063	A	G	0.219512	0.222826	0.265957	0.243902	0.2411	17711	chr1:1849028-1850236
rs2490545	1	1867023	ENSG00000142609	C1orf222	8.29354e-07	0.000472344	0.0839893	0.0168554	A	G	0.53125	0.520833	0.568047	0.506803	0.532801	13628	chr1:1853395-1859368
rs2748969	1	1867377	ENSG00000142609	C1orf222	8.98232e-07	0.000506606	0.088101	0.0177379	T	C	0.578571	0.584507	0.63	0.568702	0.593306	13982	chr1:1853395-1859368
rs2803320	1	1867426	ENSG00000142609	C1orf222	4.57845e-07	0.000278964	0.0865232	0.0169599	G	A	0.455128	0.463636	0.51227	0.492958	0.484489	14031	chr1:1853395-1859368
rs2803321	1	1867516	ENSG00000142609	C1orf222	8.72063e-07	0.000493513	0.0839457	0.016881	C	T	0.532051	0.518182	0.560606	0.506849	0.529783	14121	chr1:1853395-1859368
rs2803322	1	1868066	ENSG00000142609	C1orf222	7.41834e-07	0.000427922	0.0843559	0.016853	C	G	0.53125	0.517964	0.565089	0.503425	0.530249	14671	chr1:1853395-1859368
rs2748970	1	1868712	ENSG00000142609	C1orf222	7.61474e-07	0.000437912	0.08429	0.0168575	T	C	0.536585	0.51497	0.568047	0.510135	0.532686	15317	chr1:1853395-1859368
rs2474453	1	1869241	ENSG00000142609	C1orf222	7.01436e-07	0.000407397	0.0852238	0.0169882	G	T	0.455696	0.451515	0.509202	0.489286	0.478976	15846	chr1:1853395-1859368
rs35871823	1	1869280	ENSG00000142609	C1orf222	9.61844e-07	0.000538011	0.0834338	0.0168452	ACACCAGGTCCACCTCTGGACACAGGTCCACC	A	0.53125	0.51497	0.568047	0.510204	0.531972	15885	chr1:1853395-1859368
rs78669657	1	1869285	ENSG00000142609	C1orf222	7.46547e-07	0.000430315	0.0843946	0.016865	A	T	0.525316	0.509091	0.568862	0.506803	0.528674	15890	chr1:1853395-1859368
rs2748971	1	1869334	ENSG00000142609	C1orf222	4.17372e-07	0.000257081	0.086847	0.0169626	C	T	0.455696	0.451515	0.509146	0.492958	0.48	15939	chr1:1853395-1859368
rs113907178	1	1869493	ENSG00000142609	C1orf222	7.51183e-07	0.000432703	0.0843245	0.0168552	ACT	A	0.537037	0.517857	0.570588	0.510135	0.534392	16098	chr1:1853395-1859368
rs2748982	1	1871979	ENSG00000142609	C1orf222	7.45256e-07	0.000429639	0.0841079	0.0168065	G	A	0.537037	0.520468	0.567251	0.510135	0.534151	18584	chr1:1853395-1859368
rs2803325	1	1872412	ENSG00000142609	C1orf222	6.99153e-07	0.000406219	0.084304	0.0168027	C	T	0.537037	0.520588	0.56213	0.510135	0.53257	19017	chr1:1853395-1859368
rs2748981	1	1873453	ENSG00000142609	C1orf222	6.97962e-07	0.000405602	0.0842102	0.0167828	G	A	0.536585	0.520349	0.56213	0.510135	0.532399	20058	chr1:1853395-1859368
rs2803326	1	1873514	ENSG00000142609	C1orf222	6.98467e-07	0.000405863	0.0841992	0.0167811	A	G	0.536585	0.520349	0.56213	0.510135	0.532399	20119	chr1:1853395-1859368
rs2803327	1	1873525	ENSG00000142609	C1orf222	6.97767e-07	0.000405515	0.0842009	0.0167808	T	C	0.536585	0.520349	0.56213	0.510135	0.532399	20130	chr1:1853395-1859368
rs2748980	1	1873697	ENSG00000142609	C1orf222	7.17219e-07	0.000415372	0.0840107	0.0167613	G	A	0.530488	0.520231	0.56213	0.510135	0.531469	20302	chr1:1853395-1859368
rs2748979	1	1873699	ENSG00000142609	C1orf222	7.18887e-07	0.000416243	0.0839933	0.0167594	G	C	0.530488	0.520231	0.56213	0.510135	0.531469	20304	chr1:1853395-1859368
rs2803328	1	1874326	ENSG00000142609	C1orf222	5.40686e-07	0.00032311	0.0860159	0.0169702	C	G	0.468354	0.460366	0.51227	0.492958	0.485401	20931	chr1:1853395-1859368
rs2803332	1	1875513	ENSG00000142609	C1orf222	5.01689e-07	0.00030243	0.0863726	0.0169907	T	C	0.48	0.453704	0.515625	0.496479	0.487013	22118	chr1:1853395-1859368
rs2803333	1	1875530	ENSG00000142609	C1orf222	5.02426e-07	0.000302843	0.086368	0.0169908	G	C	0.48	0.453704	0.515625	0.496479	0.487013	22135	chr1:1853395-1859368
rs2803334	1	1875621	ENSG00000142609	C1orf222	7.25866e-07	0.000419818	0.0855672	0.01708	G	C	0.47973	0.45625	0.512579	0.503571	0.488743	22226	chr1:1853395-1859368
rs2803335	1	1875655	ENSG00000142609	C1orf222	4.74913e-07	0.000288128	0.0866407	0.0170071	C	T	0.473684	0.453704	0.512579	0.496479	0.485158	22260	chr1:1853395-1859368
rs2803336	1	1875858	ENSG00000142609	C1orf222	5.14968e-07	0.000309453	0.0864547	0.0170242	C	G	0.466667	0.453416	0.512579	0.496479	0.484171	22463	chr1:1853395-1859368
rs2803337	1	1875859	ENSG00000142609	C1orf222	5.29624e-07	0.000317279	0.0863459	0.0170215	A	G	0.466667	0.453416	0.512579	0.496479	0.484171	22464	chr1:1853395-1859368
rs2803338	1	1876114	ENSG00000142609	C1orf222	5.88031e-07	0.000348251	0.0858892	0.0170013	C	T	0.467105	0.456522	0.512579	0.492857	0.484142	22719	chr1:1853395-1859368
rs2261279	1	1876560	ENSG00000142609	C1orf222	4.84621e-07	0.000293417	0.0865153	0.0169959	T	C	0.467532	0.456522	0.512579	0.496479	0.485158	23165	chr1:1853395-1859368
rs34832935	1	1877414	ENSG00000142609	C1orf222	4.57034e-07	0.000278525	0.087429	0.0171363	TG	T	0.467105	0.477273	0.512903	0.507246	0.494264	24019	chr1:1853395-1859368
rs2490544	1	1877452	ENSG00000142609	C1orf222	4.90301e-07	0.000296423	0.0865734	0.017015	C	T	0.467532	0.455975	0.512579	0.496479	0.485102	24057	chr1:1853395-1859368
rs2474457	1	1877497	ENSG00000142609	C1orf222	4.8584e-07	0.000294079	0.0865907	0.0170123	T	C	0.467532	0.455975	0.512579	0.496479	0.485102	24102	chr1:1853395-1859368
rs2803340	1	1878071	ENSG00000142609	C1orf222	5.1947e-07	0.000311871	0.0864594	0.017031	C	T	0.467105	0.455975	0.512579	0.496479	0.485075	24676	chr1:1853395-1859368
rs2803341	1	1878628	ENSG00000142609	C1orf222	5.4842e-07	0.000327195	0.0863247	0.0170406	C	T	0.467105	0.45625	0.512579	0.492908	0.484142	25233	chr1:1853395-1859368
rs2490543	1	1879084	ENSG00000142609	C1orf222	6.04283e-07	0.00035677	0.0880814	0.017454	C	T	0.478261	0.462838	0.547297	0.5	0.5	25689	chr1:1853395-1859368
rs10910029	1	2035379	ENSG00000162585	C1orf86	2.67981e-07	0.000173574	-0.424468	0.0815243	A	G	0.647436	0.595238	0.652174	0.598592	0.620219	-80523	chr1:2115902-2139172
rs10910030	1	2035684	ENSG00000162585	C1orf86	1.61858e-07	0.000110874	-0.432428	0.0815302	C	T	0.639241	0.591716	0.635802	0.599291	0.61343	-80218	chr1:2115902-2139172
rs10752741	1	2035799	ENSG00000162585	C1orf86	2.4644e-07	0.00016121	-0.424971	0.0813666	G	A	0.639241	0.593567	0.643293	0.601399	0.616697	-80103	chr1:2115902-2139172
rs10752742	1	2035977	ENSG00000162585	C1orf86	2.42537e-07	0.00015895	-0.425046	0.0813328	G	T	0.639241	0.593023	0.643293	0.601399	0.616487	-79925	chr1:2115902-2139172
rs10797413	1	2036263	ENSG00000162585	C1orf86	2.40569e-07	0.000157783	-0.424914	0.0812829	G	A	0.639241	0.593023	0.643293	0.601399	0.616487	-79639	chr1:2115902-2139172
rs7364595	1	2037965	ENSG00000162585	C1orf86	8.40478e-08	6.18172e-05	-0.452667	0.0833934	T	C	0.539683	0.492126	0.527344	0.505102	0.513221	-77937	chr1:2115902-2139172
rs146721939	1	2038066	ENSG00000162585	C1orf86	1.48076e-09	1.55874e-06	-0.498082	0.0810362	C	CT	0.554688	0.496324	0.552448	0.476415	0.517817	-77836	chr1:2115902-2139172
rs3128334	1	2038662	ENSG00000162585	C1orf86	7.9099e-08	5.85018e-05	-0.442342	0.0813209	G	A	0.635802	0.613372	0.662651	0.620567	0.633036	-77240	chr1:2115902-2139172
rs908744	1	2038893	ENSG00000162585	C1orf86	8.11328e-08	5.98724e-05	-0.437636	0.0805262	G	A	0.634146	0.585227	0.645349	0.606164	0.615451	-77009	chr1:2115902-2139172
rs16824792	1	2039521	ENSG00000162585	C1orf86	8.58433e-08	6.30043e-05	-0.436574	0.0804875	G	T	0.634146	0.585227	0.644509	0.605442	0.615052	-76381	chr1:2115902-2139172
rs4648807	1	2040898	ENSG00000162585	C1orf86	8.76242e-08	6.41584e-05	-0.43587	0.0804149	T	C	0.634146	0.585227	0.646552	0.605442	0.615717	-75004	chr1:2115902-2139172
rs10910046	1	2041155	ENSG00000162585	C1orf86	8.80043e-08	6.44025e-05	-0.435307	0.080323	C	T	0.640244	0.585227	0.650289	0.597973	0.615717	-74747	chr1:2115902-2139172
rs12059660	1	2041461	ENSG00000162585	C1orf86	5.38045e-08	4.14074e-05	-0.439709	0.0797837	C	T	0.62963	0.582857	0.646552	0.595238	0.611785	-74441	chr1:2115902-2139172
rs11584491	1	2042543	ENSG00000162585	C1orf86	1.10217e-07	7.87805e-05	-0.430139	0.0799958	A	G	0.634146	0.587571	0.647399	0.597973	0.614655	-73359	chr1:2115902-2139172
rs925905	1	2044037	ENSG00000162585	C1orf86	6.80268e-08	5.10951e-05	-0.441346	0.0807194	T	C	0.634146	0.590909	0.647399	0.608108	0.618307	-71865	chr1:2115902-2139172
rs925906	1	2044054	ENSG00000162585	C1orf86	6.78869e-08	5.09978e-05	-0.441375	0.0807191	A	C	0.634146	0.590909	0.647399	0.608108	0.618307	-71848	chr1:2115902-2139172
rs3107142	1	2044542	ENSG00000162585	C1orf86	4.92238e-08	3.82136e-05	-0.446122	0.0807062	T	C	0.634146	0.588571	0.647399	0.608108	0.617647	-71360	chr1:2115902-2139172
rs1467217	1	2045165	ENSG00000162585	C1orf86	5.23158e-08	4.03939e-05	-0.443898	0.0804679	G	A	0.634146	0.588571	0.647399	0.608844	0.617851	-70737	chr1:2115902-2139172
rs3107143	1	2045372	ENSG00000162585	C1orf86	4.14108e-08	3.27089e-05	-0.447602	0.0805099	G	C	0.634146	0.587719	0.643678	0.608844	0.616725	-70530	chr1:2115902-2139172
rs61775448	1	2045376	ENSG00000162585	C1orf86	4.14109e-08	3.27089e-05	-0.447602	0.0805099	A	G	0.634146	0.587719	0.643678	0.608844	0.616725	-70526	chr1:2115902-2139172
rs3107144	1	2045380	ENSG00000162585	C1orf86	4.14006e-08	3.27015e-05	-0.447606	0.08051	C	A	0.634146	0.587719	0.643678	0.608844	0.616725	-70522	chr1:2115902-2139172
rs3128337	1	2045882	ENSG00000162585	C1orf86	4.70476e-08	3.67016e-05	-0.449107	0.0811237	A	G	0.634146	0.597633	0.647399	0.612245	0.621716	-70020	chr1:2115902-2139172
rs3128338	1	2046786	ENSG00000162585	C1orf86	6.04823e-08	4.59827e-05	-0.441181	0.0803674	G	A	0.626506	0.586207	0.644886	0.601351	0.613597	-69116	chr1:2115902-2139172
rs3128339	1	2046938	ENSG00000162585	C1orf86	4.06255e-08	3.21397e-05	-0.447482	0.0804373	G	T	0.626506	0.588571	0.644068	0.594595	0.61235	-68964	chr1:2115902-2139172
rs3128340	1	2047496	ENSG00000162585	C1orf86	5.29615e-08	4.08468e-05	-0.446355	0.0809467	C	G	0.626506	0.588068	0.643258	0.598639	0.613014	-68406	chr1:2115902-2139172
rs3107145	1	2047547	ENSG00000162585	C1orf86	6.2993e-08	4.77088e-05	-0.443379	0.0808793	G	A	0.626506	0.590395	0.643258	0.601351	0.614334	-68355	chr1:2115902-2139172
rs3107147	1	2048729	ENSG00000162585	C1orf86	5.45858e-08	4.1952e-05	-0.443178	0.0804522	G	A	0.626506	0.590395	0.643258	0.59396	0.612436	-67173	chr1:2115902-2139172
rs201109936	1	2049436	ENSG00000162585	C1orf86	1.66586e-07	0.000113716	-0.427785	0.0807388	T	TC	0.625	0.583815	0.634286	0.601351	0.609375	-66466	chr1:2115902-2139172
rs3128290	1	2049508	ENSG00000162585	C1orf86	5.49069e-08	4.21801e-05	-0.443071	0.0804486	G	T	0.626506	0.590395	0.643258	0.59396	0.612436	-66394	chr1:2115902-2139172
rs3107148	1	2049599	ENSG00000162585	C1orf86	4.356e-08	3.42382e-05	-0.448702	0.0808432	T	C	0.626506	0.589888	0.643258	0.600671	0.613946	-66303	chr1:2115902-2139172
rs35864868	1	2049781	ENSG00000162585	C1orf86	4.55042e-07	0.000277463	-0.427489	0.0837747	G	GT	0.530303	0.530822	0.565385	0.517857	0.537445	-66121	chr1:2115902-2139172
rs3107149	1	2050195	ENSG00000162585	C1orf86	4.06587e-08	3.2164e-05	-0.464949	0.0835794	A	T	0.694444	0.623457	0.676829	0.638462	0.653409	-65707	chr1:2115902-2139172
rs71578359	1	2050502	ENSG00000162585	C1orf86	6.4545e-08	4.87493e-05	-0.442926	0.0808635	C	CT	0.626506	0.589888	0.643258	0.601351	0.61414	-65400	chr1:2115902-2139172
rs3107151	1	2051513	ENSG00000162585	C1orf86	5.38396e-08	4.1431e-05	-0.445023	0.0807497	T	G	0.626506	0.592697	0.643258	0.597315	0.613946	-64389	chr1:2115902-2139172
rs61775456	1	2055663	ENSG00000162585	C1orf86	9.29356e-07	0.000522113	-0.508255	0.102472	C	T	0.839286	0.766393	0.821429	0.814286	0.805623	-60239	chr1:2115902-2139172
rs61776563	1	2055735	ENSG00000162585	C1orf86	4.05069e-07	0.000250354	-0.468425	0.0913857	C	T	0.761194	0.701493	0.776515	0.722727	0.738149	-60167	chr1:2115902-2139172
rs56260599	1	2056115	ENSG00000162585	C1orf86	1.51932e-06	0.000804225	-0.462935	0.0952642	A	G	0.232394	0.191083	0.246479	0.198347	0.214868	-59787	chr1:2115902-2139172
rs56348719	1	2058782	ENSG00000162585	C1orf86	2.44925e-08	2.02455e-05	-0.457379	0.0808736	CA	C	0.626506	0.587571	0.636628	0.600694	0.611111	-57120	chr1:2115902-2139172
rs3107156	1	2060630	ENSG00000162585	C1orf86	3.96432e-08	3.1441e-05	-0.450913	0.0809887	T	C	0.626506	0.589888	0.635057	0.60274	0.611876	-55272	chr1:2115902-2139172
rs10797427	1	2060732	ENSG00000162585	C1orf86	2.38531e-08	1.97593e-05	-0.457543	0.0808339	C	T	0.626506	0.587571	0.635838	0.603448	0.611592	-55170	chr1:2115902-2139172
rs3107157	1	2061969	ENSG00000162585	C1orf86	6.6682e-08	5.01726e-05	-0.438362	0.0801191	T	C	0.608434	0.58427	0.61236	0.610738	0.602891	-53933	chr1:2115902-2139172
rs2222217	1	2063164	ENSG00000162585	C1orf86	1.0813e-07	7.74362e-05	-0.43052	0.080013	G	A	0.608434	0.584746	0.624294	0.605442	0.605308	-52738	chr1:2115902-2139172
rs3128293	1	2065339	ENSG00000162585	C1orf86	5.99867e-08	4.5661e-05	-0.445875	0.0811999	A	G	0.615854	0.611429	0.651786	0.62766	0.628092	-50563	chr1:2115902-2139172
rs3128294	1	2065343	ENSG00000162585	C1orf86	6.2982e-08	4.77008e-05	-0.445448	0.0812563	G	C	0.615854	0.611429	0.649701	0.62766	0.627434	-50559	chr1:2115902-2139172
rs74877653	1	2065949	ENSG00000162585	C1orf86	1.81757e-06	0.000940534	0.412744	0.0855886	C	T	0.301205	0.308571	0.276471	0.293706	0.294221	-49953	chr1:2115902-2139172
rs3128295	1	2068480	ENSG00000162585	C1orf86	4.40652e-08	3.45931e-05	-0.453422	0.0817249	C	T	0.609756	0.615607	0.656805	0.630137	0.630702	-47422	chr1:2115902-2139172
rs425277	1	2069172	ENSG00000162585	C1orf86	1.19405e-06	0.000650552	0.421133	0.0857892	C	T	0.301205	0.303977	0.285311	0.309524	0.299314	-46730	chr1:2115902-2139172
rs411021	1	2070321	ENSG00000162585	C1orf86	1.06804e-06	0.000590003	-0.42174	0.0855164	T	C	0.698795	0.688202	0.713483	0.692568	0.698467	-45581	chr1:2115902-2139172
rs424079	1	2071340	ENSG00000162585	C1orf86	1.0831e-08	9.61059e-06	-0.470052	0.081018	C	A	0.614458	0.603933	0.651685	0.624161	0.625	-44562	chr1:2115902-2139172
rs436045	1	2071556	ENSG00000162585	C1orf86	1.12949e-06	0.000619386	-0.420663	0.0854958	A	G	0.698795	0.688202	0.713483	0.694631	0.69898	-44346	chr1:2115902-2139172
rs364677	1	2071765	ENSG00000162585	C1orf86	1.0831e-08	9.61059e-06	-0.470052	0.081018	A	G	0.614458	0.603933	0.651685	0.624161	0.625	-44137	chr1:2115902-2139172
rs144339432	1	2072784	ENSG00000162585	C1orf86	1.12975e-06	0.000619492	-0.420657	0.0854952	CTT	C	0.698795	0.688202	0.713483	0.694631	0.69898	-43118	chr1:2115902-2139172
rs2945573	1	2073000	ENSG00000162585	C1orf86	1.12868e-06	0.000618975	-0.420666	0.0854937	A	G	0.698795	0.688202	0.713483	0.694631	0.69898	-42902	chr1:2115902-2139172
rs3123593	1	2073443	ENSG00000162585	C1orf86	6.79815e-07	0.000396229	-0.407103	0.081049	T	C	0.591549	0.533784	0.581633	0.50885	0.551148	-42459	chr1:2115902-2139172
rs451061	1	2075068	ENSG00000162585	C1orf86	1.081e-08	9.59452e-06	0.470086	0.081019	G	C	0.385542	0.396067	0.348315	0.375839	0.375	-40834	chr1:2115902-2139172
rs2503706	1	2075251	ENSG00000162585	C1orf86	1.01459e-08	9.05692e-06	0.479108	0.0824142	A	G	0.709877	0.688953	0.655689	0.703704	0.685586	-40651	chr1:2115902-2139172
rs427811	1	2075560	ENSG00000162585	C1orf86	1.10997e-06	0.000610029	0.420955	0.0854934	T	G	0.301205	0.311798	0.286517	0.305369	0.30102	-40342	chr1:2115902-2139172
rs377283	1	2075570	ENSG00000162585	C1orf86	1.06389e-08	9.45808e-06	0.470325	0.0810207	T	C	0.385542	0.396067	0.348315	0.375839	0.375	-40332	chr1:2115902-2139172
rs2503705	1	2076741	ENSG00000162585	C1orf86	6.8465e-09	6.32757e-06	0.475272	0.0807909	A	G	0.385542	0.398876	0.351124	0.375839	0.376701	-39161	chr1:2115902-2139172
rs383968	1	2077128	ENSG00000162585	C1orf86	1.06365e-08	9.45641e-06	0.470329	0.0810207	A	G	0.385542	0.396067	0.348315	0.375839	0.375	-38774	chr1:2115902-2139172
rs421992	1	2077260	ENSG00000162585	C1orf86	1.09375e-06	0.000602216	0.421212	0.0854933	C	T	0.301205	0.311798	0.286517	0.305369	0.30102	-38642	chr1:2115902-2139172
rs385039	1	2077409	ENSG00000162585	C1orf86	4.9081e-07	0.000296691	0.434283	0.0853567	A	G	0.301205	0.311798	0.292135	0.305369	0.302721	-38493	chr1:2115902-2139172
rs2257684	1	2077872	ENSG00000162585	C1orf86	1.06515e-08	9.46715e-06	0.470307	0.0810205	A	G	0.385542	0.396067	0.348315	0.375839	0.375	-38030	chr1:2115902-2139172
rs809912	1	2078385	ENSG00000162585	C1orf86	1.11334e-06	0.000611666	0.4209	0.0854929	C	T	0.301205	0.311798	0.286517	0.305369	0.30102	-37517	chr1:2115902-2139172
rs196128	1	2078444	ENSG00000162585	C1orf86	1.11334e-06	0.000611666	0.4209	0.0854929	T	G	0.301205	0.311798	0.286517	0.305369	0.30102	-37458	chr1:2115902-2139172
rs262676	1	2078482	ENSG00000162585	C1orf86	1.11334e-06	0.000611666	0.4209	0.0854929	T	A	0.301205	0.311798	0.286517	0.305369	0.30102	-37420	chr1:2115902-2139172
rs196127	1	2078557	ENSG00000162585	C1orf86	1.11401e-06	0.000612005	0.420889	0.0854928	T	A	0.301205	0.311798	0.286517	0.305369	0.30102	-37345	chr1:2115902-2139172
rs12082939	1	2078922	ENSG00000162585	C1orf86	6.88661e-09	6.36085e-06	0.475182	0.0807896	C	T	0.385542	0.398876	0.351124	0.375839	0.376701	-36980	chr1:2115902-2139172
rs262675	1	2079682	ENSG00000162585	C1orf86	3.92125e-07	0.00024335	0.44665	0.087029	A	G	0.278481	0.291667	0.268786	0.291367	0.282648	-36220	chr1:2115902-2139172
rs262672	1	2080813	ENSG00000162585	C1orf86	9.44327e-07	0.000529368	0.425223	0.0857877	G	T	0.295181	0.311798	0.286517	0.305369	0.30017	-35089	chr1:2115902-2139172
rs262671	1	2081517	ENSG00000162585	C1orf86	1.1242e-06	0.000616824	0.420723	0.0854912	C	A	0.301205	0.311798	0.286517	0.305369	0.30102	-34385	chr1:2115902-2139172
rs262670	1	2082458	ENSG00000162585	C1orf86	1.12762e-06	0.000618475	0.420667	0.0854907	C	T	0.301205	0.311798	0.286517	0.305369	0.30102	-33444	chr1:2115902-2139172
rs262669	1	2082489	ENSG00000162585	C1orf86	1.0831e-08	9.61059e-06	0.470052	0.081018	G	A	0.385542	0.396067	0.348315	0.375839	0.375	-33413	chr1:2115902-2139172
rs2257182	1	2082566	ENSG00000162585	C1orf86	6.89858e-09	6.37026e-06	0.475109	0.0807813	T	C	0.385542	0.398876	0.351124	0.375839	0.376701	-33336	chr1:2115902-2139172
rs262668	1	2082602	ENSG00000162585	C1orf86	1.08207e-08	9.60287e-06	0.47007	0.0810187	A	G	0.385542	0.396067	0.348315	0.375839	0.375	-33300	chr1:2115902-2139172
rs262667	1	2082722	ENSG00000162585	C1orf86	1.12762e-06	0.000618475	0.420667	0.0854907	T	C	0.301205	0.311798	0.286517	0.305369	0.30102	-33180	chr1:2115902-2139172
rs262665	1	2083173	ENSG00000162585	C1orf86	1.12762e-06	0.000618475	0.420667	0.0854907	A	G	0.301205	0.311798	0.286517	0.305369	0.30102	-32729	chr1:2115902-2139172
rs262664	1	2083537	ENSG00000162585	C1orf86	1.05927e-08	9.42139e-06	0.470469	0.0810347	G	C	0.385542	0.396067	0.348315	0.375839	0.375	-32365	chr1:2115902-2139172
rs2503704	1	2083737	ENSG00000162585	C1orf86	8.55093e-09	7.74153e-06	0.48514	0.0830201	T	C	0.71875	0.688953	0.663636	0.706767	0.69	-32165	chr1:2115902-2139172
rs262663	1	2084598	ENSG00000162585	C1orf86	1.03322e-08	9.20938e-06	0.47093	0.0810525	T	C	0.385542	0.396067	0.348315	0.380952	0.37628	-31304	chr1:2115902-2139172
rs262662	1	2085033	ENSG00000162585	C1orf86	1.02299e-08	9.12687e-06	0.471112	0.0810592	A	G	0.385542	0.396067	0.348315	0.380952	0.37628	-30869	chr1:2115902-2139172
rs2459984	1	2086312	ENSG00000162585	C1orf86	6.14098e-09	5.72753e-06	0.477209	0.0808583	A	G	0.385542	0.398876	0.351124	0.380952	0.377986	-29590	chr1:2115902-2139172
rs262660	1	2086757	ENSG00000162585	C1orf86	1.12762e-06	0.000618475	0.420667	0.0854907	A	G	0.301205	0.311798	0.286517	0.305369	0.30102	-29145	chr1:2115902-2139172
rs377494499	1	2086881	ENSG00000162585	C1orf86	1.60225e-06	0.000842465	0.416434	0.0858888	GTGA	G	0.301205	0.311798	0.283708	0.305369	0.30017	-29021	chr1:2115902-2139172
rs145625268	1	2087035	ENSG00000162585	C1orf86	1.12825e-06	0.000618773	0.420681	0.0854954	GTGA	G	0.301205	0.311798	0.286517	0.305369	0.30102	-28867	chr1:2115902-2139172
1:2087094:A:AATGATGATG	1	2087094	ENSG00000162585	C1orf86	9.67381e-09	8.66958e-06	0.471908	0.0810581	A	AATGATGATG	0.379518	0.396067	0.348315	0.380952	0.375427	-28808	chr1:2115902-2139172
rs381664	1	2088104	ENSG00000162585	C1orf86	1.12965e-06	0.000619461	0.42065	0.0854936	A	G	0.301205	0.311798	0.286517	0.305369	0.30102	-27798	chr1:2115902-2139172
rs262657	1	2088577	ENSG00000162585	C1orf86	1.15473e-06	0.000631552	0.420319	0.0855041	G	A	0.301205	0.311798	0.286517	0.304054	0.300681	-27325	chr1:2115902-2139172
rs262656	1	2088754	ENSG00000162585	C1orf86	1.15473e-06	0.000631552	0.420319	0.0855041	A	C	0.301205	0.311798	0.286517	0.304054	0.300681	-27148	chr1:2115902-2139172
rs3835418	1	2089517	ENSG00000162585	C1orf86	1.12762e-06	0.000618475	0.420667	0.0854907	C	CT	0.301205	0.311798	0.286517	0.305369	0.30102	-26385	chr1:2115902-2139172
rs262654	1	2089526	ENSG00000162585	C1orf86	1.48816e-06	0.000789733	0.417509	0.0858407	G	A	0.301205	0.308989	0.286517	0.305369	0.30017	-26376	chr1:2115902-2139172
rs262653	1	2090095	ENSG00000162585	C1orf86	9.15008e-09	8.23944e-06	0.474567	0.0813773	T	G	0.385542	0.396067	0.346591	0.386207	0.377148	-25807	chr1:2115902-2139172
rs262652	1	2090816	ENSG00000162585	C1orf86	1.18675e-06	0.000647077	0.420761	0.0856915	T	C	0.301205	0.311798	0.282486	0.305369	0.29983	-25086	chr1:2115902-2139172
rs262651	1	2091397	ENSG00000162585	C1orf86	1.21906e-06	0.000662572	0.420616	0.0857577	A	G	0.301205	0.311798	0.282486	0.305369	0.29983	-24505	chr1:2115902-2139172
rs262650	1	2093734	ENSG00000162585	C1orf86	1.32454e-06	0.000712769	0.419849	0.0858991	C	T	0.302469	0.310734	0.282486	0.305369	0.299658	-22168	chr1:2115902-2139172
rs262649	1	2093746	ENSG00000162585	C1orf86	1.32422e-06	0.000712629	0.419856	0.0858996	G	T	0.302469	0.310734	0.282486	0.305369	0.299658	-22156	chr1:2115902-2139172
rs35766783	1	2095173	ENSG00000162585	C1orf86	2.60971e-08	2.14573e-05	0.48111	0.0852432	CA	C	0.457143	0.431973	0.371528	0.418803	0.414226	-20729	chr1:2115902-2139172
rs262648	1	2095198	ENSG00000162585	C1orf86	8.73895e-09	7.899e-06	0.475213	0.0813748	T	C	0.385542	0.396067	0.344633	0.38255	0.375639	-20704	chr1:2115902-2139172
rs169037	1	2095582	ENSG00000162585	C1orf86	8.7484e-09	7.90657e-06	0.475203	0.0813757	G	T	0.385542	0.396067	0.344633	0.38255	0.375639	-20320	chr1:2115902-2139172
rs262647	1	2095699	ENSG00000162585	C1orf86	1.27346e-06	0.000688519	0.420228	0.085835	C	T	0.301205	0.311798	0.282486	0.305369	0.29983	-20203	chr1:2115902-2139172
rs3835419	1	2095740	ENSG00000162585	C1orf86	8.79342e-09	7.94346e-06	0.475562	0.0814498	G	GACCCCTGGGCCA	0.385542	0.392655	0.344633	0.38255	0.374573	-20162	chr1:2115902-2139172
rs262644	1	2099082	ENSG00000162585	C1orf86	1.28735e-06	0.000695288	0.420099	0.0858478	G	A	0.301205	0.311798	0.283708	0.305369	0.30017	-16820	chr1:2115902-2139172
rs143573707	1	2099322	ENSG00000162585	C1orf86	9.3611e-09	8.41092e-06	0.474613	0.0814415	GCCT	G	0.385542	0.396067	0.347458	0.38255	0.376491	-16580	chr1:2115902-2139172
rs414777	1	2101687	ENSG00000162585	C1orf86	1.29484e-06	0.000698931	0.420053	0.0858592	G	A	0.301205	0.311798	0.283708	0.305369	0.30017	-14215	chr1:2115902-2139172
rs262641	1	2104981	ENSG00000162585	C1orf86	1.00821e-06	0.000560988	0.4241	0.085791	A	G	0.301205	0.311798	0.286517	0.305369	0.30102	-10921	chr1:2115902-2139172
rs262639	1	2107061	ENSG00000162585	C1orf86	4.24134e-07	0.000260843	0.444982	0.0869659	G	T	0.290123	0.314286	0.276163	0.302158	0.296296	-8841	chr1:2115902-2139172
rs626479	1	2110260	ENSG00000162585	C1orf86	1.33869e-06	0.000719446	0.424301	0.0868487	G	A	0.295181	0.314607	0.275281	0.315436	0.30017	-5642	chr1:2115902-2139172
rs2460001	1	2111030	ENSG00000162585	C1orf86	3.55781e-09	3.47922e-06	0.493829	0.0823508	T	C	0.379518	0.399425	0.345714	0.4	0.380245	-4872	chr1:2115902-2139172
rs2480711	1	2111376	ENSG00000162585	C1orf86	2.19808e-09	2.23987e-06	0.500396	0.0823115	A	G	0.379518	0.397727	0.344828	0.400709	0.379791	-4526	chr1:2115902-2139172
rs882785	1	2112461	ENSG00000162585	C1orf86	3.60363e-10	4.28964e-07	0.524714	0.0822219	T	C	0.456522	0.503185	0.458333	0.5	0.48251	-3441	chr1:2115902-2139172
rs262691	1	2112665	ENSG00000162585	C1orf86	2.66318e-09	2.66795e-06	0.499126	0.0825484	G	A	0.379518	0.39548	0.34104	0.399281	0.377622	-3237	chr1:2115902-2139172
rs882786	1	2112676	ENSG00000162585	C1orf86	5.80389e-11	7.97129e-08	0.534814	0.0801159	A	G	0.407407	0.467456	0.412121	0.448905	0.4375	-3226	chr1:2115902-2139172
rs262688	1	2113565	ENSG00000162585	C1orf86	3.98319e-07	0.000246665	0.449227	0.0875837	T	G	0.295181	0.317416	0.275281	0.328859	0.304422	-2337	chr1:2115902-2139172
rs71578365	1	2114658	ENSG00000162585	C1orf86	9.95283e-10	1.08341e-06	0.51105	0.0822511	A	AGTCTCC	0.379518	0.397727	0.341954	0.402778	0.379549	-1244	chr1:2115902-2139172
rs262687	1	2117155	ENSG00000162585	C1orf86	4.20055e-07	0.000258572	0.447675	0.0874596	G	A	0.286585	0.309659	0.265714	0.328859	0.29811	1253	chr1:2115902-2139172
rs262685	1	2118339	ENSG00000162585	C1orf86	4.19032e-09	4.04121e-06	0.495222	0.0829747	A	G	0.382716	0.394286	0.320988	0.405594	0.374332	2437	chr1:2115902-2139172
rs262684	1	2118359	ENSG00000162585	C1orf86	4.31681e-09	4.15232e-06	0.494698	0.0829587	A	G	0.382716	0.394286	0.320988	0.402778	0.373665	2457	chr1:2115902-2139172
rs2503699	1	2118539	ENSG00000162585	C1orf86	9.69182e-08	7.02174e-05	0.442753	0.0819717	T	C	0.707317	0.694767	0.651163	0.702703	0.68554	2637	chr1:2115902-2139172
rs2460002	1	2119833	ENSG00000162585	C1orf86	1.32822e-08	1.15686e-05	0.468623	0.0812801	A	G	0.698795	0.685393	0.63764	0.694631	0.67517	3931	chr1:2115902-2139172
rs2503700	1	2120625	ENSG00000162585	C1orf86	3.52028e-08	2.82119e-05	0.455322	0.0814618	C	A	0.70122	0.685393	0.638418	0.699324	0.676923	4723	chr1:2115902-2139172
rs2503701	1	2121118	ENSG00000162585	C1orf86	1.75817e-08	1.49295e-05	0.471396	0.0824794	C	T	0.652174	0.638158	0.568027	0.664	0.625761	5216	chr1:2115902-2139172
rs71511332	1	2125942	ENSG00000162585	C1orf86	7.12764e-09	6.56115e-06	0.496038	0.0844221	C	G	0.384615	0.392638	0.313291	0.406475	0.371747	10040	chr1:2115902-2139172
rs2503711	1	2127434	ENSG00000162585	C1orf86	8.73132e-09	7.89252e-06	0.495439	0.084836	C	A	0.378205	0.379518	0.306962	0.4	0.363469	11532	chr1:2115902-2139172
rs2480709	1	2133052	ENSG00000162585	C1orf86	2.53546e-08	2.0899e-05	0.478212	0.0846511	G	T	0.378205	0.388199	0.314465	0.421642	0.37312	17150	chr1:2115902-2139172
rs2503712	1	2137368	ENSG00000162585	C1orf86	1.23993e-08	1.08717e-05	0.478675	0.0828475	T	C	0.391026	0.39697	0.328221	0.425926	0.382625	21466	chr1:2115902-2139172
rs2459999	1	2138251	ENSG00000162585	C1orf86	6.07196e-09	5.66775e-06	0.487783	0.0826222	A	G	0.386076	0.393939	0.32622	0.412409	0.377064	22349	chr1:2115902-2139172
rs2459998	1	2138679	ENSG00000162585	C1orf86	1.82104e-08	1.54239e-05	0.473327	0.0829089	A	G	0.383117	0.4	0.339506	0.425373	0.385688	22777	chr1:2115902-2139172
rs2503713	1	2139307	ENSG00000162585	C1orf86	6.8008e-07	0.000396367	0.423025	0.0842201	C	T	0.69863	0.685185	0.639241	0.725191	0.683206	23405	chr1:2115902-2139172
rs1105270	1	2141945	ENSG00000162585	C1orf86	3.34953e-08	2.69582e-05	0.475916	0.0850079	C	T	0.369863	0.38535	0.305921	0.399194	0.362648	26043	chr1:2115902-2139172
rs1105269	1	2141985	ENSG00000162585	C1orf86	3.4513e-08	2.77055e-05	0.475449	0.0850076	C	A	0.369863	0.38535	0.305921	0.399194	0.362648	26083	chr1:2115902-2139172
rs2480708	1	2142727	ENSG00000162585	C1orf86	1.02285e-07	7.36695e-05	0.453683	0.0841536	C	G	0.364865	0.378205	0.293333	0.390244	0.353877	26825	chr1:2115902-2139172
rs2282455	1	3692240	ENSG00000169598	DFFB	5.38463e-07	0.000321928	-0.351912	0.069418	T	C	0.392857	0.407534	0.351695	0.42	0.394382	-81604	chr1:3773844-3777054
rs149570540	1	3706816	ENSG00000116198	CEP104	1.47956e-06	0.000785649	0.345329	0.0709831	CCT	C	0.231707	0.224432	0.251429	0.193878	0.225862	-21828	chr1:3728644-3773763
rs61759306	1	3709093	ENSG00000116198	CEP104	7.82982e-07	0.000448864	0.356593	0.0713966	C	T	0.231707	0.224138	0.248571	0.193103	0.224826	-19551	chr1:3728644-3773763
rs6424053	1	3721963	ENSG00000169598	DFFB	1.13329e-06	0.000621203	-0.335683	0.0682338	C	G	0.560241	0.550562	0.578652	0.540816	0.55802	-51881	chr1:3773844-3777054
rs7416185	1	3722742	ENSG00000169598	DFFB	1.2234e-06	0.000664656	-0.335252	0.0683633	T	C	0.567073	0.551136	0.581921	0.548276	0.562069	-51102	chr1:3773844-3777054
rs4366262	1	3723203	ENSG00000169598	DFFB	9.38079e-07	0.000526341	-0.339242	0.0684228	T	C	0.567073	0.553672	0.581921	0.552083	0.563793	-50641	chr1:3773844-3777054
rs7526912	1	3724081	ENSG00000169598	DFFB	7.64705e-07	0.000439582	-0.342851	0.0685799	T	C	0.561728	0.551136	0.581921	0.552448	0.562392	-49763	chr1:3773844-3777054
rs7529427	1	3724329	ENSG00000169598	DFFB	1.02124e-06	0.000567404	-0.339015	0.0686155	T	C	0.567073	0.548571	0.581921	0.555172	0.56304	-49515	chr1:3773844-3777054
rs7515345	1	3724372	ENSG00000169598	DFFB	8.59102e-07	0.000487008	-0.340883	0.0685077	C	G	0.567073	0.553672	0.581921	0.555172	0.564544	-49472	chr1:3773844-3777054
rs113531079	1	3724505	ENSG00000169598	DFFB	1.61557e-06	0.00084866	-0.334689	0.0690534	G	GATCTC	0.5625	0.546784	0.581395	0.529851	0.555655	-49339	chr1:3773844-3777054
rs7527199	1	3724588	ENSG00000169598	DFFB	9.75009e-07	0.000544525	-0.339503	0.0685836	A	C	0.567073	0.551136	0.581921	0.555172	0.563793	-49256	chr1:3773844-3777054
rs7530315	1	3725442	ENSG00000169598	DFFB	7.9422e-07	0.000454576	-0.342416	0.0685975	A	T	0.567073	0.553672	0.581921	0.555172	0.564544	-48402	chr1:3773844-3777054
rs4648407	1	3726851	ENSG00000169598	DFFB	7.77616e-07	0.000446146	-0.344153	0.0688868	T	C	0.567073	0.556818	0.581921	0.554795	0.565404	-46993	chr1:3773844-3777054
rs7543169	1	3729587	ENSG00000169598	DFFB	6.5936e-07	0.00038571	-0.340096	0.0676264	A	G	0.554878	0.539548	0.562147	0.544828	0.549914	-44257	chr1:3773844-3777054
rs6695834	1	3730435	ENSG00000169598	DFFB	6.41855e-07	0.000376633	-0.340537	0.0676415	T	C	0.554878	0.539548	0.562147	0.544828	0.549914	-43409	chr1:3773844-3777054
rs3838969	1	3731654	ENSG00000169598	DFFB	5.05043e-07	0.000304224	-0.349926	0.0688534	C	CT	0.566265	0.553371	0.581461	0.553691	0.563776	-42190	chr1:3773844-3777054
rs4648409	1	3732103	ENSG00000169598	DFFB	6.12745e-07	0.000361282	-0.341216	0.0676519	T	C	0.554217	0.539326	0.561798	0.543624	0.54932	-41741	chr1:3773844-3777054
rs4233019	1	3732172	ENSG00000169598	DFFB	6.11445e-07	0.000360608	-0.341245	0.0676519	C	T	0.554217	0.539326	0.561798	0.543624	0.54932	-41672	chr1:3773844-3777054
rs4648410	1	3732452	ENSG00000169598	DFFB	6.06833e-07	0.000358116	-0.341344	0.0676512	C	G	0.554217	0.539326	0.561798	0.543624	0.54932	-41392	chr1:3773844-3777054
rs6702916	1	3732639	ENSG00000169598	DFFB	6.03672e-07	0.000356447	-0.341405	0.0676493	T	A	0.554217	0.539326	0.561798	0.543624	0.54932	-41205	chr1:3773844-3777054
rs6702935	1	3732707	ENSG00000169598	DFFB	1.01166e-06	0.000562727	-0.336176	0.0680146	T	C	0.554217	0.539326	0.561798	0.550336	0.55102	-41137	chr1:3773844-3777054
rs6703035	1	3732782	ENSG00000169598	DFFB	1.0495e-06	0.000581016	-0.342241	0.0693463	T	C	0.566265	0.553371	0.578652	0.560403	0.564626	-41062	chr1:3773844-3777054
rs9286791	1	3733466	ENSG00000169598	DFFB	1.15436e-06	0.000631384	-0.335517	0.0682522	C	T	0.554217	0.534091	0.556497	0.543919	0.546233	-40378	chr1:3773844-3777054
rs1104855	1	3734371	ENSG00000169598	DFFB	1.04978e-06	0.000581154	-0.337201	0.0683259	G	C	0.560976	0.528902	0.553977	0.537931	0.543403	-39473	chr1:3773844-3777054
rs1104856	1	3734447	ENSG00000169598	DFFB	8.37658e-07	0.000476273	-0.346423	0.0695498	G	A	0.573171	0.543353	0.573864	0.548276	0.55816	-39397	chr1:3773844-3777054
rs4648412	1	3735153	ENSG00000169598	DFFB	9.65993e-07	0.000540021	-0.338639	0.068383	C	T	0.560976	0.528902	0.553977	0.537931	0.543403	-38691	chr1:3773844-3777054
rs9424303	1	3736319	ENSG00000169598	DFFB	6.87822e-07	0.00040036	-0.349826	0.0696784	A	G	0.573171	0.543353	0.573864	0.548276	0.55816	-37525	chr1:3773844-3777054
rs9424304	1	3736336	ENSG00000169598	DFFB	7.2414e-07	0.000418927	-0.349151	0.0696873	T	C	0.573171	0.543353	0.573864	0.548611	0.558261	-37508	chr1:3773844-3777054
rs10909799	1	3737395	ENSG00000169598	DFFB	7.14109e-07	0.000413893	-0.343439	0.0685089	G	C	0.560976	0.528902	0.554286	0.537931	0.543478	-36449	chr1:3773844-3777054
rs9424308	1	3737540	ENSG00000169598	DFFB	6.08271e-07	0.000358924	-0.351864	0.0697428	A	G	0.573171	0.543353	0.573864	0.548276	0.55816	-36304	chr1:3773844-3777054
rs9424288	1	3737739	ENSG00000169598	DFFB	5.96732e-07	0.000352866	-0.352178	0.0697521	A	C	0.573171	0.543353	0.573864	0.548276	0.55816	-36105	chr1:3773844-3777054
rs4648413	1	3738214	ENSG00000169598	DFFB	7.14318e-07	0.000414	-0.343635	0.0685488	T	C	0.560976	0.528902	0.553977	0.537931	0.543403	-35630	chr1:3773844-3777054
rs4648414	1	3738332	ENSG00000169598	DFFB	5.63602e-07	0.000335329	-0.353097	0.0697768	A	G	0.573171	0.543353	0.573864	0.548276	0.55816	-35512	chr1:3773844-3777054
rs1936378	1	3738640	ENSG00000169598	DFFB	5.47117e-07	0.00032651	-0.353565	0.0697877	A	C	0.573171	0.543353	0.573864	0.548276	0.55816	-35204	chr1:3773844-3777054
1:3738778:TGAGAGA:TGAGA	1	3738778	ENSG00000169598	DFFB	5.41004e-07	0.000323274	-0.353748	0.069793	TGAGAGA	TGAGA	0.573171	0.543353	0.573864	0.548276	0.55816	-35066	chr1:3773844-3777054
rs4233020	1	3739189	ENSG00000169598	DFFB	6.53104e-07	0.000382489	-0.345037	0.0685829	C	T	0.560976	0.528902	0.553977	0.537931	0.543403	-34655	chr1:3773844-3777054
rs2027546	1	3739272	ENSG00000169598	DFFB	4.86181e-07	0.000294267	-0.355312	0.0698095	T	A	0.573171	0.543353	0.574286	0.548276	0.558261	-34572	chr1:3773844-3777054
rs2027547	1	3739290	ENSG00000169598	DFFB	6.10431e-07	0.000360078	-0.345974	0.0685849	G	A	0.560976	0.528902	0.554286	0.537931	0.543478	-34554	chr1:3773844-3777054
rs2368535	1	3740473	ENSG00000169598	DFFB	4.66475e-07	0.000283567	-0.356022	0.0698365	A	G	0.573171	0.543353	0.573864	0.548276	0.55816	-33371	chr1:3773844-3777054
rs4233021	1	3740744	ENSG00000169598	DFFB	5.59673e-07	0.000333224	-0.347367	0.0686255	G	A	0.560976	0.528902	0.553977	0.537931	0.543403	-33100	chr1:3773844-3777054
rs4648415	1	3741211	ENSG00000169598	DFFB	4.10912e-07	0.000253557	-0.357844	0.0698507	T	C	0.573171	0.543353	0.573864	0.548276	0.55816	-32633	chr1:3773844-3777054
rs34659788	1	3741441	ENSG00000169598	DFFB	4.90361e-07	0.000296452	-0.349195	0.0686305	C	T	0.560976	0.528902	0.553977	0.537931	0.543403	-32403	chr1:3773844-3777054
rs142990214	1	3741643	ENSG00000169598	DFFB	4.91936e-07	0.000297261	-0.350349	0.0688659	A	G	0.560976	0.528902	0.553571	0.538732	0.543363	-32201	chr1:3773844-3777054
rs35628110	1	3741709	ENSG00000169598	DFFB	7.63214e-07	0.000438815	-0.345228	0.0690499	G	A	0.561728	0.526316	0.548571	0.534722	0.54028	-32135	chr1:3773844-3777054
rs7552969	1	3741782	ENSG00000169598	DFFB	4.52515e-07	0.000276148	-0.350224	0.0686184	C	T	0.560976	0.528902	0.553977	0.537671	0.543328	-32062	chr1:3773844-3777054
rs7530291	1	3742179	ENSG00000169598	DFFB	3.1726e-07	0.000201706	-0.361016	0.0697785	G	A	0.573171	0.543103	0.573864	0.547945	0.557958	-31665	chr1:3773844-3777054
rs2275834	1	3743109	ENSG00000169598	DFFB	2.82929e-07	0.000182124	-0.362054	0.0696782	A	G	0.572289	0.539326	0.573034	0.543624	0.555272	-30735	chr1:3773844-3777054
rs6663840	1	3743319	ENSG00000169598	DFFB	2.95706e-07	0.000189413	-0.376146	0.0725104	G	A	0.337349	0.27809	0.292135	0.338926	0.306122	-30525	chr1:3773844-3777054
rs9424310	1	3744084	ENSG00000169598	DFFB	5.55486e-07	0.000331001	-0.364035	0.0718972	G	A	0.349398	0.292135	0.311798	0.345638	0.319728	-29760	chr1:3773844-3777054
rs10797343	1	3744548	ENSG00000169598	DFFB	1.96587e-07	0.000131793	-0.365193	0.0693416	A	G	0.572289	0.536517	0.573034	0.543919	0.554514	-29296	chr1:3773844-3777054
rs6670916	1	3745557	ENSG00000169598	DFFB	2.39414e-07	0.000157099	-0.362923	0.0694122	G	T	0.575	0.536723	0.573034	0.547619	0.555842	-28287	chr1:3773844-3777054
rs2275832	1	3745787	ENSG00000169598	DFFB	2.68726e-07	0.000174005	-0.361508	0.0694392	T	C	0.575	0.536723	0.573034	0.547619	0.555842	-28057	chr1:3773844-3777054
rs2275828	1	3746583	ENSG00000169598	DFFB	2.67649e-07	0.000173391	0.361548	0.0694365	G	T	0.425	0.463277	0.426966	0.452381	0.444158	-27261	chr1:3773844-3777054
rs6424058	1	3747580	ENSG00000169598	DFFB	2.66027e-07	0.000172472	0.361648	0.0694399	C	T	0.425	0.463277	0.426966	0.452381	0.444158	-26264	chr1:3773844-3777054
rs7522227	1	3748085	ENSG00000169598	DFFB	7.22489e-07	0.000418109	0.364164	0.0726771	A	G	0.662651	0.71875	0.707865	0.662162	0.693162	-25759	chr1:3773844-3777054
rs7524765	1	3748171	ENSG00000169598	DFFB	2.65453e-07	0.000172165	0.361683	0.069441	T	C	0.425	0.463277	0.426966	0.452381	0.444158	-25673	chr1:3773844-3777054
rs17403836	1	3748688	ENSG00000169598	DFFB	2.64847e-07	0.00017182	0.361718	0.0694418	A	C	0.425	0.463277	0.426966	0.452381	0.444158	-25156	chr1:3773844-3777054
rs61768912	1	3749094	ENSG00000169598	DFFB	2.66178e-07	0.000172556	0.369075	0.0708674	T	C	0.401316	0.445783	0.415205	0.416031	0.422794	-24750	chr1:3773844-3777054
rs61768913	1	3749102	ENSG00000169598	DFFB	2.87861e-07	0.000184954	0.368602	0.0709844	A	G	0.401316	0.448485	0.417647	0.419231	0.425139	-24742	chr1:3773844-3777054
rs61768914	1	3749104	ENSG00000169598	DFFB	2.53932e-07	0.000165581	0.370011	0.0709227	A	G	0.401316	0.448485	0.421053	0.419847	0.426335	-24740	chr1:3773844-3777054
rs61768915	1	3749115	ENSG00000169598	DFFB	2.59321e-07	0.000168689	0.368566	0.0707009	T	C	0.401316	0.45	0.419075	0.421642	0.426763	-24729	chr1:3773844-3777054
rs10797344	1	3749647	ENSG00000169598	DFFB	2.64911e-07	0.000171854	0.361742	0.069447	C	G	0.425	0.463277	0.426966	0.452381	0.444158	-24197	chr1:3773844-3777054
rs10797345	1	3749648	ENSG00000169598	DFFB	2.64911e-07	0.000171854	0.361742	0.069447	G	A	0.425	0.463277	0.426966	0.452381	0.444158	-24196	chr1:3773844-3777054
rs35801288	1	3750215	ENSG00000169598	DFFB	2.62319e-07	0.000170391	0.361897	0.0694514	AC	A	0.425	0.463277	0.426966	0.452381	0.444158	-23629	chr1:3773844-3777054
rs6677381	1	3750729	ENSG00000169598	DFFB	2.55808e-07	0.00016666	0.362353	0.0694737	A	G	0.425	0.463277	0.426554	0.452381	0.444062	-23115	chr1:3773844-3777054
rs2887273	1	3751278	ENSG00000169598	DFFB	2.45613e-07	0.000160722	0.363062	0.0695047	C	G	0.425	0.463277	0.426554	0.452381	0.444062	-22566	chr1:3773844-3777054
rs2275824	1	3753136	ENSG00000169598	DFFB	2.2196e-07	0.000146859	0.364448	0.069509	A	T	0.425	0.463277	0.426554	0.452055	0.443966	-20708	chr1:3773844-3777054
rs12409082	1	3754489	ENSG00000169598	DFFB	2.20145e-07	0.000145779	0.364493	0.0694967	G	C	0.425	0.463277	0.426554	0.452055	0.443966	-19355	chr1:3773844-3777054
rs1539649	1	3756120	ENSG00000169598	DFFB	2.23289e-07	0.000147656	0.35724	0.0681493	A	G	0.4375	0.477401	0.446328	0.458904	0.457759	-17724	chr1:3773844-3777054
rs10797346	1	3756532	ENSG00000169598	DFFB	2.22743e-07	0.000147331	0.357268	0.0681485	T	C	0.4375	0.477401	0.446328	0.458904	0.457759	-17312	chr1:3773844-3777054
rs10909800	1	3757300	ENSG00000169598	DFFB	2.17466e-07	0.000144201	0.364617	0.0694889	C	T	0.425	0.463277	0.426554	0.452055	0.443966	-16544	chr1:3773844-3777054
rs3765774	1	3759352	ENSG00000169598	DFFB	2.13989e-07	0.000142115	0.364828	0.0694879	T	A	0.425	0.463277	0.426554	0.452055	0.443966	-14492	chr1:3773844-3777054
rs60718273	1	3759889	ENSG00000169598	DFFB	7.18616e-07	0.000416102	0.377498	0.0753219	T	TA	0.343284	0.394161	0.33209	0.37395	0.363239	-13955	chr1:3773844-3777054
rs10909801	1	3759937	ENSG00000169598	DFFB	2.1215e-07	0.000141047	0.364961	0.0694912	A	G	0.425	0.463277	0.426554	0.452055	0.443966	-13907	chr1:3773844-3777054
rs6701360	1	3760061	ENSG00000169598	DFFB	1.32004e-07	9.26279e-05	0.371416	0.0695171	G	A	0.425	0.463277	0.426136	0.451389	0.443674	-13783	chr1:3773844-3777054
rs2275822	1	3761479	ENSG00000169598	DFFB	2.05056e-07	0.000136828	0.365429	0.0694936	C	T	0.425	0.463277	0.426554	0.452055	0.443966	-12365	chr1:3773844-3777054
rs6699784	1	3762076	ENSG00000169598	DFFB	1.95637e-07	0.000131234	0.366041	0.0694901	T	C	0.425	0.460227	0.426554	0.452055	0.443005	-11768	chr1:3773844-3777054
rs6687498	1	3762416	ENSG00000169598	DFFB	1.82756e-07	0.00012347	0.366909	0.0694823	C	A	0.425	0.460227	0.426136	0.452055	0.442907	-11428	chr1:3773844-3777054
rs12047360	1	3763864	ENSG00000169598	DFFB	6.3231e-08	4.78633e-05	0.379737	0.0692789	G	A	0.425	0.460227	0.422857	0.448276	0.440972	-9980	chr1:3773844-3777054
rs34401151	1	3764461	ENSG00000169598	DFFB	1.0125e-07	7.29985e-05	0.373394	0.0692362	C	T	0.425	0.460227	0.426136	0.452055	0.442907	-9383	chr1:3773844-3777054
rs55873991	1	3764611	ENSG00000169598	DFFB	9.8831e-08	7.14385e-05	0.373593	0.0692146	T	C	0.425	0.460227	0.426136	0.452055	0.442907	-9233	chr1:3773844-3777054
rs371141201	1	3765095	ENSG00000169598	DFFB	6.62423e-07	0.000387286	-0.45633	0.0907556	CA	C	0.282051	0.255556	0.210938	0.104478	0.209615	-8749	chr1:3773844-3777054
rs4648347	1	3765755	ENSG00000169598	DFFB	7.52176e-07	0.000433218	0.360294	0.0720211	T	C	0.650602	0.699438	0.688202	0.661074	0.679422	-8089	chr1:3773844-3777054
rs6683156	1	3766441	ENSG00000169598	DFFB	4.78548e-08	3.72777e-05	0.381603	0.0689693	C	T	0.409639	0.463483	0.432584	0.45302	0.443878	-7403	chr1:3773844-3777054
rs1539647	1	3768719	ENSG00000169598	DFFB	1.63084e-06	0.000855728	0.350134	0.072269	T	C	0.646341	0.702857	0.692982	0.664384	0.682056	-5125	chr1:3773844-3777054
rs1539648	1	3768729	ENSG00000169598	DFFB	1.63162e-06	0.000856056	0.350188	0.0722817	T	C	0.646341	0.702857	0.692982	0.664384	0.682056	-5115	chr1:3773844-3777054
rs6657021	1	3769231	ENSG00000169598	DFFB	1.77476e-06	0.000921188	0.348988	0.0722938	A	G	0.646341	0.702857	0.692982	0.664384	0.682056	-4613	chr1:3773844-3777054
rs6668213	1	3769276	ENSG00000169598	DFFB	1.83138e-06	0.000946759	0.348587	0.0723083	G	C	0.646341	0.702857	0.692982	0.664384	0.682056	-4568	chr1:3773844-3777054
rs6693152	1	3769286	ENSG00000169598	DFFB	1.83354e-06	0.000947739	0.348571	0.0723085	C	T	0.646341	0.702857	0.692982	0.664384	0.682056	-4558	chr1:3773844-3777054
rs6657132	1	3769329	ENSG00000169598	DFFB	1.84467e-06	0.000952173	0.348485	0.0723096	A	G	0.646341	0.702857	0.692982	0.664384	0.682056	-4515	chr1:3773844-3777054
rs6668306	1	3769365	ENSG00000169598	DFFB	1.81367e-06	0.000938802	0.348687	0.0722986	G	C	0.646341	0.702857	0.692982	0.664384	0.682056	-4479	chr1:3773844-3777054
rs6693259	1	3769377	ENSG00000169598	DFFB	1.81249e-06	0.00093825	0.348692	0.0722978	C	T	0.646341	0.702857	0.692982	0.664384	0.682056	-4467	chr1:3773844-3777054
rs138280171	1	3769465	ENSG00000169598	DFFB	8.4647e-08	6.22147e-05	0.373199	0.0687702	C	CGGCCAAGGA	0.401235	0.456897	0.430233	0.454861	0.440455	-4379	chr1:3773844-3777054
rs75410905	1	3769479	ENSG00000169598	DFFB	1.84229e-06	0.00095112	0.348461	0.0723004	T	C	0.646341	0.702857	0.692982	0.664384	0.682056	-4365	chr1:3773844-3777054
rs11578021	1	3769590	ENSG00000169598	DFFB	1.87108e-06	0.000963888	0.348234	0.0723017	G	C	0.646341	0.702857	0.692982	0.664384	0.682056	-4254	chr1:3773844-3777054
rs4233023	1	3770425	ENSG00000169598	DFFB	9.14853e-08	6.66481e-05	0.370449	0.0684475	G	A	0.402439	0.46	0.43314	0.458904	0.443478	-3419	chr1:3773844-3777054
rs4582731	1	3770736	ENSG00000169598	DFFB	9.62592e-08	6.97828e-05	0.369678	0.0684263	T	C	0.402439	0.46	0.43314	0.458904	0.443478	-3108	chr1:3773844-3777054
rs12023761	1	3771108	ENSG00000169598	DFFB	1.02422e-07	7.37571e-05	0.36872	0.068397	T	C	0.402439	0.46	0.43314	0.458904	0.443478	-2736	chr1:3773844-3777054
rs12023762	1	3771120	ENSG00000169598	DFFB	1.02636e-07	7.38987e-05	0.368685	0.0683956	T	C	0.402439	0.46	0.43314	0.458904	0.443478	-2724	chr1:3773844-3777054
rs12026284	1	3771163	ENSG00000169598	DFFB	1.03304e-07	7.43263e-05	0.368582	0.0683921	G	A	0.402439	0.46	0.43314	0.458904	0.443478	-2681	chr1:3773844-3777054
rs12024538	1	3771369	ENSG00000169598	DFFB	1.22261e-07	8.64566e-05	0.367138	0.0685296	T	C	0.395062	0.45977	0.43314	0.455172	0.441434	-2475	chr1:3773844-3777054
rs4648348	1	3772275	ENSG00000169598	DFFB	1.43728e-07	9.98456e-05	0.364494	0.068429	G	T	0.395062	0.45977	0.43314	0.455172	0.441434	-1569	chr1:3773844-3777054
rs6424059	1	3773106	ENSG00000169598	DFFB	3.27944e-07	0.0002078	0.353788	0.0684671	C	T	0.395062	0.457143	0.43314	0.459184	0.441739	-738	chr1:3773844-3777054
rs6424060	1	3773252	ENSG00000169598	DFFB	7.89344e-07	0.000452134	0.342771	0.0686514	C	A	0.38125	0.453488	0.432353	0.458904	0.43838	-592	chr1:3773844-3777054
rs7542369	1	3773588	ENSG00000169598	DFFB	3.22035e-07	0.000204429	0.354	0.0684611	C	G	0.395062	0.457143	0.43314	0.459184	0.441739	-256	chr1:3773844-3777054
rs9786959	1	3776022	ENSG00000169598	DFFB	3.31643e-07	0.000209849	0.357415	0.0691984	A	G	0.42029	0.458084	0.434641	0.455882	0.445714	2178	chr1:3773844-3777054
rs12127483	1	3782115	ENSG00000116198	CEP104	1.62717e-06	0.00085403	0.386467	0.0797606	G	A	0.192982	0.181818	0.183594	0.146018	0.174419	53471	chr1:3728644-3773763
rs11579676	1	5902086	ENSG00000131697	NPHP4	1.82128e-06	0.000942217	0.51234	0.106251	C	T	0.197183	0.183333	0.1	0.191964	0.162134	-20784	chr1:5922870-6052484
rs1287620	1	5914292	ENSG00000131697	NPHP4	2.69849e-11	3.90646e-08	0.600837	0.0884153	A	G	0.45283	0.529167	0.514563	0.489583	0.504032	-8578	chr1:5922870-6052484
rs72644725	1	5914615	ENSG00000131697	NPHP4	5.00718e-07	0.000301883	-0.574386	0.112981	G	A	0.118421	0.163636	0.135802	0.151408	0.145872	-8255	chr1:5922870-6052484
rs3045087	1	5915106	ENSG00000131697	NPHP4	8.30366e-57	4.82474e-52	1.22727	0.0689439	G	GGT	0.3375	0.376506	0.381098	0.427586	0.385586	-7764	chr1:5922870-6052484
rs10157281	1	5915662	ENSG00000131697	NPHP4	6.01479e-07	0.000355284	-0.548626	0.108695	G	A	0.15625	0.182857	0.16185	0.165541	0.168403	-7208	chr1:5922870-6052484
rs11121518	1	5915761	ENSG00000131697	NPHP4	7.72342e-22	4.33485e-18	1.02778	0.102719	G	A	0.174699	0.162791	0.142857	0.160959	0.157986	-7109	chr1:5922870-6052484
rs2089021	1	5915833	ENSG00000131697	NPHP4	1.27951e-16	4.07331e-13	0.820017	0.0961159	G	A	0.216867	0.206395	0.185714	0.211806	0.202962	-7037	chr1:5922870-6052484
rs875333	1	5916163	ENSG00000131697	NPHP4	3.60596e-25	2.66548e-21	1.09796	0.100991	T	C	0.121951	0.162921	0.193642	0.210884	0.178448	-6707	chr1:5922870-6052484
rs1287621	1	5917557	ENSG00000131697	NPHP4	1.34964e-65	1.29489e-60	1.32813	0.0679812	C	G	0.29878	0.337079	0.33908	0.378378	0.342784	-5313	chr1:5922870-6052484
rs10864451	1	5918002	ENSG00000131697	NPHP4	1.13969e-16	3.65502e-13	0.809097	0.0946688	C	T	0.216867	0.219101	0.189266	0.218121	0.20954	-4868	chr1:5922870-6052484
rs1287622	1	5918302	ENSG00000131697	NPHP4	7.68783e-58	5.18093e-53	1.21911	0.0677012	A	G	0.337349	0.384831	0.382184	0.42953	0.388699	-4568	chr1:5922870-6052484
rs17471528	1	5918401	ENSG00000131697	NPHP4	3.12147e-22	1.79728e-18	1.01743	0.10063	G	A	0.174699	0.174157	0.146893	0.167785	0.164395	-4469	chr1:5922870-6052484
rs33932288	1	5918812	ENSG00000131697	NPHP4	5.0831e-29	5.05073e-25	0.907483	0.0767689	AT	A	0.49375	0.578035	0.556213	0.600694	0.565371	-4058	chr1:5922870-6052484
rs1287623	1	5918956	ENSG00000131697	NPHP4	1.79468e-29	1.85635e-25	0.907611	0.0760821	A	G	0.487654	0.571023	0.542857	0.591216	0.556034	-3914	chr1:5922870-6052484
rs17431341	1	5920002	ENSG00000131697	NPHP4	3.00703e-22	1.7336e-18	1.01707	0.100551	A	C	0.174699	0.174157	0.146893	0.167785	0.164395	-2868	chr1:5922870-6052484
rs11121591	1	5920438	ENSG00000131697	NPHP4	1.16792e-16	3.73677e-13	0.807342	0.0944987	C	T	0.216867	0.219101	0.189266	0.218121	0.20954	-2432	chr1:5922870-6052484
rs11121600	1	5921042	ENSG00000131697	NPHP4	7.89691e-17	2.58843e-13	0.810042	0.094254	C	A	0.216867	0.219101	0.191011	0.218121	0.210034	-1828	chr1:5922870-6052484
rs76966930	1	5921247	ENSG00000131697	NPHP4	3.04532e-23	1.89096e-19	1.39713	0.134641	G	A	0.0487805	0.0784884	0.0852273	0.107914	0.0834798	-1623	chr1:5922870-6052484
rs11121605	1	5921585	ENSG00000131697	NPHP4	4.94802e-07	0.000298772	-0.553899	0.108901	T	A	0.148148	0.182857	0.162857	0.162162	0.166667	-1285	chr1:5922870-6052484
rs11121607	1	5921955	ENSG00000131697	NPHP4	5.45995e-18	2.1038e-14	0.826947	0.0925474	G	C	0.228395	0.223164	0.194915	0.224832	0.215753	-915	chr1:5922870-6052484
rs1287624	1	5922038	ENSG00000131697	NPHP4	3.03452e-23	1.8847e-19	1.07833	0.103914	C	T	0.104938	0.155367	0.182857	0.20068	0.168103	-832	chr1:5922870-6052484
rs11121608	1	5922078	ENSG00000131697	NPHP4	5.47786e-18	2.11031e-14	0.826908	0.0925472	T	G	0.228395	0.223164	0.194915	0.224832	0.215753	-792	chr1:5922870-6052484
rs72644730	1	5922130	ENSG00000131697	NPHP4	5.90568e-07	0.000349562	-0.549419	0.108773	C	T	0.148148	0.182857	0.164773	0.162162	0.167241	-740	chr1:5922870-6052484
rs520969	1	5922308	ENSG00000131697	NPHP4	1.10281e-56	6.33675e-52	1.20744	0.0679239	A	G	0.337349	0.382022	0.383523	0.42953	0.388225	-562	chr1:5922870-6052484
rs12133533	1	5922834	ENSG00000131697	NPHP4	1.41134e-21	7.71954e-18	0.991309	0.099774	C	A	0.174699	0.174157	0.151685	0.171141	0.166667	-36	chr1:5922870-6052484
rs11121648	1	5923788	ENSG00000131697	NPHP4	5.34165e-29	5.30153e-25	0.893496	0.0756187	T	G	0.506024	0.573034	0.550562	0.59396	0.562075	918	chr1:5922870-6052484
rs1287635	1	5924746	ENSG00000131697	NPHP4	3.33982e-58	2.27738e-53	1.21671	0.0672983	T	C	0.331325	0.382022	0.379213	0.436242	0.387755	1876	chr1:5922870-6052484
rs56293443	1	5924881	ENSG00000131697	NPHP4	4.50539e-07	0.000275093	-0.551275	0.107991	G	A	0.148148	0.181034	0.162857	0.162162	0.16609	2011	chr1:5922870-6052484
rs11121682	1	5925040	ENSG00000131697	NPHP4	4.47373e-24	2.96918e-20	1.06121	0.100183	G	A	0.170732	0.171348	0.141243	0.166667	0.160959	2170	chr1:5922870-6052484
rs1287634	1	5925371	ENSG00000131697	NPHP4	2.18727e-58	1.50134e-53	1.21573	0.0671085	G	A	0.325301	0.379213	0.379213	0.436242	0.386054	2501	chr1:5922870-6052484
rs489933	1	5925801	ENSG00000131697	NPHP4	8.11581e-59	5.65301e-54	1.21864	0.0669526	C	T	0.325301	0.382022	0.379213	0.439597	0.387755	2931	chr1:5922870-6052484
rs12122894	1	5925868	ENSG00000131697	NPHP4	3.62296e-24	2.41908e-20	1.06267	0.100098	G	A	0.168675	0.171348	0.141243	0.166667	0.160684	2998	chr1:5922870-6052484
rs555164	1	5926507	ENSG00000131697	NPHP4	2.59476e-58	1.77517e-53	1.21849	0.0673156	T	C	0.323171	0.379213	0.381356	0.442568	0.388034	3637	chr1:5922870-6052484
rs12122135	1	5927031	ENSG00000131697	NPHP4	1.19589e-25	9.28314e-22	1.06958	0.0972988	A	G	0.175	0.175141	0.147727	0.174658	0.166667	4161	chr1:5922870-6052484
rs2297791	1	5927738	ENSG00000131697	NPHP4	6.73291e-25	4.86183e-21	1.06349	0.0984434	G	A	0.177215	0.175141	0.143678	0.180556	0.167247	4868	chr1:5922870-6052484
rs78598342	1	5928133	ENSG00000131697	NPHP4	2.95234e-17	1.02037e-13	1.38843	0.159205	C	T	0.0246914	0.0584795	0.0584795	0.0827338	0.0596085	5263	chr1:5922870-6052484
rs10864501	1	5928721	ENSG00000131697	NPHP4	2.79695e-25	2.09237e-21	1.06201	0.097434	G	C	0.177215	0.175141	0.147727	0.174658	0.166955	5851	chr1:5922870-6052484
rs10864502	1	5928762	ENSG00000131697	NPHP4	2.50042e-24	1.70132e-20	1.06616	0.100038	G	A	0.164634	0.171348	0.141243	0.167808	0.160377	5892	chr1:5922870-6052484
rs140817042	1	5928769	ENSG00000131697	NPHP4	2.66208e-37	5.30578e-33	1.29445	0.0943017	CCA	C	0.14	0.20915	0.219745	0.251908	0.213178	5899	chr1:5922870-6052484
rs1287632	1	5928787	ENSG00000131697	NPHP4	1.75718e-22	1.0283e-18	1.05945	0.104105	G	A	0.0987654	0.155367	0.185714	0.210884	0.17069	5917	chr1:5922870-6052484
1:5928812:T:C	1	5928812	ENSG00000131697	NPHP4	4.24087e-07	0.000260819	-0.513632	0.100382	T	C	0.185897	0.223837	0.203488	0.205674	0.207815	5942	chr1:5922870-6052484
rs115514693	1	5928818	ENSG00000131697	NPHP4	5.96767e-07	0.000352885	-0.535168	0.105995	T	C	0.173333	0.188679	0.182927	0.16791	0.179511	5948	chr1:5922870-6052484
rs1287631	1	5929054	ENSG00000131697	NPHP4	2.62023e-67	2.68801e-62	1.33386	0.0671269	C	G	0.283951	0.33427	0.338983	0.391892	0.343322	6184	chr1:5922870-6052484
rs1287630	1	5929772	ENSG00000131697	NPHP4	1.19778e-30	1.36665e-26	0.919227	0.0752941	G	A	0.480519	0.568966	0.548851	0.60274	0.559545	6902	chr1:5922870-6052484
rs12405167	1	5930209	ENSG00000131697	NPHP4	2.25221e-22	1.30781e-18	1.41901	0.139828	G	A	0.03125	0.0755814	0.0771429	0.106383	0.0774648	7339	chr1:5922870-6052484
rs1287629	1	5930525	ENSG00000131697	NPHP4	3.85535e-68	4.09272e-63	1.33992	0.0668863	A	G	0.280488	0.33427	0.338983	0.391892	0.342735	7655	chr1:5922870-6052484
rs1287628	1	5930923	ENSG00000131697	NPHP4	3.0059e-68	3.20079e-63	1.34094	0.0668673	T	C	0.280488	0.33427	0.338983	0.391892	0.342735	8053	chr1:5922870-6052484
rs1287627	1	5930955	ENSG00000131697	NPHP4	2.9887e-68	3.18576e-63	1.34096	0.0668669	A	G	0.280488	0.33427	0.338983	0.391892	0.342735	8085	chr1:5922870-6052484
rs1287626	1	5930977	ENSG00000131697	NPHP4	2.96151e-68	3.16002e-63	1.34098	0.0668651	G	A	0.280488	0.33427	0.338983	0.391892	0.342735	8107	chr1:5922870-6052484
rs11121790	1	5931205	ENSG00000131697	NPHP4	8.0413e-26	6.32493e-22	1.07209	0.0971447	A	G	0.175	0.175141	0.147727	0.174658	0.166667	8335	chr1:5922870-6052484
rs522985	1	5931921	ENSG00000131697	NPHP4	5.24151e-69	5.87554e-64	1.34572	0.0666157	A	G	0.283951	0.337079	0.338983	0.394558	0.344768	9051	chr1:5922870-6052484
rs499509	1	5931924	ENSG00000131697	NPHP4	5.24585e-69	5.87554e-64	1.34571	0.0666154	A	G	0.283951	0.337079	0.338983	0.394558	0.344768	9054	chr1:5922870-6052484
rs142216967	1	5932066	ENSG00000131697	NPHP4	2.10287e-22	1.2237e-18	1.05691	0.104066	GATT	G	0.0987654	0.155367	0.185714	0.210884	0.17069	9196	chr1:5922870-6052484
rs472651	1	5932517	ENSG00000131697	NPHP4	2.17656e-22	1.26516e-18	1.05638	0.104055	C	T	0.0987654	0.155367	0.185714	0.210884	0.17069	9647	chr1:5922870-6052484
rs905468	1	5933763	ENSG00000131697	NPHP4	5.89839e-24	3.8748e-20	1.07091	0.101396	C	T	0.114458	0.162921	0.19774	0.217687	0.180342	10893	chr1:5922870-6052484
rs868162	1	5934236	ENSG00000131697	NPHP4	8.23547e-67	8.20503e-62	1.32753	0.0671361	C	T	0.277108	0.33427	0.337079	0.392617	0.341837	11366	chr1:5922870-6052484
1:5934301:G:<INS:ME:ALU>:5934543	1	5934301	ENSG00000131697	NPHP4	1.11842e-06	0.000614123	-0.561862	0.114146	G	<INS:ME:ALU>	0.169355	0.138298	0.123134	0.112903	0.131236	11431	chr1:5922870-6052484
rs868163	1	5934490	ENSG00000131697	NPHP4	5.0292e-24	3.32444e-20	0.835405	0.078964	A	G	0.592857	0.633929	0.616129	0.640845	0.625234	11620	chr1:5922870-6052484
rs905467	1	5934500	ENSG00000131697	NPHP4	1.61286e-18	6.5907e-15	0.871699	0.095918	T	C	0.190141	0.21118	0.219745	0.258772	0.22167	11630	chr1:5922870-6052484
rs1287637	1	5935162	ENSG00000131697	NPHP4	6.89507e-08	5.17228e-05	0.638054	0.11675	A	T	0.87963	0.872093	0.858407	0.857143	0.865482	12292	chr1:5922870-6052484
rs74051398	1	5936304	ENSG00000131697	NPHP4	3.19302e-26	2.59432e-22	1.11434	0.100064	G	C	0.152439	0.17052	0.135057	0.158451	0.154116	13434	chr1:5922870-6052484
rs1622955	1	5937091	ENSG00000131697	NPHP4	4.06279e-25	2.98486e-21	-1.40611	0.129491	T	C	0.95122	0.903409	0.911932	0.885417	0.908304	14221	chr1:5922870-6052484
rs3747992	1	5937168	ENSG00000131697	NPHP4	5.25539e-26	4.19699e-22	-0.856967	0.0773276	G	A	0.444444	0.392216	0.413043	0.402878	0.408163	14298	chr1:5922870-6052484
rs3747990	1	5937327	ENSG00000131697	NPHP4	2.04638e-26	1.69521e-22	1.12723	0.100786	C	T	0.146341	0.166667	0.135057	0.158621	0.152174	14457	chr1:5922870-6052484
rs3747989	1	5937391	ENSG00000131697	NPHP4	4.53642e-25	3.32248e-21	-1.09597	0.101043	C	T	0.884146	0.83427	0.803468	0.785235	0.819588	14521	chr1:5922870-6052484
rs3747988	1	5937413	ENSG00000131697	NPHP4	1.90278e-26	1.58144e-22	-0.851617	0.0760897	A	C	0.452703	0.39521	0.429878	0.411348	0.417582	14543	chr1:5922870-6052484
rs17432065	1	5938242	ENSG00000131697	NPHP4	1.9517e-26	1.62067e-22	1.12631	0.100657	C	T	0.146341	0.166667	0.135057	0.158621	0.152174	15372	chr1:5922870-6052484
rs17432114	1	5938379	ENSG00000131697	NPHP4	1.94344e-26	1.61393e-22	1.12615	0.100639	C	T	0.146341	0.166667	0.135057	0.158621	0.152174	15509	chr1:5922870-6052484
rs17432121	1	5938454	ENSG00000131697	NPHP4	1.92976e-26	1.60321e-22	1.12612	0.10063	C	A	0.146341	0.166667	0.135057	0.158621	0.152174	15584	chr1:5922870-6052484
rs11121915	1	5939544	ENSG00000131697	NPHP4	1.00157e-25	7.82744e-22	-1.11113	0.1009	T	G	0.885542	0.83427	0.80226	0.785235	0.819421	16674	chr1:5922870-6052484
rs34688152	1	5939835	ENSG00000131697	NPHP4	6.15847e-16	1.7965e-12	-0.882677	0.106028	G	GCA	0.234694	0.161616	0.157895	0.184524	0.17737	16965	chr1:5922870-6052484
rs11121921	1	5939837	ENSG00000131697	NPHP4	1.71469e-25	1.31286e-21	-1.10746	0.101107	G	A	0.885542	0.83427	0.801136	0.783784	0.818803	16967	chr1:5922870-6052484
rs34867257	1	5939876	ENSG00000131697	NPHP4	1.79924e-24	1.24116e-20	-0.897403	0.083915	AAC	A	0.327273	0.296	0.293578	0.290476	0.298223	17006	chr1:5922870-6052484
1:5939900:CACAG:C	1	5939900	ENSG00000131697	NPHP4	1.90507e-26	1.58321e-22	1.12717	0.10071	CACAG	C	0.146341	0.166667	0.132948	0.158621	0.151568	17030	chr1:5922870-6052484
1:5939904:G:C	1	5939904	ENSG00000131697	NPHP4	5.50558e-22	3.12114e-18	1.05102	0.104631	G	C	0.132911	0.169591	0.138554	0.150735	0.150362	17034	chr1:5922870-6052484
rs72630603	1	5940703	ENSG00000131697	NPHP4	4.8936e-09	4.65578e-06	-0.576519	0.0970342	C	G	0.236111	0.22619	0.198795	0.177083	0.206364	17833	chr1:5922870-6052484
rs1287625	1	5940845	ENSG00000131697	NPHP4	3.36433e-25	2.49523e-21	-1.39866	0.128559	A	G	0.95122	0.896067	0.909605	0.882759	0.904639	17975	chr1:5922870-6052484
rs17472436	1	5940981	ENSG00000131697	NPHP4	2.05191e-26	1.69927e-22	1.1254	0.100624	G	A	0.146341	0.166667	0.135057	0.157534	0.15191	18111	chr1:5922870-6052484
rs4845828	1	5941183	ENSG00000131697	NPHP4	4.04959e-24	2.69579e-20	-1.08127	0.10197	T	C	0.885542	0.836158	0.805714	0.787162	0.821612	18313	chr1:5922870-6052484
rs11121956	1	5941435	ENSG00000131697	NPHP4	6.22812e-26	4.94149e-22	-0.843941	0.0762792	C	T	0.445205	0.39521	0.424242	0.411348	0.414835	18565	chr1:5922870-6052484
rs72630606	1	5941985	ENSG00000131697	NPHP4	2.55897e-09	2.57284e-06	-0.584038	0.0964824	G	A	0.239437	0.22619	0.201807	0.178322	0.208029	19115	chr1:5922870-6052484
rs72630607	1	5942035	ENSG00000131697	NPHP4	8.14863e-10	9.03204e-07	-0.57985	0.0928244	G	A	0.270833	0.251497	0.219512	0.200704	0.231193	19165	chr1:5922870-6052484
rs17884657	1	5942690	ENSG00000131697	NPHP4	1.80611e-26	1.5035e-22	1.12432	0.100404	C	G	0.146341	0.16954	0.135838	0.160959	0.153913	19820	chr1:5922870-6052484
rs12079601	1	5942747	ENSG00000131697	NPHP4	2.83023e-64	2.59309e-59	-1.29341	0.0670926	A	G	0.697368	0.628743	0.638037	0.583333	0.630639	19877	chr1:5922870-6052484
rs4908559	1	5944138	ENSG00000131697	NPHP4	1.38501e-25	1.07119e-21	-1.10704	0.100854	A	G	0.885542	0.83427	0.800562	0.785235	0.818878	21268	chr1:5922870-6052484
rs35406877	1	5944904	ENSG00000131697	NPHP4	4.81221e-26	3.85822e-22	1.13266	0.102116	C	A	0.14375	0.16185	0.134286	0.149306	0.147727	22034	chr1:5922870-6052484
rs11584452	1	5945202	ENSG00000131697	NPHP4	1.57905e-09	1.65386e-06	-0.57261	0.0933268	G	A	0.267123	0.251497	0.216463	0.197183	0.228938	22332	chr1:5922870-6052484
rs34247529	1	5945277	ENSG00000131697	NPHP4	1.54414e-26	1.29509e-22	1.12676	0.10047	C	T	0.146341	0.166667	0.134286	0.157534	0.151646	22407	chr1:5922870-6052484
rs10779788	1	5945990	ENSG00000131697	NPHP4	1.70222e-73	2.1118e-68	-1.37176	0.065104	G	A	0.734568	0.663793	0.662857	0.623288	0.663194	23120	chr1:5922870-6052484
rs12735231	1	5946443	ENSG00000131697	NPHP4	2.78256e-26	2.27562e-22	1.12153	0.100575	G	A	0.148148	0.166667	0.134286	0.157534	0.15191	23573	chr1:5922870-6052484
rs10746504	1	5946950	ENSG00000131697	NPHP4	5.6462e-24	3.71832e-20	-1.07712	0.101936	T	C	0.885542	0.836158	0.803977	0.787162	0.821062	24080	chr1:5922870-6052484
rs41280812	1	5947217	ENSG00000131697	NPHP4	1.53912e-26	1.2914e-22	1.1264	0.100436	G	C	0.146341	0.166667	0.134286	0.157534	0.151646	24347	chr1:5922870-6052484
rs41280814	1	5947308	ENSG00000131697	NPHP4	1.54097e-26	1.29285e-22	1.12637	0.100434	G	A	0.146341	0.166667	0.134286	0.157534	0.151646	24438	chr1:5922870-6052484
rs2282281	1	5948677	ENSG00000131697	NPHP4	2.17086e-25	1.64572e-21	-1.09539	0.100241	G	A	0.885542	0.83427	0.797753	0.785235	0.818027	25807	chr1:5922870-6052484
rs9729880	1	5948864	ENSG00000131697	NPHP4	7.57617e-10	8.45717e-07	-0.578527	0.0924329	C	T	0.272727	0.255952	0.213855	0.197917	0.230631	25994	chr1:5922870-6052484
rs11122097	1	5948946	ENSG00000131697	NPHP4	1.76398e-26	1.47067e-22	1.10436	0.0985994	C	T	0.156627	0.171348	0.143258	0.161074	0.158163	26076	chr1:5922870-6052484
rs11122098	1	5949018	ENSG00000131697	NPHP4	7.97869e-27	6.85992e-23	1.10995	0.0983487	T	C	0.156627	0.171348	0.146067	0.161074	0.159014	26148	chr1:5922870-6052484
rs56143977	1	5949889	ENSG00000131697	NPHP4	7.59317e-10	8.47488e-07	-0.578476	0.0924303	C	G	0.272727	0.255952	0.213855	0.197917	0.230631	27019	chr1:5922870-6052484
rs7550218	1	5951579	ENSG00000131697	NPHP4	7.59379e-10	8.47547e-07	-0.578495	0.0924335	C	T	0.272727	0.254438	0.213855	0.197917	0.230216	28709	chr1:5922870-6052484
rs61762099	1	5952657	ENSG00000131697	NPHP4	1.79318e-26	1.49347e-22	1.10477	0.0986514	G	A	0.158537	0.171348	0.141243	0.161074	0.15785	29787	chr1:5922870-6052484
rs17432446	1	5952726	ENSG00000131697	NPHP4	1.38724e-25	1.07266e-21	1.09947	0.100166	C	T	0.154321	0.16185	0.135057	0.158784	0.15191	29856	chr1:5922870-6052484
rs11122104	1	5953345	ENSG00000131697	NPHP4	1.81791e-26	1.51296e-22	1.10481	0.0986688	C	T	0.158537	0.171348	0.141243	0.161074	0.15785	30475	chr1:5922870-6052484
rs4106090	1	5953494	ENSG00000131697	NPHP4	8.15543e-25	5.83541e-21	-1.10467	0.102456	A	C	0.885542	0.838983	0.807471	0.784247	0.822414	30624	chr1:5922870-6052484
rs1827499	1	5953499	ENSG00000131697	NPHP4	8.1234e-25	5.81369e-21	-1.10471	0.102456	T	C	0.885542	0.838983	0.807471	0.784247	0.822414	30629	chr1:5922870-6052484
rs11122107	1	5953787	ENSG00000131697	NPHP4	2.07847e-25	1.57845e-21	-0.834545	0.0763375	G	A	0.441558	0.39521	0.432927	0.41844	0.418944	30917	chr1:5922870-6052484
rs6689443	1	5954209	ENSG00000131697	NPHP4	8.1582e-10	9.04159e-07	-0.577232	0.0924082	C	T	0.272727	0.255952	0.216867	0.2	0.232014	31339	chr1:5922870-6052484
rs11122108	1	5954467	ENSG00000131697	NPHP4	2.82634e-26	2.30978e-22	-0.84902	0.0761486	G	A	0.441558	0.39521	0.433333	0.415493	0.41833	31597	chr1:5922870-6052484
rs34608472	1	5954509	ENSG00000131697	NPHP4	5.27383e-25	3.83736e-21	1.08731	0.100398	CA	C	0.168831	0.188679	0.165563	0.189516	0.179061	31639	chr1:5922870-6052484
1:5955390:A:AATT	1	5955390	ENSG00000131697	NPHP4	1.84869e-22	1.07997e-18	-0.983556	0.0967026	A	AATT	0.743902	0.693878	0.715	0.722222	0.714063	32520	chr1:5922870-6052484
rs12145803	1	5955519	ENSG00000131697	NPHP4	3.59419e-26	2.90842e-22	1.09885	0.0987859	C	A	0.158537	0.172316	0.139205	0.161074	0.157534	32649	chr1:5922870-6052484
rs17028870	1	5955841	ENSG00000131697	NPHP4	2.99228e-26	2.4379e-22	1.10125	0.0988257	A	G	0.160494	0.171348	0.141243	0.161074	0.15812	32971	chr1:5922870-6052484
rs12134240	1	5955993	ENSG00000131697	NPHP4	2.23561e-26	1.84505e-22	1.10382	0.0987766	T	C	0.158537	0.171348	0.141243	0.161074	0.15785	33123	chr1:5922870-6052484
rs11122113	1	5956108	ENSG00000131697	NPHP4	2.64656e-09	2.65262e-06	-0.580302	0.0959567	G	T	0.243421	0.230769	0.200599	0.178082	0.209677	33238	chr1:5922870-6052484
rs12139627	1	5957342	ENSG00000131697	NPHP4	1.02236e-24	7.21368e-21	1.06692	0.0991849	G	A	0.162651	0.171348	0.140449	0.161074	0.158163	34472	chr1:5922870-6052484
rs12401883	1	5957601	ENSG00000131697	NPHP4	8.24142e-09	7.49087e-06	-0.56723	0.09696	C	T	0.243243	0.235119	0.203593	0.184397	0.213636	34731	chr1:5922870-6052484
rs12728066	1	5957725	ENSG00000131697	NPHP4	2.16514e-26	1.78874e-22	1.10682	0.0990151	G	A	0.162651	0.170455	0.138418	0.159864	0.156947	34855	chr1:5922870-6052484
rs10864631	1	5958184	ENSG00000131697	NPHP4	4.15196e-25	3.04886e-21	-1.11291	0.102513	T	C	0.884146	0.840909	0.812139	0.782759	0.823785	35314	chr1:5922870-6052484
rs11586334	1	5958409	ENSG00000131697	NPHP4	4.76175e-25	3.48333e-21	1.07255	0.0989318	T	C	0.156627	0.182584	0.140449	0.161074	0.160714	35539	chr1:5922870-6052484
rs11577514	1	5958528	ENSG00000131697	NPHP4	3.50908e-26	2.84177e-22	1.09745	0.0986371	C	G	0.164634	0.174157	0.140449	0.161074	0.159284	35658	chr1:5922870-6052484
rs56270325	1	5959301	ENSG00000131697	NPHP4	7.58391e-10	8.46518e-07	-0.576094	0.0920466	A	T	0.275641	0.258824	0.221893	0.19863	0.234458	36431	chr1:5922870-6052484
rs58640305	1	5960318	ENSG00000131697	NPHP4	7.8459e-24	5.10373e-20	1.06391	0.101039	C	T	0.144578	0.16	0.138418	0.162162	0.151801	37448	chr1:5922870-6052484
rs2312464	1	5960503	ENSG00000131697	NPHP4	3.97973e-16	1.18759e-12	-0.659295	0.0786493	A	G	0.457831	0.373596	0.390449	0.38255	0.392857	37633	chr1:5922870-6052484
rs12121368	1	5960830	ENSG00000131697	NPHP4	2.08682e-26	1.72651e-22	1.11024	0.0992855	C	T	0.158537	0.16474	0.137931	0.149306	0.151832	37960	chr1:5922870-6052484
rs10864632	1	5961018	ENSG00000131697	NPHP4	3.81337e-28	3.60631e-24	-0.884527	0.07619	C	T	0.45	0.391429	0.404908	0.384892	0.402154	38148	chr1:5922870-6052484
rs2134551	1	5961870	ENSG00000131697	NPHP4	8.03581e-28	7.46672e-24	-1.1629	0.100853	G	A	0.885542	0.839888	0.808989	0.771812	0.819728	39000	chr1:5922870-6052484
rs4908936	1	5963669	ENSG00000131697	NPHP4	4.58441e-08	3.58439e-05	-0.528426	0.0953691	A	C	0.243902	0.225989	0.202857	0.171141	0.207547	40799	chr1:5922870-6052484
rs3737234	1	5964991	ENSG00000131697	NPHP4	5.91278e-27	5.14381e-23	-1.15084	0.101682	T	C	0.885542	0.839888	0.809659	0.787162	0.823932	42121	chr1:5922870-6052484
rs11122125	1	5965179	ENSG00000131697	NPHP4	5.04924e-29	5.01804e-25	-0.867328	0.0733676	A	G	0.451807	0.410112	0.44382	0.42953	0.431122	42309	chr1:5922870-6052484
rs12120967	1	5965381	ENSG00000131697	NPHP4	9.22616e-27	7.89777e-23	1.09895	0.0975094	C	T	0.162651	0.176966	0.143258	0.16443	0.161565	42511	chr1:5922870-6052484
rs3747987	1	5966119	ENSG00000131697	NPHP4	3.38469e-27	2.99551e-23	-1.15333	0.101367	T	C	0.885542	0.839888	0.808989	0.788591	0.82398	43249	chr1:5922870-6052484
rs9628989	1	5966686	ENSG00000131697	NPHP4	4.36184e-08	3.42787e-05	-0.528627	0.0952475	C	T	0.246988	0.225989	0.20904	0.173469	0.210616	43816	chr1:5922870-6052484
rs9628990	1	5967064	ENSG00000131697	NPHP4	3.14903e-08	2.5481e-05	-0.531776	0.0947947	G	T	0.253012	0.227273	0.211429	0.174658	0.212931	44194	chr1:5922870-6052484
rs12123214	1	5967750	ENSG00000131697	NPHP4	3.29504e-25	2.44629e-21	1.11661	0.102613	C	T	0.162651	0.174157	0.11236	0.154362	0.14881	44880	chr1:5922870-6052484
rs4908569	1	5968202	ENSG00000131697	NPHP4	1.8867e-08	1.59321e-05	-0.543689	0.0953401	G	T	0.246988	0.225989	0.205202	0.171233	0.208981	45332	chr1:5922870-6052484
rs11576910	1	5970265	ENSG00000131697	NPHP4	4.18859e-08	3.30493e-05	-0.529307	0.0952422	G	A	0.246988	0.225989	0.20904	0.173469	0.210616	47395	chr1:5922870-6052484
rs12057165	1	5971093	ENSG00000131697	NPHP4	6.1911e-28	5.78115e-24	1.1275	0.0975489	A	G	0.162651	0.179775	0.143258	0.159864	0.161263	48223	chr1:5922870-6052484
rs61762115	1	5971224	ENSG00000131697	NPHP4	4.56291e-27	3.99429e-23	1.11173	0.0979867	G	T	0.162651	0.176966	0.143258	0.159864	0.16041	48354	chr1:5922870-6052484
rs12072386	1	5971243	ENSG00000131697	NPHP4	1.1144e-27	1.02428e-23	1.12068	0.0974848	C	G	0.162651	0.181818	0.144886	0.158621	0.162069	48373	chr1:5922870-6052484
rs12060900	1	5971314	ENSG00000131697	NPHP4	2.6855e-27	2.39758e-23	1.10851	0.0972176	G	A	0.162651	0.179775	0.147727	0.165517	0.164089	48444	chr1:5922870-6052484
rs12057260	1	5971319	ENSG00000131697	NPHP4	2.68695e-27	2.39868e-23	1.10851	0.0972177	A	C	0.162651	0.179775	0.147727	0.166667	0.164372	48449	chr1:5922870-6052484
rs6694744	1	5971455	ENSG00000131697	NPHP4	3.73487e-25	2.75546e-21	-1.38133	0.1271	A	G	0.945783	0.898876	0.907303	0.875839	0.902211	48585	chr1:5922870-6052484
rs12741889	1	5972365	ENSG00000131697	NPHP4	4.38181e-27	3.84192e-23	1.11212	0.0979836	G	T	0.162651	0.176966	0.143258	0.159864	0.16041	49495	chr1:5922870-6052484
rs11122157	1	5972491	ENSG00000131697	NPHP4	5.64046e-28	5.27694e-24	1.12826	0.0975316	A	G	0.162651	0.179775	0.143258	0.159864	0.161263	49621	chr1:5922870-6052484
rs12737657	1	5973282	ENSG00000131697	NPHP4	4.19037e-27	3.67748e-23	1.11247	0.0979731	G	A	0.162651	0.176966	0.143258	0.159864	0.16041	50412	chr1:5922870-6052484
rs11120772	1	5973775	ENSG00000131697	NPHP4	9.28303e-33	1.29165e-28	-0.944134	0.0743372	G	A	0.479452	0.446203	0.481818	0.458955	0.465094	50905	chr1:5922870-6052484
rs34725607	1	5975256	ENSG00000131697	NPHP4	3.89076e-27	3.42411e-23	1.11303	0.0979539	C	CG	0.162651	0.176966	0.143258	0.159864	0.16041	52386	chr1:5922870-6052484
rs11587302	1	5977025	ENSG00000131697	NPHP4	3.83189e-27	3.37401e-23	1.11298	0.0979354	G	A	0.162651	0.176966	0.143258	0.162162	0.160988	54155	chr1:5922870-6052484
rs61762117	1	5977192	ENSG00000131697	NPHP4	4.94478e-28	4.63572e-24	1.12904	0.0974819	T	C	0.162651	0.179775	0.143258	0.162162	0.16184	54322	chr1:5922870-6052484
rs7549818	1	5977982	ENSG00000131697	NPHP4	7.20933e-28	6.71442e-24	-1.1705	0.101411	A	G	0.885542	0.839888	0.8125	0.785235	0.824232	55112	chr1:5922870-6052484
rs35291001	1	5978426	ENSG00000131697	NPHP4	5.41523e-28	5.06988e-24	1.12844	0.0975113	T	C	0.162651	0.179775	0.143258	0.162162	0.16184	55556	chr1:5922870-6052484
rs962662	1	5978510	ENSG00000131697	NPHP4	5.92734e-79	1.00615e-73	-1.40097	0.0633309	G	A	0.722892	0.660112	0.667614	0.621622	0.661538	55640	chr1:5922870-6052484
rs11120781	1	5981918	ENSG00000131697	NPHP4	9.23085e-28	8.53888e-24	1.12329	0.0975415	T	C	0.162651	0.179775	0.143258	0.165541	0.162692	59048	chr1:5922870-6052484
rs7549324	1	5982044	ENSG00000131697	NPHP4	5.0836e-28	4.76543e-24	-0.859521	0.0742302	G	A	0.445783	0.410112	0.446629	0.416107	0.427721	59174	chr1:5922870-6052484
rs11120782	1	5982173	ENSG00000131697	NPHP4	4.68341e-28	4.39983e-24	1.12909	0.0974382	A	G	0.162651	0.179775	0.143258	0.16443	0.162415	59303	chr1:5922870-6052484
rs11120783	1	5982752	ENSG00000131697	NPHP4	3.61059e-27	3.18483e-23	1.11317	0.0978971	T	C	0.162651	0.176966	0.143258	0.16443	0.161565	59882	chr1:5922870-6052484
rs10864245	1	5982964	ENSG00000131697	NPHP4	4.90086e-28	4.59662e-24	1.12921	0.0974883	G	A	0.162651	0.179775	0.143258	0.16443	0.162415	60094	chr1:5922870-6052484
rs7535806	1	5983114	ENSG00000131697	NPHP4	4.66974e-28	4.38738e-24	1.12925	0.0974491	G	A	0.162651	0.179775	0.143258	0.16443	0.162415	60244	chr1:5922870-6052484
rs11120786	1	5983190	ENSG00000131697	NPHP4	3.61017e-27	3.18474e-23	1.11322	0.0979015	G	A	0.162651	0.176966	0.143258	0.16443	0.161565	60320	chr1:5922870-6052484
rs7549369	1	5983462	ENSG00000131697	NPHP4	4.66974e-28	4.38738e-24	1.12925	0.0974491	A	C	0.162651	0.179775	0.143258	0.16443	0.162415	60592	chr1:5922870-6052484
rs12745546	1	5984396	ENSG00000131697	NPHP4	3.61017e-27	3.18474e-23	1.11322	0.0979015	C	A	0.162651	0.176966	0.143258	0.16443	0.161565	61526	chr1:5922870-6052484
rs1011994	1	5985072	ENSG00000131697	NPHP4	3.61017e-27	3.18474e-23	1.11322	0.0979015	C	T	0.162651	0.176966	0.143258	0.16443	0.161565	62202	chr1:5922870-6052484
rs2174124	1	5985502	ENSG00000131697	NPHP4	3.61017e-27	3.18474e-23	1.11322	0.0979015	T	C	0.162651	0.176966	0.143258	0.16443	0.161565	62632	chr1:5922870-6052484
rs35760537	1	5986180	ENSG00000131697	NPHP4	3.61017e-27	3.18474e-23	1.11322	0.0979015	G	A	0.162651	0.176966	0.143258	0.16443	0.161565	63310	chr1:5922870-6052484
rs12142363	1	5986409	ENSG00000131697	NPHP4	3.61017e-27	3.18474e-23	1.11322	0.0979015	G	C	0.162651	0.176966	0.143258	0.16443	0.161565	63539	chr1:5922870-6052484
rs7519679	1	5987256	ENSG00000131697	NPHP4	7.02534e-28	6.54658e-24	-1.17114	0.101442	T	C	0.885542	0.839888	0.813559	0.785235	0.824532	64386	chr1:5922870-6052484
rs7548619	1	5987316	ENSG00000131697	NPHP4	3.61017e-27	3.18474e-23	1.11322	0.0979015	G	A	0.162651	0.176966	0.143258	0.16443	0.161565	64446	chr1:5922870-6052484
rs7520105	1	5987696	ENSG00000131697	NPHP4	3.61017e-27	3.18474e-23	1.11322	0.0979015	T	C	0.162651	0.176966	0.143258	0.16443	0.161565	64826	chr1:5922870-6052484
rs70977992	1	5988659	ENSG00000131697	NPHP4	3.61017e-27	3.18474e-23	1.11322	0.0979015	C	CT	0.162651	0.176966	0.143258	0.16443	0.161565	65789	chr1:5922870-6052484
rs11590397	1	5988732	ENSG00000131697	NPHP4	3.61017e-27	3.18474e-23	1.11322	0.0979015	G	A	0.162651	0.176966	0.143258	0.16443	0.161565	65862	chr1:5922870-6052484
rs11590436	1	5988926	ENSG00000131697	NPHP4	2.83946e-27	2.52829e-23	1.11555	0.0978857	G	T	0.162651	0.176966	0.144068	0.16443	0.16184	66056	chr1:5922870-6052484
rs11578430	1	5989194	ENSG00000131697	NPHP4	3.61017e-27	3.18474e-23	1.11322	0.0979015	T	C	0.162651	0.176966	0.143258	0.16443	0.161565	66324	chr1:5922870-6052484
rs11578452	1	5989276	ENSG00000131697	NPHP4	2.30914e-27	2.07389e-23	1.1175	0.0978674	T	C	0.162651	0.177966	0.143258	0.16443	0.16184	66406	chr1:5922870-6052484
rs12742075	1	5989503	ENSG00000131697	NPHP4	4.66974e-28	4.38738e-24	1.12925	0.0974491	A	G	0.162651	0.179775	0.143258	0.16443	0.162415	66633	chr1:5922870-6052484
rs11120805	1	5989929	ENSG00000131697	NPHP4	4.66974e-28	4.38738e-24	1.12925	0.0974491	A	G	0.162651	0.179775	0.143258	0.16443	0.162415	67059	chr1:5922870-6052484
rs11120806	1	5989955	ENSG00000131697	NPHP4	4.66974e-28	4.38738e-24	1.12925	0.0974491	C	T	0.162651	0.179775	0.143258	0.16443	0.162415	67085	chr1:5922870-6052484
rs12121044	1	5989981	ENSG00000131697	NPHP4	3.61017e-27	3.18474e-23	1.11322	0.0979015	A	G	0.162651	0.176966	0.143258	0.16443	0.161565	67111	chr1:5922870-6052484
rs11120810	1	5990302	ENSG00000131697	NPHP4	4.66974e-28	4.38738e-24	1.12925	0.0974491	C	T	0.162651	0.179775	0.143258	0.16443	0.162415	67432	chr1:5922870-6052484
rs12122109	1	5990410	ENSG00000131697	NPHP4	3.61017e-27	3.18474e-23	1.11322	0.0979015	T	C	0.162651	0.176966	0.143258	0.16443	0.161565	67540	chr1:5922870-6052484
rs4908583	1	5991201	ENSG00000131697	NPHP4	5.48909e-79	9.33283e-74	-1.4016	0.0633414	C	T	0.722892	0.660112	0.669492	0.620805	0.66184	68331	chr1:5922870-6052484
rs35255274	1	5991461	ENSG00000131697	NPHP4	3.61017e-27	3.18474e-23	1.11322	0.0979015	TA	T	0.162651	0.176966	0.143258	0.16443	0.161565	68591	chr1:5922870-6052484
rs12752973	1	5991477	ENSG00000131697	NPHP4	3.61017e-27	3.18474e-23	1.11322	0.0979015	A	C	0.162651	0.176966	0.143258	0.16443	0.161565	68607	chr1:5922870-6052484
rs10864262	1	5991656	ENSG00000131697	NPHP4	1.11302e-28	1.0828e-24	-0.868581	0.073991	T	C	0.445783	0.411932	0.445714	0.419463	0.428816	68786	chr1:5922870-6052484
rs75757252	1	5992856	ENSG00000131697	NPHP4	3.42105e-29	3.44314e-25	-0.879304	0.0741261	T	A	0.450617	0.418605	0.448276	0.419463	0.432292	69986	chr1:5922870-6052484
rs78373200	1	5992857	ENSG00000131697	NPHP4	3.42105e-29	3.44314e-25	-0.879304	0.0741261	C	A	0.450617	0.418605	0.448276	0.419463	0.432292	69987	chr1:5922870-6052484
rs79021501	1	5992858	ENSG00000131697	NPHP4	3.42105e-29	3.44314e-25	-0.879304	0.0741261	A	C	0.450617	0.418605	0.448276	0.419463	0.432292	69988	chr1:5922870-6052484
rs11576617	1	5993859	ENSG00000131697	NPHP4	4.66974e-28	4.38738e-24	1.12925	0.0974491	C	T	0.162651	0.179775	0.143258	0.16443	0.162415	70989	chr1:5922870-6052484
rs12118477	1	5994593	ENSG00000131697	NPHP4	3.61017e-27	3.18474e-23	1.11322	0.0979015	C	T	0.162651	0.176966	0.143258	0.16443	0.161565	71723	chr1:5922870-6052484
rs869107	1	5994926	ENSG00000131697	NPHP4	1.08534e-28	1.05706e-24	-0.868826	0.0739953	G	C	0.445783	0.411932	0.445714	0.419463	0.428816	72056	chr1:5922870-6052484
rs34713106	1	5996969	ENSG00000131697	NPHP4	3.57916e-27	3.16276e-23	1.1133	0.0979006	T	C	0.162651	0.176966	0.143258	0.16443	0.161565	74099	chr1:5922870-6052484
rs35078529	1	5997062	ENSG00000131697	NPHP4	3.57916e-27	3.16276e-23	1.1133	0.0979006	C	T	0.162651	0.176966	0.143258	0.16443	0.161565	74192	chr1:5922870-6052484
rs35685456	1	5997095	ENSG00000131697	NPHP4	4.6406e-28	4.36316e-24	1.1293	0.0974477	G	A	0.162651	0.179775	0.143258	0.16443	0.162415	74225	chr1:5922870-6052484
rs72630630	1	5997682	ENSG00000131697	NPHP4	4.07324e-08	3.22182e-05	-0.527909	0.0949028	C	T	0.253012	0.227273	0.207386	0.177852	0.212329	74812	chr1:5922870-6052484
rs11120832	1	5999020	ENSG00000131697	NPHP4	3.53156e-29	3.54988e-25	-0.879626	0.0741739	T	C	0.445783	0.416185	0.453488	0.421769	0.433043	76150	chr1:5922870-6052484
rs12126123	1	5999510	ENSG00000131697	NPHP4	3.86228e-27	3.39982e-23	1.11308	0.0979515	T	A	0.162651	0.176966	0.143258	0.16443	0.161565	76640	chr1:5922870-6052484
rs2062784	1	6000129	ENSG00000131697	NPHP4	3.15317e-08	2.55125e-05	-0.529009	0.0943055	T	C	0.246988	0.227528	0.216292	0.177852	0.214286	77259	chr1:5922870-6052484
rs12734220	1	6000230	ENSG00000131697	NPHP4	2.7828e-27	2.48018e-23	1.11647	0.0979478	A	G	0.162651	0.176966	0.143258	0.16443	0.161565	77360	chr1:5922870-6052484
rs2152922	1	6001065	ENSG00000131697	NPHP4	3.51441e-84	6.98271e-79	-1.44948	0.0626825	G	C	0.734568	0.68	0.681287	0.625	0.674256	78195	chr1:5922870-6052484
rs34345594	1	6001656	ENSG00000131697	NPHP4	1.35013e-28	1.30661e-24	1.13899	0.0971934	A	ACT	0.162651	0.178977	0.145714	0.165541	0.16323	78786	chr1:5922870-6052484
rs12033563	1	6002073	ENSG00000131697	NPHP4	1.68334e-28	1.61836e-24	-0.873057	0.0746484	T	C	0.45122	0.414286	0.443787	0.415541	0.428571	79203	chr1:5922870-6052484
rs35857693	1	6002546	ENSG00000131697	NPHP4	4.02578e-28	3.80026e-24	1.13325	0.0976621	G	A	0.162651	0.178977	0.145714	0.16443	0.16295	79676	chr1:5922870-6052484
rs11804463	1	6002570	ENSG00000131697	NPHP4	4.24088e-25	3.11218e-21	-1.3982	0.128819	A	G	0.945783	0.905172	0.913793	0.877551	0.906574	79700	chr1:5922870-6052484
rs34466411	1	6002643	ENSG00000131697	NPHP4	1.38167e-27	1.262e-23	1.12273	0.0978573	A	T	0.162651	0.177966	0.145714	0.16443	0.162671	79773	chr1:5922870-6052484
rs1566724	1	6002803	ENSG00000131697	NPHP4	3.94618e-75	6.33559e-70	-1.39394	0.0651808	G	A	0.73125	0.658824	0.663636	0.604895	0.65681	79933	chr1:5922870-6052484
rs34921218	1	6004320	ENSG00000131697	NPHP4	1.48205e-27	1.35131e-23	1.12346	0.0979847	A	G	0.164634	0.182081	0.145714	0.16443	0.164076	81450	chr1:5922870-6052484
rs70977997	1	6005963	ENSG00000131697	NPHP4	3.19752e-27	2.83446e-23	1.13474	0.0996801	T	TC	0.164557	0.175439	0.147399	0.148276	0.158451	83093	chr1:5922870-6052484
rs6676029	1	6006144	ENSG00000131697	NPHP4	9.39401e-28	8.68594e-24	1.12753	0.097926	G	A	0.16875	0.182081	0.147399	0.16443	0.165217	83274	chr1:5922870-6052484
rs12122509	1	6006639	ENSG00000131697	NPHP4	1.31108e-27	1.19826e-23	1.1232	0.0978503	G	A	0.162651	0.177966	0.145714	0.16443	0.162671	83769	chr1:5922870-6052484
rs551207	1	6007446	ENSG00000131697	NPHP4	1.46763e-11	2.2258e-08	-0.853952	0.123942	C	T	0.861446	0.856742	0.910112	0.872483	0.877551	84576	chr1:5922870-6052484
rs10779677	1	6007474	ENSG00000131697	NPHP4	9.96639e-11	1.31635e-07	0.604743	0.0917721	G	A	0.540816	0.462264	0.386139	0.411392	0.438806	84604	chr1:5922870-6052484
rs12032639	1	6007816	ENSG00000131697	NPHP4	3.22114e-26	2.61655e-22	-0.860813	0.0773043	A	G	0.453947	0.409357	0.426752	0.392308	0.416667	84946	chr1:5922870-6052484
rs11120871	1	6008591	ENSG00000131697	NPHP4	1.38643e-28	1.34023e-24	-0.875232	0.0747042	C	T	0.445783	0.421965	0.451515	0.418367	0.433099	85721	chr1:5922870-6052484
rs11120872	1	6008686	ENSG00000131697	NPHP4	6.55432e-32	8.40275e-28	1.16225	0.0929498	T	C	0.174699	0.19209	0.161932	0.171141	0.175214	85816	chr1:5922870-6052484
rs11120873	1	6008759	ENSG00000131697	NPHP4	1.36566e-32	1.86663e-28	1.17238	0.0925905	C	T	0.174699	0.19382	0.161932	0.171141	0.175768	85889	chr1:5922870-6052484
rs10864284	1	6009296	ENSG00000131697	NPHP4	4.16565e-32	5.42698e-28	1.15385	0.0919419	G	C	0.174699	0.196629	0.168539	0.174497	0.179422	86426	chr1:5922870-6052484
rs693005	1	6009713	ENSG00000131697	NPHP4	3.15234e-19	1.36597e-15	-1.42434	0.153331	A	G	0.957831	0.942529	0.938596	0.913194	0.936189	86843	chr1:5922870-6052484
rs11120875	1	6009858	ENSG00000131697	NPHP4	8.17625e-28	7.5911e-24	-0.884954	0.07676	G	A	0.444444	0.40407	0.419872	0.383212	0.409341	86988	chr1:5922870-6052484
rs6702707	1	6011129	ENSG00000131697	NPHP4	9.63406e-23	5.74252e-19	-1.07628	0.105048	C	T	0.885542	0.853107	0.828571	0.788591	0.833904	88259	chr1:5922870-6052484
rs6658969	1	6011183	ENSG00000131697	NPHP4	2.83291e-32	3.76688e-28	1.16396	0.0924606	A	G	0.174699	0.196629	0.16573	0.172297	0.178024	88313	chr1:5922870-6052484
rs6659420	1	6011601	ENSG00000131697	NPHP4	2.09568e-32	2.8111e-28	1.15813	0.091777	A	G	0.174699	0.199438	0.16573	0.174497	0.179422	88731	chr1:5922870-6052484
rs6662680	1	6011757	ENSG00000131697	NPHP4	8.83307e-23	5.28361e-19	-1.07714	0.10503	T	C	0.885542	0.853107	0.828571	0.788591	0.833904	88887	chr1:5922870-6052484
rs56127510	1	6012190	ENSG00000131697	NPHP4	1.46602e-09	1.54441e-06	-0.595575	0.0968713	A	G	0.23494	0.211429	0.189759	0.168966	0.197715	89320	chr1:5922870-6052484
rs377340815	1	6013129	ENSG00000131697	NPHP4	6.84933e-32	8.76688e-28	1.16604	0.0932864	GTTGTT	ATTGTT	0.174699	0.194915	0.161932	0.167808	0.175258	90259	chr1:5922870-6052484
rs71568635	1	6013161	ENSG00000131697	NPHP4	4.08144e-20	1.94124e-16	-0.806862	0.0846015	CTTGT	C	0.305556	0.294118	0.32971	0.28125	0.303158	90291	chr1:5922870-6052484
rs34416034	1	6013375	ENSG00000131697	NPHP4	1.53306e-32	2.08691e-28	1.17609	0.0929685	G	A	0.174699	0.196629	0.161932	0.167808	0.175815	90505	chr1:5922870-6052484
rs7555293	1	6014444	ENSG00000131697	NPHP4	3.86025e-33	5.55988e-29	1.16911	0.0914195	T	C	0.174699	0.199438	0.160112	0.191275	0.181973	91574	chr1:5922870-6052484
rs35206665	1	6014630	ENSG00000131697	NPHP4	1.92955e-32	2.60272e-28	1.1746	0.0930208	G	A	0.174699	0.196629	0.160112	0.172297	0.17632	91760	chr1:5922870-6052484
rs34188627	1	6014715	ENSG00000131697	NPHP4	2.09419e-32	2.80945e-28	1.1743	0.0930578	G	A	0.174699	0.196629	0.160112	0.172297	0.17632	91845	chr1:5922870-6052484
rs35716311	1	6014858	ENSG00000131697	NPHP4	1.25178e-32	1.7164e-28	1.17015	0.0923506	T	A	0.174699	0.199438	0.160112	0.174497	0.177721	91988	chr1:5922870-6052484
rs11584087	1	6015742	ENSG00000131697	NPHP4	1.8042e-32	2.43872e-28	1.17556	0.0930466	T	C	0.174699	0.196629	0.160112	0.172297	0.17632	92872	chr1:5922870-6052484
rs35269427	1	6015942	ENSG00000131697	NPHP4	1.79318e-32	2.42509e-28	1.17568	0.0930522	G	A	0.174699	0.196629	0.160112	0.170068	0.175768	93072	chr1:5922870-6052484
rs34444818	1	6015949	ENSG00000131697	NPHP4	1.76193e-32	2.38469e-28	1.17568	0.0930389	G	C	0.174699	0.196629	0.160112	0.170068	0.175768	93079	chr1:5922870-6052484
rs6660956	1	6016106	ENSG00000131697	NPHP4	9.31565e-28	8.61579e-24	-0.882277	0.0766198	T	C	0.444444	0.402299	0.429487	0.384892	0.411818	93236	chr1:5922870-6052484
rs11581835	1	6016558	ENSG00000131697	NPHP4	7.59652e-32	9.67548e-28	1.16671	0.0934182	G	C	0.174699	0.194915	0.160112	0.170068	0.175214	93688	chr1:5922870-6052484
rs11583324	1	6016635	ENSG00000131697	NPHP4	7.63674e-32	9.71956e-28	1.16681	0.0934301	C	G	0.174699	0.194915	0.160112	0.170068	0.175214	93765	chr1:5922870-6052484
rs17028951	1	6016796	ENSG00000131697	NPHP4	1.73368e-32	2.34768e-28	1.1763	0.0930758	G	C	0.174699	0.196629	0.160112	0.170068	0.175768	93926	chr1:5922870-6052484
rs10779679	1	6017725	ENSG00000131697	NPHP4	5.10719e-23	3.12246e-19	-1.09737	0.106355	T	C	0.895062	0.861272	0.833333	0.792517	0.84	94855	chr1:5922870-6052484
rs7554679	1	6019125	ENSG00000131697	NPHP4	5.03251e-37	9.86483e-33	1.28058	0.0937101	G	A	0.174699	0.179775	0.151685	0.162162	0.166099	96255	chr1:5922870-6052484
rs7518555	1	6019211	ENSG00000131697	NPHP4	5.03428e-37	9.86643e-33	1.28059	0.0937113	C	A	0.174699	0.179775	0.151685	0.162162	0.166099	96341	chr1:5922870-6052484
rs10864292	1	6019834	ENSG00000131697	NPHP4	3.44789e-37	6.83224e-33	1.27465	0.0930284	T	C	0.174699	0.182584	0.151685	0.163265	0.167235	96964	chr1:5922870-6052484
rs2011197	1	6019871	ENSG00000131697	NPHP4	5.01888e-23	3.07045e-19	-1.08432	0.10507	C	T	0.885542	0.851124	0.825843	0.785235	0.831633	97001	chr1:5922870-6052484
rs12083678	1	6020992	ENSG00000131697	NPHP4	2.83938e-37	5.64909e-33	1.27845	0.0931786	C	T	0.174699	0.180791	0.149718	0.163265	0.166096	98122	chr1:5922870-6052484
rs61762129	1	6021704	ENSG00000131697	NPHP4	2.49951e-33	3.66362e-29	1.26282	0.0984132	T	C	0.156627	0.165714	0.135057	0.153061	0.151986	98834	chr1:5922870-6052484
rs11587241	1	6022451	ENSG00000131697	NPHP4	3.51251e-37	6.95629e-33	1.2748	0.0930515	A	C	0.174699	0.182584	0.151685	0.163265	0.167235	99581	chr1:5922870-6052484
rs10779681	1	6022589	ENSG00000131697	NPHP4	1.39701e-85	2.85219e-80	-1.4445	0.0617502	T	C	0.710843	0.671348	0.674157	0.62585	0.666382	99719	chr1:5922870-6052484
rs10779682	1	6022607	ENSG00000131697	NPHP4	2.63137e-23	1.64178e-19	-1.09298	0.105162	C	A	0.885542	0.853933	0.825843	0.788591	0.833333	99737	chr1:5922870-6052484
rs34316148	1	6023129	ENSG00000131697	NPHP4	6.04583e-21	3.12242e-17	-0.813157	0.0832753	TAAAG	T	0.305556	0.304636	0.341549	0.279817	0.310127	100259	chr1:5922870-6052484
rs7522246	1	6023619	ENSG00000131697	NPHP4	5.4144e-10	6.21972e-07	-0.611774	0.0968818	T	C	0.23494	0.214286	0.188272	0.165493	0.197509	100749	chr1:5922870-6052484
rs7515065	1	6023821	ENSG00000131697	NPHP4	9.43492e-86	1.93771e-80	-1.44683	0.0617634	C	T	0.710843	0.671348	0.674157	0.626712	0.666667	100951	chr1:5922870-6052484
rs7515070	1	6023840	ENSG00000131697	NPHP4	9.42689e-86	1.93771e-80	-1.44683	0.0617635	C	T	0.710843	0.671348	0.674157	0.626712	0.666667	100970	chr1:5922870-6052484
rs34399687	1	6023990	ENSG00000131697	NPHP4	5.25171e-37	1.02751e-32	1.28078	0.093753	T	C	0.174699	0.179775	0.151685	0.162162	0.166099	101120	chr1:5922870-6052484
rs35357995	1	6024105	ENSG00000131697	NPHP4	5.25759e-37	1.02847e-32	1.28077	0.0937531	T	C	0.174699	0.179775	0.151685	0.162162	0.166099	101235	chr1:5922870-6052484
rs2047810	1	6024873	ENSG00000131697	NPHP4	7.31541e-85	1.46189e-79	-1.44312	0.0620566	A	G	0.710843	0.674157	0.674157	0.628378	0.667802	102003	chr1:5922870-6052484
rs61762132	1	6025702	ENSG00000131697	NPHP4	5.49097e-37	1.0729e-32	1.28044	0.0937573	C	T	0.174699	0.179775	0.151685	0.162162	0.166099	102832	chr1:5922870-6052484
rs6666684	1	6025823	ENSG00000131697	NPHP4	1.57446e-29	1.64527e-25	-0.888659	0.0744087	C	T	0.445783	0.431034	0.465839	0.425532	0.44186	102953	chr1:5922870-6052484
rs71629759	1	6026002	ENSG00000131697	NPHP4	5.53677e-37	1.08124e-32	1.28036	0.0937572	G	A	0.174699	0.179775	0.151685	0.161074	0.165816	103132	chr1:5922870-6052484
rs2050653	1	6026259	ENSG00000131697	NPHP4	7.08646e-85	1.41887e-79	-1.44339	0.0620613	G	A	0.710843	0.674157	0.674157	0.627517	0.667517	103389	chr1:5922870-6052484
rs875574	1	6027167	ENSG00000131697	NPHP4	7.02396e-85	1.40907e-79	-1.44351	0.0620645	C	A	0.710843	0.674157	0.674157	0.627517	0.667517	104297	chr1:5922870-6052484
rs875573	1	6027252	ENSG00000131697	NPHP4	7.55226e-85	1.50632e-79	-1.44399	0.0621013	A	G	0.710843	0.674157	0.674157	0.625	0.666951	104382	chr1:5922870-6052484
rs871780	1	6027875	ENSG00000131697	NPHP4	5.77473e-37	1.12496e-32	1.27997	0.0937568	G	A	0.174699	0.179775	0.151685	0.161074	0.165816	105005	chr1:5922870-6052484
rs4908628	1	6028009	ENSG00000131697	NPHP4	7.02396e-85	1.40907e-79	-1.44351	0.0620645	A	G	0.710843	0.674157	0.674157	0.627517	0.667517	105139	chr1:5922870-6052484
rs12137358	1	6028334	ENSG00000131697	NPHP4	5.77473e-37	1.12496e-32	1.27997	0.0937568	C	G	0.174699	0.179775	0.151685	0.161074	0.165816	105464	chr1:5922870-6052484
rs553959	1	6028612	ENSG00000131697	NPHP4	1.12956e-19	5.11292e-16	-1.43677	0.152615	T	C	0.957831	0.942529	0.936047	0.912587	0.935315	105742	chr1:5922870-6052484
rs2275231	1	6029535	ENSG00000131697	NPHP4	5.77473e-37	1.12496e-32	1.27997	0.0937568	T	C	0.174699	0.179775	0.151685	0.161074	0.165816	106665	chr1:5922870-6052484
rs12729290	1	6029651	ENSG00000131697	NPHP4	1.5464e-29	1.61727e-25	-0.888925	0.0744193	A	T	0.445783	0.431034	0.465839	0.425532	0.44186	106781	chr1:5922870-6052484
rs12745395	1	6029937	ENSG00000131697	NPHP4	1.54208e-29	1.61324e-25	-0.888952	0.0744198	G	A	0.445783	0.431034	0.465839	0.425532	0.44186	107067	chr1:5922870-6052484
rs34768831	1	6031652	ENSG00000131697	NPHP4	5.77473e-37	1.12496e-32	1.27997	0.0937568	G	T	0.174699	0.179775	0.151685	0.161074	0.165816	108782	chr1:5922870-6052484
rs2047811	1	6031853	ENSG00000131697	NPHP4	2.60349e-23	1.62517e-19	-1.09301	0.105152	T	G	0.885542	0.853933	0.825843	0.788591	0.833333	108983	chr1:5922870-6052484
rs11588889	1	6031944	ENSG00000131697	NPHP4	4.76556e-85	9.6914e-80	-1.444	0.0619996	C	A	0.710843	0.671348	0.674157	0.61745	0.664116	109074	chr1:5922870-6052484
rs6694797	1	6032172	ENSG00000131697	NPHP4	2.60349e-23	1.62517e-19	-1.09301	0.105152	A	G	0.885542	0.853933	0.825843	0.788591	0.833333	109302	chr1:5922870-6052484
rs12138609	1	6032320	ENSG00000131697	NPHP4	2.8618e-36	5.21273e-32	1.27102	0.0941685	G	A	0.174699	0.177966	0.151685	0.161074	0.165247	109450	chr1:5922870-6052484
rs5772213	1	6032422	ENSG00000131697	NPHP4	8.99169e-10	9.87552e-07	-0.990313	0.158951	A	ATC	0.962025	0.931138	0.947205	0.932624	0.940693	109552	chr1:5922870-6052484
rs2062785	1	6032769	ENSG00000131697	NPHP4	2.63775e-23	1.64547e-19	-1.09295	0.105162	C	T	0.885542	0.853933	0.825843	0.788591	0.833333	109899	chr1:5922870-6052484
rs11585166	1	6032988	ENSG00000131697	NPHP4	5.77473e-37	1.12496e-32	1.27997	0.0937568	G	C	0.174699	0.179775	0.151685	0.161074	0.165816	110118	chr1:5922870-6052484
rs11586662	1	6033176	ENSG00000131697	NPHP4	5.77473e-37	1.12496e-32	1.27997	0.0937568	C	A	0.174699	0.179775	0.151685	0.161074	0.165816	110306	chr1:5922870-6052484
rs12409002	1	6033331	ENSG00000131697	NPHP4	3.06117e-10	3.69447e-07	-0.622597	0.0971536	T	C	0.23494	0.215517	0.186709	0.164286	0.197297	110461	chr1:5922870-6052484
rs4068401	1	6034001	ENSG00000131697	NPHP4	6.67112e-85	1.34349e-79	-1.44371	0.0620617	T	C	0.710843	0.674157	0.674157	0.627517	0.667517	111131	chr1:5922870-6052484
rs4068400	1	6034002	ENSG00000131697	NPHP4	6.67112e-85	1.34349e-79	-1.44371	0.0620617	G	A	0.710843	0.674157	0.674157	0.627517	0.667517	111132	chr1:5922870-6052484
rs4068399	1	6034200	ENSG00000131697	NPHP4	2.31906e-86	4.83947e-81	-1.45374	0.0617507	G	A	0.710843	0.674157	0.668539	0.627517	0.665816	111330	chr1:5922870-6052484
rs4908638	1	6035513	ENSG00000131697	NPHP4	6.6335e-85	1.34112e-79	-1.44406	0.0620753	C	T	0.710843	0.674157	0.674157	0.627517	0.667517	112643	chr1:5922870-6052484
rs11586319	1	6035673	ENSG00000131697	NPHP4	2.74733e-36	5.0095e-32	1.2718	0.094199	G	A	0.174699	0.177966	0.151685	0.161074	0.165247	112803	chr1:5922870-6052484
rs11586352	1	6035856	ENSG00000131697	NPHP4	5.24998e-37	1.02736e-32	1.28178	0.0938258	G	A	0.174699	0.179775	0.151685	0.161074	0.165816	112986	chr1:5922870-6052484
rs485942	1	6036215	ENSG00000131697	NPHP4	6.43572e-12	1.03523e-08	-0.565335	0.0805786	A	T	0.574324	0.528481	0.580986	0.57438	0.561616	113345	chr1:5922870-6052484
rs34794580	1	6036235	ENSG00000131697	NPHP4	2.91634e-28	2.7724e-24	-0.909376	0.07814	C	T	0.453333	0.405405	0.430657	0.43254	0.426955	113365	chr1:5922870-6052484
rs2312050	1	6036341	ENSG00000131697	NPHP4	2.06849e-11	3.05642e-08	-0.62671	0.0916655	C	A	0.25625	0.247126	0.218954	0.200758	0.229128	113471	chr1:5922870-6052484
rs12753871	1	6036359	ENSG00000131697	NPHP4	5.24068e-36	9.39402e-32	1.26143	0.0938668	G	A	0.176829	0.179191	0.152299	0.165517	0.167247	113489	chr1:5922870-6052484
rs882128	1	6036918	ENSG00000131697	NPHP4	2.56616e-23	1.6036e-19	-1.09318	0.105152	T	C	0.885542	0.853933	0.825843	0.788591	0.833333	114048	chr1:5922870-6052484
rs11587341	1	6037364	ENSG00000131697	NPHP4	2.31389e-36	4.24304e-32	1.27529	0.0943406	G	A	0.174699	0.173295	0.151685	0.161074	0.163823	114494	chr1:5922870-6052484
rs11120933	1	6037516	ENSG00000131697	NPHP4	4.64246e-37	9.12093e-33	1.28442	0.0939378	G	A	0.174699	0.175141	0.151685	0.161074	0.164395	114646	chr1:5922870-6052484
rs72630643	1	6037579	ENSG00000131697	NPHP4	2.92614e-10	3.54555e-07	-0.624275	0.0973036	A	G	0.22561	0.213873	0.186709	0.15942	0.194192	114709	chr1:5922870-6052484
rs11120934	1	6037603	ENSG00000131697	NPHP4	4.80795e-85	9.73942e-80	-1.44658	0.0621122	G	A	0.710843	0.677966	0.674157	0.627517	0.668654	114733	chr1:5922870-6052484
rs10864303	1	6037697	ENSG00000131697	NPHP4	2.60349e-23	1.62517e-19	-1.09301	0.105152	T	C	0.885542	0.853933	0.825843	0.788591	0.833333	114827	chr1:5922870-6052484
rs11120935	1	6037729	ENSG00000131697	NPHP4	2.56616e-23	1.6036e-19	-1.09318	0.105152	T	C	0.885542	0.853933	0.825843	0.788591	0.833333	114859	chr1:5922870-6052484
rs11120936	1	6037753	ENSG00000131697	NPHP4	4.80283e-85	9.73942e-80	-1.44636	0.0621027	G	A	0.710843	0.677966	0.674157	0.627517	0.668654	114883	chr1:5922870-6052484
rs11120937	1	6037768	ENSG00000131697	NPHP4	2.60349e-23	1.62517e-19	-1.09301	0.105152	T	C	0.885542	0.853933	0.825843	0.788591	0.833333	114898	chr1:5922870-6052484
rs61760761	1	6037935	ENSG00000131697	NPHP4	2.12944e-35	3.68523e-31	1.25879	0.0946325	G	A	0.174699	0.175287	0.153409	0.165541	0.166093	115065	chr1:5922870-6052484
rs4908639	1	6038583	ENSG00000131697	NPHP4	2.60349e-23	1.62517e-19	-1.09301	0.105152	G	C	0.885542	0.853933	0.825843	0.788591	0.833333	115713	chr1:5922870-6052484
rs35766174	1	6038889	ENSG00000131697	NPHP4	2.17382e-36	3.99042e-32	1.27662	0.0943969	T	G	0.174699	0.173295	0.151685	0.161074	0.163823	116019	chr1:5922870-6052484
rs4908641	1	6038912	ENSG00000131697	NPHP4	2.60349e-23	1.62517e-19	-1.09301	0.105152	G	T	0.885542	0.853933	0.825843	0.788591	0.833333	116042	chr1:5922870-6052484
rs10779685	1	6039254	ENSG00000131697	NPHP4	2.60349e-23	1.62517e-19	-1.09301	0.105152	T	C	0.885542	0.853933	0.825843	0.788591	0.833333	116384	chr1:5922870-6052484
rs61760763	1	6039633	ENSG00000131697	NPHP4	4.19165e-37	8.26185e-33	1.28634	0.0940106	G	C	0.174699	0.175141	0.151685	0.161074	0.164395	116763	chr1:5922870-6052484
rs496739	1	6040082	ENSG00000131697	NPHP4	1.17903e-19	5.32407e-16	-1.43699	0.152722	A	C	0.957831	0.942529	0.936047	0.912587	0.935315	117212	chr1:5922870-6052484
rs35717014	1	6040475	ENSG00000131697	NPHP4	6.6558e-37	1.28573e-32	1.28464	0.0941929	G	GC	0.174699	0.173295	0.151685	0.161074	0.163823	117605	chr1:5922870-6052484
rs34501422	1	6040914	ENSG00000131697	NPHP4	8.54416e-10	9.42593e-07	-0.620198	0.0994093	G	A	0.222222	0.206395	0.169872	0.145985	0.18315	118044	chr1:5922870-6052484
rs2312049	1	6041368	ENSG00000131697	NPHP4	5.38708e-36	9.65145e-32	1.25981	0.0937646	T	C	0.174699	0.180791	0.155172	0.167785	0.168954	118498	chr1:5922870-6052484
rs2312048	1	6041482	ENSG00000131697	NPHP4	3.81063e-37	7.53375e-33	1.28823	0.094085	C	T	0.174699	0.175141	0.151685	0.161074	0.164395	118612	chr1:5922870-6052484
rs12116780	1	6042056	ENSG00000131697	NPHP4	3.80928e-37	7.53252e-33	1.28852	0.0941066	C	T	0.174699	0.175141	0.151685	0.161074	0.164395	119186	chr1:5922870-6052484
rs806103	1	6042220	ENSG00000131697	NPHP4	2.61861e-23	1.63431e-19	-1.09301	0.105159	G	A	0.885542	0.853933	0.825843	0.788591	0.833333	119350	chr1:5922870-6052484
rs72630649	1	6042413	ENSG00000131697	NPHP4	6.61644e-10	7.47441e-07	-0.621567	0.0989533	C	T	0.22561	0.20977	0.175159	0.137037	0.184307	119543	chr1:5922870-6052484
rs806104	1	6042934	ENSG00000131697	NPHP4	3.32329e-86	6.90733e-81	-1.45133	0.0617271	G	A	0.710843	0.675141	0.675141	0.625	0.667521	120064	chr1:5922870-6052484
rs11120961	1	6043809	ENSG00000131697	NPHP4	9.6057e-37	1.83676e-32	1.28427	0.0944112	G	A	0.174699	0.179775	0.151685	0.161074	0.165816	120939	chr1:5922870-6052484
rs11588161	1	6043972	ENSG00000131697	NPHP4	3.64156e-37	7.20499e-33	1.28972	0.0941639	G	A	0.174699	0.175141	0.151685	0.161074	0.164395	121102	chr1:5922870-6052484
rs812051	1	6045022	ENSG00000131697	NPHP4	2.4505e-23	1.53429e-19	1.09417	0.105195	G	A	0.115854	0.146067	0.174157	0.211409	0.166951	122152	chr1:5922870-6052484
rs6577448	1	6045372	ENSG00000131697	NPHP4	1.20433e-29	1.27236e-25	-0.893664	0.074654	G	A	0.45122	0.436416	0.468553	0.430657	0.446461	122502	chr1:5922870-6052484
rs1295111	1	6046432	ENSG00000131697	NPHP4	5.71645e-78	9.59358e-73	1.38095	0.0629645	C	G	0.319277	0.347458	0.339888	0.398649	0.354096	123562	chr1:5922870-6052484
rs806105	1	6047176	ENSG00000131697	NPHP4	4.48649e-78	7.54161e-73	1.38202	0.0629554	A	G	0.319277	0.346591	0.341808	0.398649	0.354452	124306	chr1:5922870-6052484
rs11120976	1	6048762	ENSG00000131697	NPHP4	6.61811e-37	1.27892e-32	1.28677	0.0943454	T	C	0.176829	0.175141	0.153409	0.162162	0.165523	125892	chr1:5922870-6052484
rs11120977	1	6048840	ENSG00000131697	NPHP4	1.90204e-36	3.50852e-32	1.2802	0.0945714	C	T	0.174699	0.173295	0.151685	0.161074	0.163823	125970	chr1:5922870-6052484
rs709207	1	6049058	ENSG00000131697	NPHP4	3.76665e-23	2.32355e-19	1.0793	0.104253	C	T	0.114458	0.148876	0.176966	0.214765	0.169218	126188	chr1:5922870-6052484
rs35450117	1	6049628	ENSG00000131697	NPHP4	8.78733e-30	9.40828e-26	-0.896611	0.0746967	TG	T	0.45122	0.43314	0.471338	0.434783	0.447177	126758	chr1:5922870-6052484
rs806106	1	6049801	ENSG00000131697	NPHP4	2.43872e-22	1.41335e-18	1.05675	0.104225	C	T	0.115854	0.144886	0.173295	0.215753	0.167241	126931	chr1:5922870-6052484
rs11576171	1	6049970	ENSG00000131697	NPHP4	1.82644e-36	3.37905e-32	1.28052	0.0945673	G	A	0.174699	0.173295	0.151685	0.161074	0.163823	127100	chr1:5922870-6052484
rs11577700	1	6050133	ENSG00000131697	NPHP4	3.50183e-37	6.93647e-33	1.28989	0.0941508	C	T	0.174699	0.175141	0.151685	0.161074	0.164395	127263	chr1:5922870-6052484
rs806107	1	6050540	ENSG00000131697	NPHP4	2.46051e-78	4.15623e-73	1.3861	0.062997	A	G	0.319277	0.346591	0.34	0.395973	0.353345	127670	chr1:5922870-6052484
rs806108	1	6051266	ENSG00000131697	NPHP4	2.99547e-78	5.05165e-73	1.38592	0.0630361	C	G	0.319277	0.346591	0.34	0.395973	0.353345	128396	chr1:5922870-6052484
rs34819449	1	6051336	ENSG00000131697	NPHP4	4.30852e-29	4.30376e-25	-0.902849	0.0762655	AC	A	0.442308	0.418129	0.44	0.406015	0.424812	128466	chr1:5922870-6052484
rs11576872	1	6051923	ENSG00000131697	NPHP4	8.24911e-38	1.70362e-33	1.29332	0.0934537	G	C	0.174699	0.173295	0.151685	0.161074	0.163823	129053	chr1:5922870-6052484
rs71568636	1	6051981	ENSG00000131697	NPHP4	4.02514e-77	6.64759e-72	1.3996	0.0642929	CCAGGGGG	C	0.428571	0.415493	0.364583	0.445946	0.408696	129111	chr1:5922870-6052484
rs141175835	1	6052074	ENSG00000131697	NPHP4	1.19332e-96	3.68351e-91	1.5177	0.0594849	C	CCCA	0.313253	0.324859	0.293785	0.362416	0.323379	129204	chr1:5922870-6052484
rs34031616	1	6052091	ENSG00000131697	NPHP4	8.12217e-38	1.67908e-33	1.29349	0.0934561	G	C	0.174699	0.173295	0.151685	0.161074	0.163823	129221	chr1:5922870-6052484
rs806109	1	6052581	ENSG00000131697	NPHP4	5.66772e-13	1.09219e-09	0.678328	0.091949	G	A	0.768293	0.765896	0.775641	0.8125	0.780622	129711	chr1:5922870-6052484
rs806110	1	6053551	ENSG00000131697	NPHP4	2.87827e-24	1.94221e-20	1.39634	0.131211	A	G	0.0542169	0.0903955	0.08	0.121528	0.08981	130681	chr1:5922870-6052484
rs806111	1	6053630	ENSG00000131697	NPHP4	1.81513e-96	5.58625e-91	1.51753	0.0595601	T	G	0.313253	0.325843	0.294944	0.362416	0.32398	130760	chr1:5922870-6052484
rs11120990	1	6053655	ENSG00000131697	NPHP4	7.90516e-38	1.63715e-33	1.29368	0.0934522	A	G	0.174699	0.173295	0.151685	0.161074	0.163823	130785	chr1:5922870-6052484
rs11578208	1	6054055	ENSG00000131697	NPHP4	1.90494e-33	2.81481e-29	1.19193	0.0926939	T	C	0.204819	0.194286	0.169492	0.172414	0.182759	131185	chr1:5922870-6052484
rs6662514	1	6054266	ENSG00000131697	NPHP4	4.54405e-18	1.7675e-14	-0.803421	0.0896826	C	A	0.231343	0.232143	0.288618	0.24537	0.251142	131396	chr1:5922870-6052484
rs1295101	1	6056168	ENSG00000131697	NPHP4	2.78322e-96	8.4158e-91	1.5003	0.0589664	A	G	0.313253	0.323034	0.300562	0.355705	0.323129	133298	chr1:5922870-6052484
rs35603680	1	6058729	ENSG00000131697	NPHP4	4.99321e-37	9.78963e-33	1.28982	0.0943809	G	A	0.170732	0.161765	0.141566	0.156463	0.155752	135859	chr1:5922870-6052484
rs11120998	1	6059133	ENSG00000131697	NPHP4	6.47716e-13	1.235e-09	-0.700638	0.0952247	G	A	0.220779	0.228916	0.211806	0.157692	0.205029	136263	chr1:5922870-6052484
rs1295100	1	6059229	ENSG00000131697	NPHP4	1.08203e-88	2.2856e-83	1.48301	0.0618214	T	G	0.320513	0.311377	0.31	0.360294	0.324859	136359	chr1:5922870-6052484
rs7524865	1	6059322	ENSG00000131697	NPHP4	2.54869e-12	4.40102e-09	-0.681044	0.095179	G	A	0.220779	0.230539	0.213793	0.175573	0.210577	136452	chr1:5922870-6052484
rs1295099	1	6059437	ENSG00000131697	NPHP4	3.43796e-29	3.45948e-25	1.2876	0.10855	A	G	0.1125	0.131579	0.129747	0.166667	0.136949	136567	chr1:5922870-6052484
rs12124590	1	6060238	ENSG00000131697	NPHP4	3.00099e-23	1.86466e-19	0.965106	0.0929918	C	T	0.25	0.242424	0.195455	0.234375	0.228316	137368	chr1:5922870-6052484
rs34522455	1	6060647	ENSG00000131697	NPHP4	3.76029e-32	4.94171e-28	1.24751	0.0993227	C	T	0.1625	0.156805	0.129412	0.151408	0.14795	137777	chr1:5922870-6052484
rs59096294	1	6060716	ENSG00000131697	NPHP4	2.19259e-07	0.000145255	-0.68769	0.1311	G	GA	0.857143	0.880208	0.852564	0.88	0.868852	137846	chr1:5922870-6052484
rs481762	1	6061648	ENSG00000131697	NPHP4	1.26411e-23	8.06466e-20	0.809263	0.0772486	A	G	0.487342	0.506369	0.493103	0.504098	0.499006	138778	chr1:5922870-6052484
rs560251	1	6062797	ENSG00000131697	NPHP4	6.43764e-45	1.9044e-40	1.23165	0.0801421	G	A	0.2	0.232143	0.205521	0.224806	0.217593	139927	chr1:5922870-6052484
rs531099	1	6063655	ENSG00000131697	NPHP4	2.03819e-14	4.85567e-11	0.63746	0.0812042	G	A	0.506494	0.503165	0.5	0.477876	0.496945	140785	chr1:5922870-6052484
rs12122312	1	6063821	ENSG00000131697	NPHP4	7.81107e-31	9.05271e-27	1.22265	0.0997902	C	T	0.160494	0.153179	0.125	0.152778	0.145614	140951	chr1:5922870-6052484
rs61760766	1	6064811	ENSG00000131697	NPHP4	1.96129e-30	2.2096e-26	1.23018	0.101183	G	A	0.148148	0.147399	0.119883	0.151724	0.140351	141941	chr1:5922870-6052484
rs77772169	1	6065013	ENSG00000131697	NPHP4	1.0635e-23	6.8222e-20	1.40937	0.134283	A	T	0.0890411	0.0524476	0.0519481	0.0625	0.060241	142143	chr1:5922870-6052484
rs148307095	1	6065125	ENSG00000131697	NPHP4	4.37002e-08	3.43362e-05	-0.497289	0.0896068	T	TG	0.366667	0.379464	0.478261	0.347222	0.398754	142255	chr1:5922870-6052484
rs61760767	1	6065960	ENSG00000131697	NPHP4	7.56238e-30	8.12613e-26	1.3035	0.108454	C	T	0.12931	0.118519	0.0725806	0.112745	0.105012	143090	chr1:5922870-6052484
rs79624767	1	6066007	ENSG00000131697	NPHP4	4.66081e-31	5.51069e-27	1.19849	0.0973989	G	A	0.196078	0.219828	0.173729	0.214286	0.201282	143137	chr1:5922870-6052484
rs77266708	1	6066008	ENSG00000131697	NPHP4	4.6582e-31	5.50823e-27	1.19849	0.0973988	C	T	0.196078	0.219828	0.173729	0.214286	0.201282	143138	chr1:5922870-6052484
rs375555556	1	6066046	ENSG00000131697	NPHP4	2.3496e-31	2.84784e-27	1.1999	0.0969643	G	A	0.2	0.22807	0.172414	0.232673	0.208661	143176	chr1:5922870-6052484
rs189156433	1	6066047	ENSG00000131697	NPHP4	2.35134e-31	2.84962e-27	1.19992	0.0969659	C	T	0.2	0.22807	0.172414	0.232673	0.208661	143177	chr1:5922870-6052484
rs374745279	1	6066125	ENSG00000131697	NPHP4	1.46286e-10	1.87811e-07	0.818774	0.125423	G	A	0.12037	0.127049	0.137097	0.111111	0.125313	143255	chr1:5922870-6052484
rs368195482	1	6066126	ENSG00000131697	NPHP4	1.46371e-10	1.87913e-07	0.818761	0.125423	C	T	0.12037	0.127049	0.137097	0.111111	0.125313	143256	chr1:5922870-6052484
rs192281589	1	6066140	ENSG00000131697	NPHP4	4.86874e-08	3.78399e-05	-0.509653	0.0921656	T	C	0.509259	0.5	0.483871	0.603896	0.521672	143270	chr1:5922870-6052484
1:6066141:T:A	1	6066141	ENSG00000131697	NPHP4	4.86789e-08	3.78353e-05	-0.50965	0.0921646	T	A	0.509259	0.5	0.483871	0.603896	0.521672	143271	chr1:5922870-6052484
1:6066283:G:A	1	6066283	ENSG00000131697	NPHP4	1.41199e-16	4.47254e-13	0.782687	0.0918787	G	A	0.352273	0.401042	0.361446	0.351562	0.37108	143413	chr1:5922870-6052484
1:6066284:C:T	1	6066284	ENSG00000131697	NPHP4	1.41443e-16	4.47918e-13	0.782654	0.0918774	C	T	0.352273	0.401042	0.361446	0.351562	0.37108	143414	chr1:5922870-6052484
rs142943277	1	6066491	ENSG00000131697	NPHP4	1.75145e-11	2.61886e-08	-0.684382	0.0997254	T	C	0.673913	0.663043	0.694444	0.692308	0.68	143621	chr1:5922870-6052484
rs5021954	1	6066709	ENSG00000131697	NPHP4	3.50817e-23	2.16926e-19	-0.949397	0.0916345	G	C	0.776316	0.783439	0.815068	0.781955	0.791016	143839	chr1:5922870-6052484
rs374522546	1	6066756	ENSG00000131697	NPHP4	8.35668e-07	0.000475277	0.824421	0.165499	A	G	0.0316456	0.0628743	0.0582822	0.0576923	0.0556586	143886	chr1:5922870-6052484
rs517183	1	6068817	ENSG00000131697	NPHP4	1.42417e-17	5.16842e-14	-0.685788	0.0778058	A	G	0.5	0.465318	0.456395	0.454545	0.464789	145947	chr1:5922870-6052484
rs486823	1	6069855	ENSG00000131697	NPHP4	2.02411e-17	7.19189e-14	-0.680327	0.0775805	G	C	0.493976	0.460452	0.44382	0.442177	0.455556	146985	chr1:5922870-6052484
rs546526	1	6070870	ENSG00000131697	NPHP4	1.42262e-18	5.84786e-15	-0.706934	0.0776547	C	T	0.481928	0.455056	0.44382	0.442953	0.452381	148000	chr1:5922870-6052484
rs482158	1	6073439	ENSG00000131697	NPHP4	1.23727e-18	5.10862e-15	-0.708532	0.0776824	G	T	0.481707	0.451429	0.438202	0.442953	0.449486	150569	chr1:5922870-6052484
rs551310	1	6073466	ENSG00000131697	NPHP4	1.25527e-18	5.18047e-15	-0.708404	0.0776835	C	G	0.481707	0.451429	0.438202	0.442953	0.449486	150596	chr1:5922870-6052484
rs905463	1	6073850	ENSG00000131697	NPHP4	3.27715e-30	3.61278e-26	1.20104	0.0992173	G	A	0.156627	0.150568	0.132768	0.15411	0.146907	150980	chr1:5922870-6052484
rs12119217	1	6073874	ENSG00000131697	NPHP4	2.92272e-29	2.96055e-25	1.19936	0.100968	G	A	0.146341	0.145714	0.128571	0.148276	0.141248	151004	chr1:5922870-6052484
rs4908696	1	6074434	ENSG00000131697	NPHP4	1.46556e-07	0.000101587	-0.53922	0.101302	A	G	0.208861	0.194286	0.195783	0.153571	0.186607	151564	chr1:5922870-6052484
rs4908697	1	6074612	ENSG00000131697	NPHP4	1.43975e-07	0.000100003	-0.539759	0.101339	G	A	0.208861	0.194286	0.195783	0.153571	0.186607	151742	chr1:5922870-6052484
rs2250582	1	6077986	ENSG00000131697	NPHP4	7.79161e-19	3.27103e-15	-0.709778	0.0773337	T	C	0.487952	0.454545	0.437853	0.442953	0.451282	155116	chr1:5922870-6052484
rs61760779	1	6078835	ENSG00000131697	NPHP4	4.66776e-30	5.08634e-26	1.19755	0.0992273	T	C	0.156627	0.149718	0.132768	0.15411	0.146655	155965	chr1:5922870-6052484
rs7539366	1	6079630	ENSG00000131697	NPHP4	7.7825e-19	3.26734e-15	-0.710148	0.0773729	G	C	0.487952	0.455056	0.435393	0.442953	0.45068	156760	chr1:5922870-6052484
rs10399600	1	6080378	ENSG00000131697	NPHP4	6.90966e-19	2.9128e-15	-0.711222	0.0773662	T	G	0.487952	0.457627	0.435028	0.442953	0.451365	157508	chr1:5922870-6052484
rs112838175	1	6080775	ENSG00000131697	NPHP4	1.82399e-07	0.000123258	-0.534946	0.101297	G	A	0.20625	0.196023	0.198795	0.153571	0.187722	157905	chr1:5922870-6052484
rs12129571	1	6080880	ENSG00000131697	NPHP4	6.81427e-30	7.34432e-26	1.19499	0.0993373	C	T	0.156627	0.149718	0.133523	0.15411	0.146907	158010	chr1:5922870-6052484
rs56190043	1	6081198	ENSG00000131697	NPHP4	6.79987e-30	7.32956e-26	1.19507	0.0993415	G	A	0.156627	0.149718	0.133523	0.15411	0.146907	158328	chr1:5922870-6052484
rs34339319	1	6082403	ENSG00000131697	NPHP4	6.71787e-30	7.24569e-26	1.1954	0.099359	T	C	0.156627	0.149718	0.133523	0.15411	0.146907	159533	chr1:5922870-6052484
rs34194051	1	6082417	ENSG00000131697	NPHP4	6.71787e-30	7.24569e-26	1.1954	0.099359	C	T	0.156627	0.149718	0.133523	0.15411	0.146907	159547	chr1:5922870-6052484
rs12128295	1	6083022	ENSG00000131697	NPHP4	6.672e-19	2.81617e-15	-0.71191	0.0774047	A	C	0.487952	0.457627	0.437143	0.442953	0.452055	160152	chr1:5922870-6052484
rs34880806	1	6083477	ENSG00000131697	NPHP4	6.65939e-30	7.18561e-26	1.19568	0.0993747	C	CAGTG	0.156627	0.149718	0.133523	0.15411	0.146907	160607	chr1:5922870-6052484
rs34818668	1	6083559	ENSG00000131697	NPHP4	5.35025e-30	5.81049e-26	1.19646	0.099253	C	T	0.156627	0.152542	0.133523	0.15411	0.147766	160689	chr1:5922870-6052484
rs74485208	1	6083999	ENSG00000131697	NPHP4	3.03679e-19	1.31711e-15	0.780918	0.0840247	AT	A	0.442623	0.444444	0.452586	0.458824	0.449742	161129	chr1:5922870-6052484
rs1973918	1	6084015	ENSG00000131697	NPHP4	1.87829e-07	0.000126546	-0.534719	0.101362	T	C	0.20625	0.196023	0.198795	0.153571	0.187722	161145	chr1:5922870-6052484
rs1973917	1	6084088	ENSG00000131697	NPHP4	1.87143e-07	0.000126126	-0.534788	0.101361	G	A	0.20625	0.196023	0.198795	0.153571	0.187722	161218	chr1:5922870-6052484
rs61760782	1	6084897	ENSG00000131697	NPHP4	6.53768e-19	2.76206e-15	-0.712118	0.0774062	C	T	0.487952	0.457627	0.436782	0.442568	0.45189	162027	chr1:5922870-6052484
rs56224336	1	6085350	ENSG00000131697	NPHP4	1.89273e-07	0.000127413	-0.534679	0.101383	G	C	0.20625	0.196023	0.198795	0.153571	0.187722	162480	chr1:5922870-6052484
rs12037728	1	6087203	ENSG00000131697	NPHP4	6.14617e-19	2.60121e-15	-0.712899	0.0774271	T	A	0.487952	0.457627	0.436782	0.442568	0.45189	164333	chr1:5922870-6052484
rs60876998	1	6087241	ENSG00000131697	NPHP4	6.0792e-19	2.57381e-15	-0.712646	0.0773882	T	A	0.487952	0.457627	0.436416	0.442568	0.451807	164371	chr1:5922870-6052484
rs10864321	1	6088009	ENSG00000131697	NPHP4	4.95749e-19	2.11923e-15	-0.714085	0.0773338	G	A	0.487952	0.457627	0.436782	0.442177	0.451807	165139	chr1:5922870-6052484
rs1295103	1	6088671	ENSG00000131697	NPHP4	2.26106e-08	1.88095e-05	0.848662	0.149677	G	T	0.0375	0.066092	0.0794118	0.0671642	0.0663082	165801	chr1:5922870-6052484
rs1295102	1	6089881	ENSG00000131697	NPHP4	1.07579e-08	9.55291e-06	0.881937	0.151979	G	A	0.0375	0.0657143	0.0735294	0.062963	0.0633929	167011	chr1:5922870-6052484
rs139805306	1	6090508	ENSG00000131697	NPHP4	7.92907e-30	8.5131e-26	1.31294	0.109284	C	CGT	0.0472973	0.060241	0.0822785	0.0578512	0.0645472	167638	chr1:5922870-6052484
rs139805306	1	6090508	ENSG00000131697	NPHP4	2.63585e-11	3.82187e-08	1.02044	0.150081	C	CGT	0.0472973	0.060241	0.0822785	0.0578512	0.0645472	167638	chr1:5922870-6052484
rs70981309	1	6090838	ENSG00000131697	NPHP4	6.03726e-31	7.04892e-27	1.19134	0.097026	GTGTGTGTA	G	0.1625	0.164634	0.137427	0.171429	0.157658	167968	chr1:5922870-6052484
rs70981310	1	6090987	ENSG00000131697	NPHP4	2.16107e-15	5.88438e-12	0.712192	0.0873102	G	GGT	0.385965	0.372881	0.426087	0.36413	0.388743	168117	chr1:5922870-6052484
rs11584431	1	6091898	ENSG00000131697	NPHP4	4.67038e-30	5.08866e-26	1.20894	0.100172	G	A	0.152439	0.146199	0.131429	0.15035	0.143608	169028	chr1:5922870-6052484
rs12566891	1	6092585	ENSG00000131697	NPHP4	4.66619e-19	1.99866e-15	-0.718952	0.0777981	C	T	0.481481	0.459302	0.434911	0.450355	0.452931	169715	chr1:5922870-6052484
rs35229378	1	6092633	ENSG00000131697	NPHP4	1.69525e-19	7.53508e-16	-0.734891	0.0784716	T	TA	0.467105	0.454268	0.414557	0.436567	0.43985	169763	chr1:5922870-6052484
rs7552747	1	6094088	ENSG00000131697	NPHP4	4.20931e-19	1.80827e-15	-0.721181	0.0779326	G	T	0.481481	0.461538	0.432927	0.449275	0.452899	171218	chr1:5922870-6052484
rs12076209	1	6094800	ENSG00000131697	NPHP4	2.25625e-17	7.93649e-14	-0.685742	0.0783218	G	A	0.5	0.475758	0.477707	0.459259	0.475791	171930	chr1:5922870-6052484
rs12083489	1	6095162	ENSG00000131697	NPHP4	8.14552e-19	3.4145e-15	-0.723261	0.0788499	A	G	0.481013	0.464072	0.440625	0.454887	0.457328	172292	chr1:5922870-6052484
rs1295094	1	6095199	ENSG00000131697	NPHP4	8.23085e-14	1.78651e-10	0.821673	0.107346	G	A	0.0974026	0.144118	0.146497	0.151515	0.139925	172329	chr1:5922870-6052484
rs34165839	1	6095264	ENSG00000131697	NPHP4	8.99122e-14	1.94155e-10	0.820508	0.10737	A	AC	0.0974026	0.144118	0.149682	0.151515	0.140858	172394	chr1:5922870-6052484
rs11121073	1	6096328	ENSG00000131697	NPHP4	2.4214e-19	1.0575e-15	-0.72843	0.0781444	C	T	0.48125	0.464072	0.435185	0.466165	0.458487	173458	chr1:5922870-6052484
rs61760783	1	6096881	ENSG00000131697	NPHP4	4.00211e-19	1.72268e-15	-0.725791	0.0783783	C	G	0.468354	0.45509	0.437888	0.440299	0.448244	174011	chr1:5922870-6052484
rs61760784	1	6096916	ENSG00000131697	NPHP4	3.74449e-19	1.61506e-15	-0.726024	0.0783345	C	T	0.468354	0.45509	0.435185	0.440299	0.447417	174046	chr1:5922870-6052484
rs1295088	1	6099339	ENSG00000131697	NPHP4	2.1569e-17	7.62011e-14	-0.835118	0.0953201	A	G	0.814815	0.807018	0.820225	0.783217	0.806283	176469	chr1:5922870-6052484
rs3761921	1	6099883	ENSG00000131697	NPHP4	7.99184e-20	3.67003e-16	-0.748983	0.0792052	A	G	0.467949	0.443114	0.442675	0.423664	0.441839	177013	chr1:5922870-6052484
rs1295087	1	6100313	ENSG00000131697	NPHP4	2.99734e-12	5.11947e-09	-0.666633	0.0934819	A	G	0.777108	0.775281	0.814607	0.751678	0.781463	177443	chr1:5922870-6052484
rs12566866	1	6100458	ENSG00000131697	NPHP4	3.31265e-15	8.78162e-12	-0.647065	0.0798916	G	A	0.436709	0.418129	0.433962	0.391791	0.418969	177588	chr1:5922870-6052484
rs1295086	1	6101771	ENSG00000131697	NPHP4	9.179e-10	1.00643e-06	0.884429	0.142035	C	T	0.0576923	0.0789474	0.0705882	0.0833333	0.0744102	178901	chr1:5922870-6052484
rs4908728	1	6102419	ENSG00000131697	NPHP4	1.30067e-06	0.000701617	-0.506667	0.103583	C	T	0.201299	0.187135	0.20625	0.144444	0.184162	179549	chr1:5922870-6052484
rs3789566	1	6102601	ENSG00000131697	NPHP4	3.2354e-15	8.59156e-12	-0.648761	0.0800693	C	T	0.440789	0.412651	0.433121	0.395349	0.418561	179731	chr1:5922870-6052484
rs4908733	1	6104064	ENSG00000131697	NPHP4	8.28491e-18	3.10543e-14	0.875901	0.0986065	C	T	0.198276	0.174242	0.202206	0.204082	0.193396	181194	chr1:5922870-6052484
rs1295085	1	6108165	ENSG00000131697	NPHP4	5.47545e-12	8.91671e-09	0.542189	0.0770108	A	G	0.614458	0.623596	0.603933	0.657718	0.625	185295	chr1:5922870-6052484
rs55970222	1	6112487	ENSG00000131697	NPHP4	1.85883e-06	0.000958438	-0.488708	0.101439	CA	C	0.231343	0.206897	0.234266	0.169421	0.209034	189617	chr1:5922870-6052484
rs11578383	1	6134990	ENSG00000131697	NPHP4	9.44468e-15	2.36277e-11	0.90992	0.114364	G	C	0.110169	0.107143	0.0983607	0.145833	0.114396	212120	chr1:5922870-6052484
rs17368528	1	9324213	ENSG00000049239	H6PD	1.62344e-06	0.000852277	-0.364258	0.0751698	C	T	0.103896	0.11747	0.0833333	0.122222	0.106742	29380	chr1:9294833-9331396
rs72641816	1	9326179	ENSG00000049239	H6PD	4.96619e-07	0.000299723	-0.367088	0.072183	A	T	0.103896	0.125749	0.112805	0.137681	0.121795	31346	chr1:9294833-9331396
rs72641817	1	9327177	ENSG00000049239	H6PD	3.63585e-07	0.00022779	-0.369535	0.0717954	C	T	0.107595	0.126506	0.118343	0.143885	0.125678	32344	chr1:9294833-9331396
rs45491397	1	9327344	ENSG00000049239	H6PD	4.98879e-07	0.000300906	-0.364889	0.0717632	G	T	0.107595	0.126506	0.11976	0.143885	0.126134	32511	chr1:9294833-9331396
rs9435164	1	9331331	ENSG00000049239	H6PD	1.52394e-06	0.000806406	-0.336527	0.0692604	A	T	0.134615	0.149123	0.125	0.144366	0.138544	36498	chr1:9294833-9331396
rs9435171	1	9332260	ENSG00000049239	H6PD	1.75984e-06	0.000914495	-0.332268	0.0688051	T	C	0.132911	0.15407	0.127907	0.148936	0.141844	37427	chr1:9294833-9331396
rs72641824	1	9333653	ENSG00000049239	H6PD	7.03982e-07	0.000408713	-0.364418	0.0726523	A	G	0.113924	0.142012	0.119186	0.126812	0.12724	38820	chr1:9294833-9331396
rs7544514	1	9336586	ENSG00000049239	H6PD	1.30962e-06	0.000705843	-0.374644	0.076614	C	T	0.10625	0.119186	0.0948276	0.107914	0.10708	41753	chr1:9294833-9331396
rs2483679	1	10485019	ENSG00000142655	PEX14	1.82696e-06	0.000944768	-0.312626	0.064842	G	A	0.554878	0.508824	0.563218	0.450704	0.517606	-47325	chr1:10532344-10596629
rs666583	1	10485177	ENSG00000142655	PEX14	3.32165e-07	0.000210149	-0.334645	0.0647939	C	T	0.512048	0.460674	0.533708	0.416107	0.478741	-47167	chr1:10532344-10596629
rs667366	1	10485313	ENSG00000142655	PEX14	3.32853e-07	0.000210528	-0.334617	0.0647936	C	T	0.512048	0.460674	0.533708	0.416107	0.478741	-47031	chr1:10532344-10596629
rs35568196	1	10485424	ENSG00000142655	PEX14	2.22036e-07	0.000146906	-0.353494	0.0674208	G	GT	0.455882	0.370629	0.459459	0.366142	0.408436	-46920	chr1:10532344-10596629
rs491880	1	10485445	ENSG00000142655	PEX14	3.27993e-07	0.000207828	-0.334728	0.0647788	G	T	0.512048	0.460674	0.533708	0.416107	0.478741	-46899	chr1:10532344-10596629
rs517241	1	10485858	ENSG00000142655	PEX14	4.51311e-07	0.000275501	-0.332365	0.0651126	C	G	0.518293	0.460674	0.539548	0.416107	0.481229	-46486	chr1:10532344-10596629
rs140443539	1	10486166	ENSG00000142655	PEX14	4.99864e-07	0.000301419	-0.330361	0.0649774	C	T	0.512048	0.460452	0.539548	0.416107	0.480375	-46178	chr1:10532344-10596629
rs681495	1	10486195	ENSG00000142655	PEX14	5.0939e-07	0.000306519	-0.330328	0.065019	T	C	0.512048	0.460674	0.539548	0.416107	0.480409	-46149	chr1:10532344-10596629
rs520964	1	10486282	ENSG00000142655	PEX14	5.10823e-07	0.000307261	-0.330293	0.0650193	G	A	0.512048	0.460674	0.539548	0.416107	0.480409	-46062	chr1:10532344-10596629
rs522029	1	10486423	ENSG00000142655	PEX14	5.10117e-07	0.000306891	-0.330311	0.0650192	C	T	0.512048	0.460674	0.539548	0.416107	0.480409	-45921	chr1:10532344-10596629
rs586096	1	10486657	ENSG00000142655	PEX14	5.14888e-07	0.000309412	-0.330298	0.0650404	T	C	0.512048	0.460674	0.539548	0.416107	0.480409	-45687	chr1:10532344-10596629
rs475549	1	10487408	ENSG00000142655	PEX14	5.12316e-07	0.00030805	-0.330258	0.0650197	G	A	0.512048	0.460674	0.539548	0.416107	0.480409	-44936	chr1:10532344-10596629
rs505141	1	10488314	ENSG00000142655	PEX14	4.51164e-07	0.000275427	-0.331399	0.0649225	A	G	0.512048	0.460674	0.536517	0.416107	0.479592	-44030	chr1:10532344-10596629
rs528713	1	10488555	ENSG00000142655	PEX14	2.63578e-07	0.00017109	-0.339134	0.0650945	A	G	0.518072	0.460674	0.539326	0.416107	0.481293	-43789	chr1:10532344-10596629
rs632690	1	10488788	ENSG00000142655	PEX14	4.4466e-07	0.000271866	-0.331583	0.064922	T	C	0.512048	0.460674	0.536932	0.416107	0.479522	-43556	chr1:10532344-10596629
rs634358	1	10489142	ENSG00000142655	PEX14	3.96691e-07	0.000245818	-0.333496	0.06501	A	G	0.518293	0.460674	0.536932	0.416107	0.480342	-43202	chr1:10532344-10596629
rs649101	1	10490111	ENSG00000142655	PEX14	5.8405e-07	0.00034616	-0.328103	0.0649288	T	C	0.512048	0.466292	0.542135	0.416107	0.482993	-42233	chr1:10532344-10596629
rs649639	1	10490285	ENSG00000142655	PEX14	4.34401e-07	0.000266357	-0.331048	0.0647588	T	C	0.512048	0.460674	0.542135	0.416107	0.481293	-42059	chr1:10532344-10596629
rs35995075	1	10490759	ENSG00000142655	PEX14	4.17888e-07	0.000257375	-0.33157	0.064764	TTGGCTTAAC	T	0.512048	0.460674	0.542135	0.416107	0.481293	-41585	chr1:10532344-10596629
rs481571	1	10490881	ENSG00000142655	PEX14	4.16657e-07	0.0002567	-0.331674	0.064777	G	A	0.512048	0.460674	0.542135	0.416107	0.481293	-41463	chr1:10532344-10596629
rs5772409	1	10491895	ENSG00000142655	PEX14	2.71948e-07	0.000175848	-0.338047	0.0649617	A	AGCGAGACTCC	0.518293	0.457386	0.542857	0.414384	0.481002	-40449	chr1:10532344-10596629
rs678850	1	10492168	ENSG00000142655	PEX14	2.78233e-07	0.000179428	-0.337437	0.0648999	T	G	0.518072	0.460674	0.542614	0.418367	0.482877	-40176	chr1:10532344-10596629
rs519472	1	10492405	ENSG00000142655	PEX14	2.72705e-07	0.000176281	-0.337693	0.0649003	A	G	0.518072	0.460674	0.542857	0.417808	0.482818	-39939	chr1:10532344-10596629
rs70997232	1	10492672	ENSG00000142655	PEX14	3.07926e-07	0.000196437	-0.335898	0.0648504	A	AC	0.518293	0.460674	0.542857	0.417808	0.482788	-39672	chr1:10532344-10596629
rs583515	1	10492684	ENSG00000142655	PEX14	3.04389e-07	0.000194381	-0.336043	0.0648501	C	T	0.518293	0.460674	0.542857	0.417808	0.482788	-39660	chr1:10532344-10596629
rs522280	1	10492715	ENSG00000142655	PEX14	2.67216e-07	0.000173139	-0.337954	0.0649013	A	G	0.518072	0.460674	0.542857	0.417808	0.482818	-39629	chr1:10532344-10596629
rs524150	1	10492940	ENSG00000142655	PEX14	3.86438e-07	0.000240187	-0.33381	0.0650059	C	G	0.518293	0.460674	0.546243	0.416667	0.483536	-39404	chr1:10532344-10596629
rs586223	1	10493295	ENSG00000142655	PEX14	2.28387e-07	0.000150611	-0.340136	0.0649405	T	C	0.518519	0.460674	0.540462	0.416667	0.481771	-39049	chr1:10532344-10596629
rs597441	1	10493415	ENSG00000142655	PEX14	3.37268e-07	0.000212979	-0.338776	0.0656317	C	T	0.51875	0.427746	0.524242	0.398551	0.46223	-38929	chr1:10532344-10596629
rs1307485	1	10495508	ENSG00000142655	PEX14	1.22968e-07	8.69135e-05	-0.346717	0.064731	C	T	0.518293	0.448864	0.538012	0.428571	0.480668	-36836	chr1:10532344-10596629
rs201071645	1	10495765	ENSG00000142655	PEX14	1.76927e-06	0.000918751	-0.340266	0.0704776	T	C	0.404762	0.381295	0.436	0.328829	0.386986	-36579	chr1:10532344-10596629
rs375944750	1	10495767	ENSG00000142655	PEX14	1.88148e-06	0.000968605	-0.338895	0.0703796	T	C	0.40625	0.387324	0.444882	0.328829	0.391892	-36577	chr1:10532344-10596629
rs372494304	1	10495771	ENSG00000142655	PEX14	1.31218e-06	0.000707034	-0.350821	0.0717482	T	C	0.396552	0.357143	0.401786	0.314815	0.363747	-36573	chr1:10532344-10596629
rs375902788	1	10495773	ENSG00000142655	PEX14	1.2099e-06	0.000658167	-0.352405	0.071828	T	C	0.398305	0.357143	0.401786	0.314815	0.364078	-36571	chr1:10532344-10596629
rs2483683	1	10495795	ENSG00000142655	PEX14	8.82386e-08	6.45504e-05	-0.357221	0.0659206	T	C	0.5	0.457317	0.537037	0.406015	0.474813	-36549	chr1:10532344-10596629
rs2478013	1	10495797	ENSG00000142655	PEX14	8.81603e-08	6.45003e-05	-0.357232	0.0659207	T	C	0.5	0.457317	0.537037	0.406015	0.474813	-36547	chr1:10532344-10596629
rs141993546	1	10496038	ENSG00000142655	PEX14	1.85161e-07	0.000124924	-0.352762	0.0668351	AT	A	0.519231	0.435583	0.573333	0.429134	0.486486	-36306	chr1:10532344-10596629
rs61088068	1	10496601	ENSG00000142655	PEX14	5.80731e-08	4.43649e-05	-0.357605	0.0650533	CA	C	0.518293	0.454023	0.54142	0.441606	0.486655	-35743	chr1:10532344-10596629
rs1760664	1	10496623	ENSG00000142655	PEX14	1.16481e-07	8.28026e-05	-0.347302	0.0647161	C	T	0.518293	0.448864	0.538235	0.428571	0.480634	-35721	chr1:10532344-10596629
rs2483684	1	10496854	ENSG00000142655	PEX14	1.151e-07	8.19291e-05	-0.347429	0.0647125	G	A	0.518293	0.448864	0.538235	0.428571	0.480634	-35490	chr1:10532344-10596629
rs643399	1	10496943	ENSG00000142655	PEX14	1.04346e-07	7.5e-05	-0.348807	0.0647455	T	A	0.518293	0.448864	0.538235	0.431655	0.481481	-35401	chr1:10532344-10596629
rs643400	1	10496944	ENSG00000142655	PEX14	1.04346e-07	7.5e-05	-0.348807	0.0647455	C	A	0.518293	0.448864	0.538235	0.431655	0.481481	-35400	chr1:10532344-10596629
rs485665	1	10497453	ENSG00000142655	PEX14	5.39665e-08	4.15222e-05	-0.35958	0.0652512	A	T	0.525	0.459538	0.542169	0.42803	0.486388	-34891	chr1:10532344-10596629
rs59257602	1	10497815	ENSG00000142655	PEX14	1.09837e-07	7.85354e-05	-0.347911	0.0646956	ATTTTTTTTT	A	0.518293	0.448864	0.538235	0.428571	0.480634	-34529	chr1:10532344-10596629
rs1760666	1	10497911	ENSG00000142655	PEX14	1.34001e-07	9.38466e-05	-0.347892	0.0651491	G	A	0.518293	0.454023	0.544643	0.437037	0.486583	-34433	chr1:10532344-10596629
rs1750349	1	10497915	ENSG00000142655	PEX14	1.34059e-07	9.38804e-05	-0.347887	0.0651491	A	G	0.518293	0.454023	0.544643	0.437037	0.486583	-34429	chr1:10532344-10596629
rs1307487	1	10506667	ENSG00000142655	PEX14	8.70834e-08	6.3802e-05	0.350401	0.0646325	G	A	0.481928	0.551136	0.461765	0.570922	0.519298	-25677	chr1:10532344-10596629
rs3838398	1	10511330	ENSG00000142655	PEX14	3.39002e-08	2.72536e-05	0.367242	0.0656223	AT	A	0.467949	0.524242	0.455357	0.557971	0.503643	-21014	chr1:10532344-10596629
rs628462	1	10511544	ENSG00000142655	PEX14	7.35974e-07	0.000424894	0.325875	0.065084	C	T	0.355422	0.412921	0.379213	0.42953	0.39881	-20800	chr1:10532344-10596629
rs10746494	1	10512390	ENSG00000142655	PEX14	4.66984e-08	3.64519e-05	0.357248	0.0645149	A	C	0.469136	0.531792	0.462209	0.557143	0.507951	-19954	chr1:10532344-10596629
rs2781227	1	10517422	ENSG00000142655	PEX14	6.6869e-08	5.03001e-05	0.352765	0.0644807	T	A	0.469136	0.553672	0.470414	0.576389	0.522767	-14922	chr1:10532344-10596629
rs1203122	1	10524444	ENSG00000142655	PEX14	9.11918e-08	6.64533e-05	0.349018	0.0644806	C	T	0.457317	0.550847	0.468571	0.568493	0.517241	-7900	chr1:10532344-10596629
rs35526893	1	10525150	ENSG00000142655	PEX14	8.81428e-08	6.44889e-05	0.34934	0.0644639	CATTA	C	0.457317	0.550847	0.471591	0.568966	0.518103	-7194	chr1:10532344-10596629
rs672606	1	10526144	ENSG00000142655	PEX14	2.36469e-07	0.000155407	0.339355	0.0648747	G	A	0.457317	0.548023	0.471591	0.571429	0.518041	-6200	chr1:10532344-10596629
rs2781233	1	10529194	ENSG00000142655	PEX14	1.32126e-07	9.27024e-05	0.343253	0.0642481	T	C	0.463855	0.550562	0.480337	0.573826	0.522959	-3150	chr1:10532344-10596629
rs655271	1	10536635	ENSG00000142655	PEX14	6.28076e-07	0.000369425	0.327301	0.0649566	G	A	0.463415	0.537143	0.461538	0.582143	0.515018	4291	chr1:10532344-10596629
rs684016	1	10537090	ENSG00000142655	PEX14	1.43449e-06	0.000764369	0.316872	0.0650485	C	A	0.462963	0.551429	0.473529	0.585714	0.523852	4746	chr1:10532344-10596629
rs55935829	1	10540926	ENSG00000142655	PEX14	5.48817e-07	0.000327401	0.328106	0.0647704	A	T	0.457831	0.534091	0.462428	0.586806	0.514757	8582	chr1:10532344-10596629
rs11121579	1	10541824	ENSG00000142655	PEX14	4.73837e-07	0.000287537	0.329789	0.06473	G	C	0.457831	0.534091	0.462644	0.586806	0.514731	9480	chr1:10532344-10596629
rs663864	1	10542920	ENSG00000142655	PEX14	4.07631e-07	0.000251769	0.331473	0.0646833	G	T	0.457831	0.534091	0.462644	0.586806	0.514731	10576	chr1:10532344-10596629
rs33999128	1	10543988	ENSG00000142655	PEX14	7.90092e-07	0.000452537	0.323038	0.0647018	A	AATTC	0.457831	0.548295	0.474432	0.590278	0.523316	11644	chr1:10532344-10596629
rs34856066	1	10544234	ENSG00000142655	PEX14	3.47998e-07	0.000218983	0.333177	0.0646238	A	AC	0.457831	0.534091	0.462857	0.586806	0.514706	11890	chr1:10532344-10596629
rs12565133	1	10544988	ENSG00000142655	PEX14	3.54851e-07	0.000222855	0.335103	0.0650456	C	A	0.445122	0.517442	0.456647	0.57554	0.50265	12644	chr1:10532344-10596629
rs670666	1	10549380	ENSG00000142655	PEX14	2.46801e-07	0.000161417	0.338714	0.064855	A	G	0.457831	0.530899	0.463483	0.587248	0.514456	17036	chr1:10532344-10596629
rs673254	1	10550352	ENSG00000142655	PEX14	2.25717e-07	0.000149095	0.338198	0.0645425	C	T	0.457831	0.528409	0.457627	0.584459	0.51113	18008	chr1:10532344-10596629
rs585406	1	10559598	ENSG00000142655	PEX14	2.59307e-07	0.000168682	0.337861	0.0648108	C	T	0.457317	0.531977	0.465517	0.578014	0.512302	27254	chr1:10532344-10596629
rs2186949	1	10563935	ENSG00000142655	PEX14	2.19523e-07	0.000145414	0.344508	0.0656793	C	T	0.45122	0.520115	0.454023	0.551852	0.497345	31591	chr1:10532344-10596629
rs12073943	1	10564909	ENSG00000142655	PEX14	1.36617e-07	9.54714e-05	0.349756	0.0655433	T	C	0.45122	0.520115	0.45977	0.555556	0.5	32565	chr1:10532344-10596629
rs1755592	1	10565947	ENSG00000142655	PEX14	1.74921e-07	0.000118758	0.346199	0.0654562	A	C	0.451807	0.52	0.463068	0.561151	0.502618	33603	chr1:10532344-10596629
rs7543322	1	10566148	ENSG00000142655	PEX14	5.98058e-07	0.000353551	-0.32948	0.0652623	T	C	0.493827	0.453757	0.50565	0.408451	0.464223	33804	chr1:10532344-10596629
rs602601	1	10567058	ENSG00000142655	PEX14	3.23959e-07	0.000205553	0.337844	0.0653513	C	T	0.5	0.55618	0.491573	0.59396	0.538265	34714	chr1:10532344-10596629
rs604814	1	10567122	ENSG00000142655	PEX14	3.16989e-07	0.000201551	0.338071	0.0653414	G	A	0.5	0.55618	0.491573	0.59396	0.538265	34778	chr1:10532344-10596629
rs604369	1	10567208	ENSG00000142655	PEX14	2.66477e-07	0.000172724	0.342363	0.0657412	C	A	0.493976	0.533708	0.485955	0.590604	0.528061	34864	chr1:10532344-10596629
rs589151	1	10567711	ENSG00000142655	PEX14	2.31308e-07	0.000152351	0.342166	0.0653588	C	T	0.493976	0.542135	0.488764	0.590604	0.531463	35367	chr1:10532344-10596629
rs34946937	1	10573296	ENSG00000142655	PEX14	2.45976e-07	0.000160936	0.342849	0.0656385	GT	G	0.493976	0.539326	0.494382	0.590604	0.532313	40952	chr1:10532344-10596629
rs2274985	1	10573867	ENSG00000142655	PEX14	2.42428e-07	0.000158889	0.342903	0.0656135	G	A	0.493976	0.539326	0.494382	0.590604	0.532313	41523	chr1:10532344-10596629
rs3215946	1	10574185	ENSG00000142655	PEX14	3.04127e-07	0.000194229	0.340589	0.0657253	GA	G	0.4875	0.546243	0.502874	0.592466	0.536649	41841	chr1:10532344-10596629
rs5005737	1	10577276	ENSG00000142655	PEX14	2.36921e-07	0.000155675	0.343184	0.0656114	G	C	0.493976	0.539326	0.494382	0.590604	0.532313	44932	chr1:10532344-10596629
rs11121581	1	10577740	ENSG00000142655	PEX14	2.43986e-07	0.000159776	0.342914	0.0656313	A	G	0.493976	0.539326	0.494382	0.590604	0.532313	45396	chr1:10532344-10596629
rs7419116	1	10578606	ENSG00000142655	PEX14	2.10658e-07	0.000140151	0.342845	0.0652633	G	A	0.5	0.550847	0.5	0.59396	0.539249	46262	chr1:10532344-10596629
rs11584327	1	10578791	ENSG00000142655	PEX14	2.42428e-07	0.000158889	0.342903	0.0656135	T	C	0.493976	0.539326	0.494382	0.590604	0.532313	46447	chr1:10532344-10596629
rs10779737	1	10580275	ENSG00000142655	PEX14	2.18506e-07	0.000144816	0.342246	0.0652369	C	G	0.5	0.553371	0.5	0.59396	0.540034	47931	chr1:10532344-10596629
rs7548453	1	10589836	ENSG00000142655	PEX14	1.33351e-07	9.34492e-05	0.35213	0.0659313	A	G	0.451807	0.514124	0.466102	0.561644	0.502573	57492	chr1:10532344-10596629
rs34318995	1	10595833	ENSG00000142655	PEX14	2.57882e-07	0.000167858	0.358569	0.068769	C	CGT	0.376812	0.409449	0.392361	0.495413	0.419822	63489	chr1:10532344-10596629
rs17035189	1	10597024	ENSG00000142655	PEX14	1.18552e-07	8.41168e-05	0.352035	0.0656389	A	G	0.451807	0.511236	0.469101	0.563758	0.503401	64680	chr1:10532344-10596629
rs56172605	1	10600605	ENSG00000142655	PEX14	4.47766e-07	0.000273562	0.347813	0.0681181	TTG	T	0.331325	0.377143	0.357143	0.407143	0.371908	68261	chr1:10532344-10596629
rs59541219	1	10600658	ENSG00000142655	PEX14	1.27329e-06	0.000688442	-0.329906	0.0673856	G	GA	0.590909	0.549708	0.58642	0.541045	0.564338	68314	chr1:10532344-10596629
rs11580264	1	10605796	ENSG00000142655	PEX14	1.56976e-07	0.000107903	0.351432	0.0661861	C	A	0.451807	0.502809	0.460227	0.560403	0.49744	73452	chr1:10532344-10596629
rs55913143	1	10606787	ENSG00000142655	PEX14	8.94738e-07	0.000504853	0.336297	0.0676979	G	A	0.337349	0.390449	0.366477	0.416107	0.382253	74443	chr1:10532344-10596629
rs12117392	1	10608583	ENSG00000142655	PEX14	1.73645e-06	0.000903882	0.328886	0.0680658	T	C	0.337349	0.384181	0.359551	0.416107	0.378194	76239	chr1:10532344-10596629
rs12120962	1	10609505	ENSG00000142655	PEX14	1.36469e-06	0.000731383	0.332508	0.0681149	G	A	0.337349	0.384831	0.359551	0.416107	0.378401	77161	chr1:10532344-10596629
rs12127400	1	10613660	ENSG00000142655	PEX14	1.80589e-06	0.000935253	0.321913	0.0667348	C	T	0.337349	0.384831	0.365169	0.446309	0.387755	81316	chr1:10532344-10596629
rs58060040	1	10614777	ENSG00000142655	PEX14	1.68647e-06	0.000881183	0.323387	0.0668441	C	CT	0.329114	0.393678	0.362857	0.44898	0.389565	82433	chr1:10532344-10596629
rs12122814	1	11060390	ENSG00000009724	MASP2	1.23801e-06	0.000671629	-0.344547	0.0702936	G	A	0.103659	0.162857	0.123529	0.141892	0.137391	-26189	chr1:11086579-11107280
rs9430334	1	11063972	ENSG00000009724	MASP2	1.60219e-07	0.000109882	-0.36645	0.0690653	G	A	0.103659	0.161932	0.131737	0.14726	0.140981	-22607	chr1:11086579-11107280
rs9430167	1	11067792	ENSG00000009724	MASP2	1.52423e-06	0.000806526	0.327865	0.0674783	T	A	0.896341	0.823034	0.862069	0.85034	0.851979	-18787	chr1:11086579-11107280
rs61775596	1	11068986	ENSG00000009724	MASP2	5.61358e-07	0.00033414	0.350818	0.0693155	A	G	0.896341	0.83908	0.882353	0.859589	0.865385	-17593	chr1:11086579-11107280
rs201442337	1	11069138	ENSG00000009724	MASP2	1.85481e-07	0.000125115	0.351249	0.0665524	G	GGCTCACTGCAACCTCT	0.896341	0.822034	0.856322	0.843537	0.848276	-17441	chr1:11086579-11107280
rs3753236	1	11069516	ENSG00000009724	MASP2	9.61845e-07	0.000538011	0.332599	0.0671515	T	C	0.896341	0.822034	0.862857	0.849315	0.851724	-17063	chr1:11086579-11107280
rs9430171	1	11070380	ENSG00000009724	MASP2	2.42232e-07	0.000158776	0.347868	0.0665615	T	C	0.896341	0.824859	0.856322	0.843537	0.849138	-16199	chr1:11086579-11107280
rs9430172	1	11070919	ENSG00000009724	MASP2	1.01121e-07	7.29151e-05	0.352369	0.0653348	T	G	0.876543	0.821429	0.848571	0.84375	0.84331	-15660	chr1:11086579-11107280
rs58761409	1	11073507	ENSG00000009724	MASP2	1.51631e-06	0.00080282	0.312597	0.0643217	TCA	T	0.865854	0.817416	0.837079	0.784247	0.821918	-13072	chr1:11086579-11107280
rs3765895	1	11074250	ENSG00000009724	MASP2	1.51681e-06	0.000803067	0.311901	0.0641794	A	G	0.86747	0.823034	0.83427	0.785235	0.823129	-12329	chr1:11086579-11107280
rs34247753	1	11074998	ENSG00000009724	MASP2	6.79285e-07	0.000395968	0.32151	0.0640065	CA	C	0.87037	0.819209	0.837079	0.778523	0.821368	-11581	chr1:11086579-11107280
rs7550141	1	11075371	ENSG00000009724	MASP2	8.15561e-07	0.000465411	0.319457	0.0640667	T	C	0.865854	0.817416	0.837079	0.775168	0.819421	-11208	chr1:11086579-11107280
rs9430338	1	11075511	ENSG00000009724	MASP2	1.04834e-06	0.000580454	0.315548	0.0639348	T	C	0.864198	0.814286	0.836158	0.770548	0.816926	-11068	chr1:11086579-11107280
rs111476811	1	11075825	ENSG00000009724	MASP2	1.11941e-06	0.000614566	0.315869	0.0641735	C	CAG	0.865854	0.820225	0.837079	0.775168	0.820273	-10754	chr1:11086579-11107280
rs6689580	1	11078225	ENSG00000009724	MASP2	8.50542e-07	0.000482728	0.319458	0.0641759	T	C	0.865854	0.820225	0.837079	0.778523	0.821124	-8354	chr1:11086579-11107280
rs6698075	1	11078312	ENSG00000009724	MASP2	6.33837e-07	0.000372459	0.322681	0.0640628	G	C	0.865854	0.821023	0.837079	0.775168	0.820513	-8267	chr1:11086579-11107280
rs7546126	1	11079413	ENSG00000009724	MASP2	8.39483e-07	0.000477185	0.319573	0.064165	T	A	0.865854	0.820225	0.837079	0.777027	0.820819	-7166	chr1:11086579-11107280
rs1967714	1	11079773	ENSG00000009724	MASP2	8.44417e-07	0.000479693	0.319512	0.0641678	A	G	0.865854	0.820225	0.837079	0.777027	0.820819	-6806	chr1:11086579-11107280
rs1967713	1	11079958	ENSG00000009724	MASP2	8.66916e-07	0.00049094	0.319257	0.0641852	A	G	0.865854	0.820225	0.837079	0.77551	0.820513	-6621	chr1:11086579-11107280
rs2261695	1	11086439	ENSG00000009724	MASP2	8.02105e-07	0.000458529	0.319615	0.0640552	C	T	0.865854	0.82	0.837079	0.773649	0.819897	-140	chr1:11086579-11107280
rs1033638	1	11086717	ENSG00000009724	MASP2	1.40179e-06	0.000748899	0.312135	0.0640137	A	G	0.861446	0.814607	0.837079	0.778523	0.818878	138	chr1:11086579-11107280
rs1782455	1	11087524	ENSG00000009724	MASP2	7.95092e-07	0.000455035	0.319663	0.0640422	G	A	0.861446	0.814607	0.837079	0.77551	0.818259	945	chr1:11086579-11107280
rs1782454	1	11087835	ENSG00000009724	MASP2	1.06195e-06	0.000587084	0.316629	0.0641879	T	C	0.865854	0.819209	0.837079	0.77551	0.820205	1256	chr1:11086579-11107280
rs145611326	1	11089225	ENSG00000009724	MASP2	9.53714e-07	0.00053402	0.31759	0.064099	AT	A	0.861446	0.814286	0.838068	0.770833	0.817474	2646	chr1:11086579-11107280
rs1782457	1	11089463	ENSG00000009724	MASP2	1.16882e-06	0.000638408	0.315522	0.064218	T	A	0.865854	0.819209	0.837079	0.77551	0.820205	2884	chr1:11086579-11107280
rs17409276	1	11091205	ENSG00000009724	MASP2	1.41911e-06	0.00075703	-0.328083	0.0673194	G	A	0.128049	0.159091	0.137931	0.206897	0.160312	4626	chr1:11086579-11107280
rs6696747	1	11091529	ENSG00000009724	MASP2	1.06824e-06	0.000590107	0.316713	0.0642205	A	T	0.865854	0.819209	0.837079	0.77551	0.820205	4950	chr1:11086579-11107280
rs6699335	1	11091549	ENSG00000009724	MASP2	1.10933e-06	0.000609741	0.316139	0.0642042	T	G	0.865854	0.819209	0.837079	0.77551	0.820205	4970	chr1:11086579-11107280
rs7555145	1	11092646	ENSG00000009724	MASP2	1.08027e-06	0.000595812	0.316567	0.0642206	T	C	0.865854	0.817416	0.837079	0.77551	0.819658	6067	chr1:11086579-11107280
rs7555662	1	11093334	ENSG00000009724	MASP2	1.0179e-06	0.000565754	0.317555	0.0642633	A	G	0.865854	0.817416	0.837079	0.77551	0.819658	6755	chr1:11086579-11107280
rs7544377	1	11093629	ENSG00000009724	MASP2	9.36501e-07	0.000525555	0.318828	0.0643009	C	G	0.865854	0.819209	0.837079	0.77551	0.820205	7050	chr1:11086579-11107280
rs7556039	1	11093741	ENSG00000009724	MASP2	8.94171e-07	0.000504565	0.319532	0.0643214	A	G	0.865854	0.819209	0.837079	0.77551	0.820205	7162	chr1:11086579-11107280
rs6695096	1	11095039	ENSG00000009724	MASP2	1.00586e-06	0.000559834	0.319911	0.0647084	C	T	0.865854	0.824713	0.837079	0.77972	0.823224	8460	chr1:11086579-11107280
rs56375560	1	11095585	ENSG00000009724	MASP2	1.67447e-07	0.000114239	0.340953	0.0643623	A	AATC	0.705128	0.689474	0.682292	0.631579	0.674837	9006	chr1:11086579-11107280
rs61214689	1	11095951	ENSG00000009724	MASP2	8.61602e-07	0.000488265	0.334765	0.0672863	CAAAA	C	0.831081	0.83871	0.85443	0.792308	0.830754	9372	chr1:11086579-11107280
rs61379703	1	11100522	ENSG00000009724	MASP2	1.22563e-06	0.000665701	0.307095	0.0626264	TA	T	0.761538	0.768939	0.75969	0.716495	0.752955	13943	chr1:11086579-11107280
rs61535446	1	11100898	ENSG00000009724	MASP2	5.99135e-07	0.000354122	0.317388	0.0628717	A	G	0.8375	0.80117	0.826471	0.765152	0.805606	14319	chr1:11086579-11107280
rs61773665	1	11101413	ENSG00000009724	MASP2	8.81402e-08	6.44875e-05	0.336861	0.0621611	G	A	0.8375	0.80117	0.81686	0.755556	0.800179	14834	chr1:11086579-11107280
rs12136082	1	11102275	ENSG00000009724	MASP2	1.60272e-07	0.000109916	0.330707	0.0623295	A	G	0.8375	0.80117	0.816568	0.763158	0.801989	15696	chr1:11086579-11107280
rs9430347	1	11104845	ENSG00000009724	MASP2	8.03621e-08	5.93522e-05	0.337846	0.062144	T	C	0.8375	0.80117	0.81686	0.757353	0.800537	18266	chr1:11086579-11107280
rs2273344	1	11105122	ENSG00000009724	MASP2	7.89439e-08	5.83992e-05	0.33804	0.0621416	C	T	0.8375	0.80117	0.81686	0.757353	0.800537	18543	chr1:11086579-11107280
rs10779750	1	11106359	ENSG00000009724	MASP2	5.17844e-08	4.0023e-05	0.342536	0.0620723	T	C	0.8375	0.80117	0.81686	0.757353	0.800537	19780	chr1:11086579-11107280
rs17421560	1	11858324	ENSG00000011021	CLCN6	1.43557e-06	0.000764877	0.577783	0.118613	G	A	0.1	0.0880682	0.0823529	0.0793103	0.0858144	-7882	chr1:11866206-11903201
rs3766747	1	11859701	ENSG00000011021	CLCN6	1.0985e-06	0.000604569	0.582391	0.118229	T	G	0.1	0.0880682	0.0823529	0.0793103	0.0858144	-6505	chr1:11866206-11903201
rs13306553	1	11860117	ENSG00000011021	CLCN6	1.00355e-06	0.000558661	0.583922	0.118099	A	G	0.1	0.0880682	0.0877193	0.0793103	0.0874126	-6089	chr1:11866206-11903201
rs35464336	1	11860807	ENSG00000011021	CLCN6	8.69943e-07	0.000492432	0.585927	0.117815	C	T	0.1	0.0880682	0.0877193	0.0787671	0.08726	-5399	chr1:11866206-11903201
rs17037396	1	11862047	ENSG00000011021	CLCN6	5.06448e-07	0.000304957	0.59506	0.1171	C	T	0.101266	0.09375	0.0948276	0.0787671	0.0913043	-4159	chr1:11866206-11903201
rs45589544	1	11862533	ENSG00000011021	CLCN6	5.00652e-07	0.000301847	0.595443	0.117123	TA	T	0.104938	0.0960452	0.1	0.0782313	0.0939655	-3673	chr1:11866206-11903201
rs55645287	1	11862764	ENSG00000011021	CLCN6	5.90889e-07	0.000349726	0.590903	0.116988	C	CT	0.104938	0.0955056	0.0994318	0.0777027	0.093482	-3442	chr1:11866206-11903201
rs2066470	1	11863057	ENSG00000011021	CLCN6	5.88754e-07	0.000348621	0.590896	0.11697	G	A	0.104938	0.0955056	0.0988701	0.0777027	0.0933219	-3149	chr1:11866206-11903201
rs3753588	1	11863904	ENSG00000011021	CLCN6	6.03331e-07	0.000356268	0.589511	0.116809	C	T	0.104938	0.0960452	0.100575	0.0777027	0.0939655	-2302	chr1:11866206-11903201
rs7553194	1	11864149	ENSG00000011021	CLCN6	5.41706e-07	0.000323636	0.591659	0.116738	G	A	0.104938	0.0960452	0.100575	0.0782313	0.0941278	-2057	chr1:11866206-11903201
rs3834045	1	11865063	ENSG00000011021	CLCN6	6.18276e-07	0.000364233	0.588186	0.116659	ATTGC	A	0.104938	0.0960452	0.100575	0.0777027	0.0939655	-1143	chr1:11866206-11903201
rs17367629	1	11865236	ENSG00000011021	CLCN6	6.19562e-07	0.000364888	0.588048	0.116641	C	T	0.104938	0.0960452	0.100575	0.0777027	0.0939655	-970	chr1:11866206-11903201
rs3834044	1	11865284	ENSG00000011021	CLCN6	7.01544e-07	0.00040745	0.582648	0.116144	A	AC	0.104938	0.0994318	0.103448	0.0777027	0.0958549	-922	chr1:11866206-11903201
rs3753582	1	11865542	ENSG00000011021	CLCN6	6.2436e-07	0.000367441	0.587709	0.11661	A	C	0.104938	0.0960452	0.100575	0.0777027	0.0939655	-664	chr1:11866206-11903201
rs3834043	1	11865816	ENSG00000011021	CLCN6	6.12507e-07	0.000361158	0.588443	0.116667	G	GC	0.104938	0.0960452	0.100575	0.0782313	0.0941278	-390	chr1:11866206-11903201
rs56221660	1	11867737	ENSG00000011021	CLCN6	6.28783e-07	0.000369783	0.586976	0.116497	A	G	0.104938	0.0960452	0.100575	0.0777027	0.0939655	1531	chr1:11866206-11903201
rs55814225	1	11868511	ENSG00000011021	CLCN6	6.32404e-07	0.0003717	0.586663	0.116461	A	G	0.104938	0.0960452	0.100575	0.0777027	0.0939655	2305	chr1:11866206-11903201
rs57441762	1	11868780	ENSG00000011021	CLCN6	6.34107e-07	0.000372596	0.58653	0.116448	A	AC	0.104938	0.0960452	0.100575	0.0777027	0.0939655	2574	chr1:11866206-11903201
rs6697335	1	11869022	ENSG00000011021	CLCN6	6.34887e-07	0.000372993	0.586442	0.116436	G	A	0.104938	0.0960452	0.100575	0.0777027	0.0939655	2816	chr1:11866206-11903201
rs6691440	1	11869101	ENSG00000011021	CLCN6	6.13423e-07	0.000361645	0.587273	0.116442	T	C	0.104938	0.0960452	0.100575	0.0777027	0.0939655	2895	chr1:11866206-11903201
rs6699827	1	11869110	ENSG00000011021	CLCN6	6.13672e-07	0.000361784	0.587253	0.11644	G	A	0.104938	0.0960452	0.100575	0.0777027	0.0939655	2904	chr1:11866206-11903201
rs114540413	1	11869616	ENSG00000011021	CLCN6	6.41148e-07	0.000376277	0.585924	0.116378	G	A	0.104938	0.0960452	0.100575	0.0777027	0.0939655	3410	chr1:11866206-11903201
rs145641960	1	11869653	ENSG00000011021	CLCN6	6.42032e-07	0.00037673	0.585836	0.116367	T	G	0.104938	0.0960452	0.100575	0.0777027	0.0939655	3447	chr1:11866206-11903201
rs55851065	1	11870133	ENSG00000011021	CLCN6	6.62826e-07	0.000387493	0.584218	0.116193	A	G	0.104938	0.0960452	0.100575	0.0777027	0.0939655	3927	chr1:11866206-11903201
rs12564002	1	11870731	ENSG00000011021	CLCN6	6.86083e-07	0.000399455	0.582481	0.116007	G	A	0.104938	0.0960452	0.102857	0.0805369	0.0953608	4525	chr1:11866206-11903201
rs12565990	1	11870860	ENSG00000011021	CLCN6	6.90172e-07	0.000401588	0.582184	0.115975	C	T	0.104938	0.0960452	0.102857	0.0805369	0.0953608	4654	chr1:11866206-11903201
rs55800247	1	11871113	ENSG00000011021	CLCN6	6.98711e-07	0.000405984	0.581554	0.115907	C	T	0.104938	0.0960452	0.102857	0.0805369	0.0953608	4907	chr1:11866206-11903201
rs55738737	1	11871266	ENSG00000011021	CLCN6	7.17332e-07	0.000415429	0.581199	0.115958	A	T	0.104938	0.0960452	0.102857	0.0805369	0.0953608	5060	chr1:11866206-11903201
rs139569786	1	11871586	ENSG00000011021	CLCN6	7.15932e-07	0.000414736	0.580346	0.115779	T	C	0.104938	0.0960452	0.102857	0.0805369	0.0953608	5380	chr1:11866206-11903201
rs140586031	1	11871714	ENSG00000011021	CLCN6	7.20981e-07	0.000417346	0.580004	0.115743	C	T	0.104938	0.0960452	0.102857	0.0805369	0.0953608	5508	chr1:11866206-11903201
rs116422234	1	11871728	ENSG00000011021	CLCN6	7.21479e-07	0.000417601	0.579973	0.11574	T	C	0.104938	0.0960452	0.102857	0.0805369	0.0953608	5522	chr1:11866206-11903201
rs72640247	1	11871775	ENSG00000011021	CLCN6	7.22937e-07	0.000418324	0.579858	0.115727	T	C	0.104938	0.0960452	0.102857	0.0805369	0.0953608	5569	chr1:11866206-11903201
rs6699270	1	11872320	ENSG00000011021	CLCN6	3.82164e-07	0.000237849	0.591853	0.115208	A	G	0.104938	0.101124	0.107345	0.0805369	0.0982906	6114	chr1:11866206-11903201
rs6701960	1	11872395	ENSG00000011021	CLCN6	7.36478e-07	0.000425154	0.578945	0.11563	T	C	0.104938	0.0983146	0.107345	0.0805369	0.0974359	6189	chr1:11866206-11903201
rs149555792	1	11872476	ENSG00000011021	CLCN6	7.3899e-07	0.000426443	0.578794	0.115616	TG	T	0.104938	0.0983146	0.107345	0.0805369	0.0974359	6270	chr1:11866206-11903201
rs6687229	1	11872656	ENSG00000011021	CLCN6	7.43535e-07	0.000428793	0.578507	0.115587	C	T	0.104938	0.0983146	0.107345	0.0805369	0.0974359	6450	chr1:11866206-11903201
rs79448237	1	11872689	ENSG00000011021	CLCN6	1.12013e-06	0.000614883	0.547264	0.111188	A	C	0.121429	0.113636	0.116438	0.105042	0.113497	6483	chr1:11866206-11903201
rs201340576	1	11872702	ENSG00000011021	CLCN6	7.43345e-07	0.000428698	0.578484	0.115581	A	AAG	0.104938	0.0983146	0.107345	0.0805369	0.0974359	6496	chr1:11866206-11903201
rs72640249	1	11872984	ENSG00000011021	CLCN6	7.51677e-07	0.000432955	0.577958	0.115528	A	G	0.104938	0.0983146	0.107345	0.0805369	0.0974359	6778	chr1:11866206-11903201
rs72640251	1	11873020	ENSG00000011021	CLCN6	8.28326e-07	0.000471821	0.576293	0.115647	T	C	0.104938	0.0983146	0.107345	0.0805369	0.0974359	6814	chr1:11866206-11903201
rs72640252	1	11873052	ENSG00000011021	CLCN6	8.29409e-07	0.000472373	0.576227	0.11564	T	C	0.104938	0.0983146	0.107345	0.0805369	0.0974359	6846	chr1:11866206-11903201
rs72640253	1	11873055	ENSG00000011021	CLCN6	8.29989e-07	0.000472659	0.576202	0.115639	C	T	0.104938	0.0983146	0.107345	0.0805369	0.0974359	6849	chr1:11866206-11903201
rs17037427	1	11873416	ENSG00000011021	CLCN6	1.12678e-06	0.000618073	0.475248	0.09658	A	C	0.162651	0.148876	0.150568	0.114094	0.142491	7210	chr1:11866206-11903201
rs145628269	1	11873496	ENSG00000011021	CLCN6	8.05393e-07	0.000460209	0.576205	0.115498	G	A	0.115854	0.0983146	0.107345	0.0805369	0.0989761	7290	chr1:11866206-11903201
rs138252948	1	11873506	ENSG00000011021	CLCN6	8.0601e-07	0.000460533	0.576171	0.115495	A	G	0.115854	0.0983146	0.107345	0.0805369	0.0989761	7300	chr1:11866206-11903201
rs17037429	1	11873787	ENSG00000011021	CLCN6	1.12769e-06	0.000618503	0.475035	0.09654	T	C	0.162651	0.148876	0.150568	0.114094	0.142491	7581	chr1:11866206-11903201
rs17376286	1	11873985	ENSG00000011021	CLCN6	7.76189e-07	0.000445418	0.576341	0.115354	G	C	0.115854	0.0983146	0.107345	0.0805369	0.0989761	7779	chr1:11866206-11903201
rs17037432	1	11874154	ENSG00000011021	CLCN6	7.74135e-07	0.000444395	0.576365	0.115346	A	C	0.115854	0.0983146	0.107345	0.0805369	0.0989761	7948	chr1:11866206-11903201
rs17037434	1	11874178	ENSG00000011021	CLCN6	7.73882e-07	0.000444269	0.576364	0.115344	T	G	0.115854	0.0983146	0.107345	0.0805369	0.0989761	7972	chr1:11866206-11903201
rs17037435	1	11874189	ENSG00000011021	CLCN6	7.73848e-07	0.000444252	0.576357	0.115343	G	A	0.115854	0.0983146	0.107345	0.0805369	0.0989761	7983	chr1:11866206-11903201
rs114083374	1	11874431	ENSG00000011021	CLCN6	7.70972e-07	0.000442753	0.576387	0.115332	C	T	0.115854	0.0983146	0.107345	0.0805369	0.0989761	8225	chr1:11866206-11903201
rs149393118	1	11874855	ENSG00000011021	CLCN6	7.66738e-07	0.000440626	0.576408	0.11531	T	C	0.115854	0.0983146	0.107345	0.0805369	0.0989761	8649	chr1:11866206-11903201
rs144795462	1	11874872	ENSG00000011021	CLCN6	7.66917e-07	0.000440717	0.576396	0.115309	G	A	0.115854	0.0983146	0.107345	0.0805369	0.0989761	8666	chr1:11866206-11903201
rs143553702	1	11874993	ENSG00000011021	CLCN6	7.65178e-07	0.000439822	0.576417	0.115303	G	C	0.115854	0.0983146	0.109551	0.0805369	0.0996593	8787	chr1:11866206-11903201
rs142218582	1	11875031	ENSG00000011021	CLCN6	7.65497e-07	0.00043999	0.576392	0.115299	A	G	0.115854	0.0983146	0.109551	0.0805369	0.0996593	8825	chr1:11866206-11903201
rs34377596	1	11875613	ENSG00000011021	CLCN6	7.59234e-07	0.000436815	0.576426	0.115268	T	C	0.115854	0.0983146	0.109551	0.0805369	0.0996593	9407	chr1:11866206-11903201
rs41275472	1	11876300	ENSG00000011021	CLCN6	1.26114e-06	0.000682593	0.472364	0.096445	T	G	0.162651	0.149718	0.160112	0.114094	0.145656	10094	chr1:11866206-11903201
rs72640257	1	11876395	ENSG00000011021	CLCN6	7.53516e-07	0.00043392	0.576415	0.115231	A	G	0.115854	0.0983146	0.109551	0.0805369	0.0996593	10189	chr1:11866206-11903201
rs72640258	1	11877266	ENSG00000011021	CLCN6	7.57699e-07	0.000436043	0.576127	0.115199	C	T	0.115854	0.0983146	0.109551	0.0805369	0.0996593	11060	chr1:11866206-11903201
rs12564593	1	11878619	ENSG00000011021	CLCN6	7.69885e-07	0.000442185	0.575448	0.115137	T	C	0.115854	0.0983146	0.109551	0.0805369	0.0996593	12413	chr1:11866206-11903201
rs2076001	1	11879267	ENSG00000011021	CLCN6	1.37468e-06	0.000736106	0.569077	0.116612	A	G	0.114458	0.0983146	0.106742	0.0805369	0.0986395	13061	chr1:11866206-11903201
rs2076002	1	11879360	ENSG00000011021	CLCN6	7.77401e-07	0.000446033	0.575064	0.115105	G	A	0.115854	0.0983146	0.109551	0.0805369	0.0996593	13154	chr1:11866206-11903201
rs2050265	1	11879699	ENSG00000011021	CLCN6	7.00737e-07	0.000407047	0.482835	0.0962427	A	G	0.162651	0.148876	0.157303	0.114094	0.144558	13493	chr1:11866206-11903201
rs149764880	1	11880731	ENSG00000011021	CLCN6	1.31725e-06	0.000709313	0.47243	0.0966346	G	T	0.164634	0.146067	0.158192	0.114094	0.144198	14525	chr1:11866206-11903201
1:11880737:T:C	1	11880737	ENSG00000011021	CLCN6	2.8251e-07	0.000181882	0.505371	0.0972545	T	C	0.160494	0.136364	0.153409	0.108844	0.137931	14531	chr1:11866206-11903201
1:11880738:G:T	1	11880738	ENSG00000011021	CLCN6	2.85099e-07	0.000183375	0.50531	0.097276	G	T	0.160494	0.136364	0.153409	0.108844	0.137931	14532	chr1:11866206-11903201
rs145724263	1	11880741	ENSG00000011021	CLCN6	2.88181e-07	0.000185127	0.506482	0.097541	A	T	0.160494	0.136364	0.151429	0.1	0.135182	14535	chr1:11866206-11903201
rs149002827	1	11880748	ENSG00000011021	CLCN6	6.89954e-07	0.000401472	0.494007	0.0984085	T	C	0.160494	0.136364	0.149425	0.09375	0.133043	14542	chr1:11866206-11903201
rs138473600	1	11880755	ENSG00000011021	CLCN6	6.90856e-07	0.000401936	0.493726	0.0983578	C	T	0.160494	0.136364	0.149425	0.09375	0.133043	14549	chr1:11866206-11903201
rs142489028	1	11880760	ENSG00000011021	CLCN6	6.90856e-07	0.000401936	0.493726	0.0983578	C	G	0.160494	0.136364	0.149425	0.09375	0.133043	14554	chr1:11866206-11903201
rs146777460	1	11880768	ENSG00000011021	CLCN6	6.90856e-07	0.000401936	0.493726	0.0983578	A	G	0.160494	0.136364	0.149425	0.09375	0.133043	14562	chr1:11866206-11903201
1:11881141:C:A	1	11881141	ENSG00000011021	CLCN6	1.52805e-06	0.000808349	0.473757	0.0975148	C	A	0.150602	0.148876	0.152299	0.111486	0.140652	14935	chr1:11866206-11903201
rs6699618	1	11881441	ENSG00000011021	CLCN6	1.23791e-06	0.000671576	0.472736	0.0964461	C	G	0.162651	0.146067	0.157303	0.114094	0.143707	15235	chr1:11866206-11903201
rs75747410	1	11881727	ENSG00000011021	CLCN6	1.57215e-08	1.34793e-05	0.942589	0.164346	G	A	0.0421687	0.0477528	0.0508475	0.0604027	0.0511073	15521	chr1:11866206-11903201
rs113289271	1	11881947	ENSG00000011021	CLCN6	7.10187e-07	0.000411896	0.48252	0.0962315	C	CAG	0.162651	0.148876	0.157303	0.114094	0.144558	15741	chr1:11866206-11903201
rs6669371	1	11882142	ENSG00000011021	CLCN6	3.77239e-07	0.000235151	0.494456	0.0962013	T	G	0.162651	0.143258	0.16092	0.110345	0.143103	15936	chr1:11866206-11903201
rs55994631	1	11882632	ENSG00000011021	CLCN6	8.08802e-07	0.000461935	0.574064	0.115089	T	G	0.115854	0.0983146	0.109551	0.0805369	0.0996593	16426	chr1:11866206-11903201
rs12567119	1	11883531	ENSG00000011021	CLCN6	1.25367e-06	0.000679073	0.472431	0.0964347	C	T	0.162651	0.146067	0.157303	0.114094	0.143707	17325	chr1:11866206-11903201
rs35345671	1	11883534	ENSG00000011021	CLCN6	1.25367e-06	0.000679073	0.472431	0.0964347	C	CA	0.162651	0.146067	0.157303	0.114094	0.143707	17328	chr1:11866206-11903201
rs12567136	1	11883731	ENSG00000011021	CLCN6	6.27603e-07	0.000369165	0.488176	0.0968811	C	T	0.162651	0.148876	0.154494	0.114094	0.143707	17525	chr1:11866206-11903201
rs2076003	1	11884147	ENSG00000011021	CLCN6	2.58845e-08	2.13011e-05	0.870564	0.154206	T	C	0.0421687	0.0561798	0.0533708	0.0637584	0.0552721	17941	chr1:11866206-11903201
rs56153133	1	11885647	ENSG00000011021	CLCN6	1.38312e-06	0.00074009	0.470799	0.0964985	A	G	0.162651	0.146067	0.153409	0.114094	0.142491	19441	chr1:11866206-11903201
rs138460149	1	11886383	ENSG00000011021	CLCN6	7.21195e-07	0.000417453	0.482188	0.0962245	C	CTG	0.162651	0.148876	0.155367	0.114094	0.143952	20177	chr1:11866206-11903201
rs2076004	1	11886813	ENSG00000011021	CLCN6	8.20428e-07	0.000467864	0.573513	0.115045	G	A	0.115854	0.0983146	0.109551	0.0805369	0.0996593	20607	chr1:11866206-11903201
rs7537765	1	11887303	ENSG00000011021	CLCN6	1.33593e-06	0.000718187	0.47092	0.0963827	A	G	0.162651	0.148876	0.154494	0.114094	0.143707	21097	chr1:11866206-11903201
rs41275478	1	11887316	ENSG00000011021	CLCN6	8.22491e-07	0.000468922	0.573439	0.115042	C	A	0.115854	0.0983146	0.109551	0.0805369	0.0996593	21110	chr1:11866206-11903201
1:11887373:T:TGAGGGG	1	11887373	ENSG00000011021	CLCN6	1.28229e-08	1.12041e-05	0.944763	0.163686	T	TGAGGGG	0.0421687	0.0477528	0.0533708	0.0604027	0.0518707	21167	chr1:11866206-11903201
rs56190030	1	11887382	ENSG00000011021	CLCN6	7.20367e-07	0.000417026	0.482221	0.0962266	A	G	0.162651	0.148876	0.155367	0.114094	0.143952	21176	chr1:11866206-11903201
rs56043629	1	11887685	ENSG00000011021	CLCN6	7.12042e-07	0.000412854	0.482461	0.0962297	G	GTTTCACCACTTTGGCAAGGCTGGTCTTGAA	0.162651	0.148876	0.155367	0.114094	0.143952	21479	chr1:11866206-11903201
rs77072136	1	11888061	ENSG00000011021	CLCN6	1.28796e-08	1.1249e-05	0.944699	0.163697	C	T	0.0421687	0.0477528	0.0533708	0.0604027	0.0518707	21855	chr1:11866206-11903201
rs41275484	1	11889225	ENSG00000011021	CLCN6	1.40592e-08	1.21748e-05	0.942177	0.163704	G	A	0.0426829	0.0477528	0.0533708	0.0604027	0.0519591	23019	chr1:11866206-11903201
rs112521149	1	11889815	ENSG00000011021	CLCN6	1.01314e-07	7.30412e-05	0.66065	0.122503	G	A	0.0875	0.103933	0.103448	0.0952381	0.0993092	23609	chr1:11866206-11903201
rs41275488	1	11890204	ENSG00000011021	CLCN6	6.65678e-07	0.000388906	0.578143	0.115004	T	C	0.115854	0.0983146	0.110169	0.0810811	0.1	23998	chr1:11866206-11903201
rs79811212	1	11892094	ENSG00000011021	CLCN6	1.26408e-08	1.10638e-05	0.945252	0.163698	T	C	0.0421687	0.0477528	0.0533708	0.0604027	0.0518707	25888	chr1:11866206-11903201
rs2236796	1	11892615	ENSG00000011021	CLCN6	7.43578e-07	0.000428813	0.482666	0.0964381	G	C	0.162651	0.148876	0.15625	0.111486	0.14359	26409	chr1:11866206-11903201
rs2236797	1	11892650	ENSG00000011021	CLCN6	1.12432e-06	0.000616871	0.529541	0.107604	C	T	0.138554	0.101124	0.13764	0.0838926	0.113095	26444	chr1:11866206-11903201
rs72640262	1	11893289	ENSG00000011021	CLCN6	8.06952e-07	0.000460998	0.573837	0.115033	A	G	0.115854	0.0983146	0.110169	0.0805369	0.0998294	27083	chr1:11866206-11903201
rs17037452	1	11895675	ENSG00000011021	CLCN6	6.73591e-07	0.000393048	0.483604	0.0962439	A	G	0.162651	0.148876	0.15625	0.114094	0.144198	29469	chr1:11866206-11903201
rs55857306	1	11895795	ENSG00000011021	CLCN6	1.19889e-06	0.000652878	0.4735	0.096473	G	A	0.162651	0.146067	0.15625	0.114094	0.143345	29589	chr1:11866206-11903201
rs2075538	1	11896602	ENSG00000011021	CLCN6	6.45927e-07	0.000378725	0.577553	0.114749	T	C	0.120482	0.0983146	0.109551	0.0810811	0.100511	30396	chr1:11866206-11903201
rs41275500	1	11897082	ENSG00000011021	CLCN6	1.30118e-08	1.13543e-05	0.944392	0.163696	C	T	0.0421687	0.0477528	0.0533708	0.0604027	0.0518707	30876	chr1:11866206-11903201
rs72640267	1	11897286	ENSG00000011021	CLCN6	9.22667e-07	0.000518811	0.570251	0.114938	G	T	0.120482	0.0983146	0.109551	0.0805369	0.10034	31080	chr1:11866206-11903201
rs2075539	1	11897758	ENSG00000011021	CLCN6	1.28394e-08	1.12175e-05	0.944724	0.163686	G	A	0.0421687	0.0477528	0.0533708	0.0604027	0.0518707	31552	chr1:11866206-11903201
rs55788159	1	11897926	ENSG00000011021	CLCN6	9.25164e-07	0.000520051	0.570177	0.114936	T	C	0.120482	0.0983146	0.109551	0.0805369	0.10034	31720	chr1:11866206-11903201
rs2272803	1	11898789	ENSG00000011021	CLCN6	1.30118e-08	1.13543e-05	0.944392	0.163696	G	T	0.0421687	0.0477528	0.0533708	0.0604027	0.0518707	32583	chr1:11866206-11903201
rs198358	1	11904076	ENSG00000011021	CLCN6	3.83048e-08	3.0469e-05	0.444784	0.0797974	T	C	0.228916	0.244382	0.224719	0.197987	0.22449	37870	chr1:11866206-11903201
rs7552330	1	11904092	ENSG00000011021	CLCN6	7.91223e-09	7.21933e-06	0.96608	0.164935	G	A	0.037037	0.0477528	0.0505618	0.0637584	0.0511945	37886	chr1:11866206-11903201
rs141308438	1	11906469	ENSG00000011021	CLCN6	6.29324e-09	5.85805e-06	0.972711	0.164936	C	T	0.0361446	0.0480226	0.0505618	0.0637584	0.0511073	40263	chr1:11866206-11903201
rs5063	1	11907648	ENSG00000011021	CLCN6	1.4479e-08	1.25084e-05	0.935896	0.162761	C	T	0.0361446	0.0505618	0.0505618	0.0671141	0.0527211	41442	chr1:11866206-11903201
rs35207557	1	11917620	ENSG00000188984	AADACL3	1.45544e-06	0.000774337	0.0222348	0.00456723	T	TA	0.341772	0.353107	0.232143	0.377698	0.321492	-858497	chr1:12776117-12788726
rs35756106	1	12075075	ENSG00000188984	AADACL3	4.23164e-07	0.000260301	0.0446265	0.0087209	G	A	0.0555556	0.0689655	0.0350877	0.0656934	0.0559503	-701042	chr1:12776117-12788726
rs34913475	1	12076210	ENSG00000188984	AADACL3	6.43112e-07	0.000377293	0.0437757	0.00869593	C	T	0.0555556	0.0718391	0.0350877	0.0661765	0.0569395	-699907	chr1:12776117-12788726
rs112871712	1	12076259	ENSG00000188984	AADACL3	5.04349e-07	0.000303859	0.0443757	0.00873114	G	C	0.0555556	0.0689655	0.0350877	0.0656934	0.0559503	-699858	chr1:12776117-12788726
rs113238652	1	12076311	ENSG00000188984	AADACL3	5.09214e-07	0.000306428	0.0443601	0.00873135	C	T	0.0555556	0.0689655	0.0350877	0.0656934	0.0559503	-699806	chr1:12776117-12788726
rs71647027	1	12076898	ENSG00000188984	AADACL3	1.8152e-06	0.000939498	0.0428369	0.00888236	C	G	0.0487805	0.0657143	0.0348837	0.0607143	0.0527241	-699219	chr1:12776117-12788726
rs35567971	1	12077164	ENSG00000188984	AADACL3	1.88868e-06	0.000971816	0.0427723	0.00888414	G	T	0.0487805	0.0657143	0.0348837	0.0638298	0.0535088	-698953	chr1:12776117-12788726
rs35441397	1	12077237	ENSG00000188984	AADACL3	1.92046e-06	0.000986121	0.0427338	0.00888254	G	T	0.0487805	0.0657143	0.0348837	0.0638298	0.0535088	-698880	chr1:12776117-12788726
rs3737704	1	15813969	ENSG00000132906	CASP9	7.96161e-07	0.000455533	0.344813	0.0690844	A	C	0.54878	0.568571	0.543605	0.537415	0.550347	-3357	chr1:15817326-15850940
rs6667862	1	15814186	ENSG00000132906	CASP9	1.10118e-06	0.00060583	0.339043	0.0688349	C	T	0.548193	0.547753	0.525281	0.526846	0.535714	-3140	chr1:15817326-15850940
rs4646066	1	15829226	ENSG00000132906	CASP9	8.35121e-07	0.000475034	0.345725	0.0694011	T	C	0.536145	0.544944	0.52809	0.513423	0.530612	11900	chr1:15817326-15850940
rs4646059	1	15830059	ENSG00000132906	CASP9	1.74428e-07	0.000118466	0.36694	0.0693704	A	C	0.536145	0.544944	0.52809	0.52349	0.533163	12733	chr1:15817326-15850940
rs4646058	1	15830270	ENSG00000132906	CASP9	1.74428e-07	0.000118466	0.36694	0.0693704	C	A	0.536145	0.544944	0.52809	0.52349	0.533163	12944	chr1:15817326-15850940
rs4646047	1	15831783	ENSG00000132906	CASP9	1.74428e-07	0.000118466	0.36694	0.0693704	T	C	0.536145	0.544944	0.52809	0.52349	0.533163	14457	chr1:15817326-15850940
rs4646045	1	15831992	ENSG00000132906	CASP9	1.74428e-07	0.000118466	0.36694	0.0693704	A	G	0.536145	0.544944	0.52809	0.52349	0.533163	14666	chr1:15817326-15850940
rs4646044	1	15832067	ENSG00000132906	CASP9	1.74428e-07	0.000118466	0.36694	0.0693704	A	G	0.536145	0.544944	0.52809	0.52349	0.533163	14741	chr1:15817326-15850940
rs1800614	1	15832383	ENSG00000132906	CASP9	1.72642e-07	0.000117386	0.367233	0.0693999	G	T	0.536145	0.544944	0.52809	0.52349	0.533163	15057	chr1:15817326-15850940
rs1052576	1	15832543	ENSG00000132906	CASP9	1.71776e-07	0.000116861	0.367373	0.0694138	T	C	0.536145	0.544944	0.52809	0.52027	0.532368	15217	chr1:15817326-15850940
rs35997775	1	15832789	ENSG00000132906	CASP9	4.0893e-07	0.000252482	0.364139	0.0710663	C	CA	0.506579	0.515823	0.503185	0.48855	0.503831	15463	chr1:15817326-15850940
rs4646040	1	15832907	ENSG00000132906	CASP9	5.91736e-07	0.000350167	0.352485	0.0697897	C	T	0.554217	0.583333	0.554286	0.534483	0.558059	15581	chr1:15817326-15850940
rs4646036	1	15833908	ENSG00000132906	CASP9	1.66463e-07	0.000113645	0.368299	0.0695098	C	T	0.536145	0.542373	0.52809	0.52027	0.53157	16582	chr1:15817326-15850940
rs4646034	1	15834160	ENSG00000132906	CASP9	1.6582e-07	0.000113258	0.368422	0.0695232	T	C	0.536145	0.542373	0.52809	0.52027	0.53157	16834	chr1:15817326-15850940
rs2020903	1	15834297	ENSG00000132906	CASP9	1.65518e-07	0.000113068	0.368481	0.0695297	G	A	0.536145	0.542373	0.52809	0.52027	0.53157	16971	chr1:15817326-15850940
rs4646032	1	15834491	ENSG00000132906	CASP9	1.65243e-07	0.000112905	0.368534	0.0695355	G	A	0.536145	0.542373	0.52809	0.52027	0.53157	17165	chr1:15817326-15850940
rs10754890	1	15834947	ENSG00000132906	CASP9	1.69698e-07	0.000115577	0.368709	0.0696356	G	A	0.536145	0.545455	0.528249	0.52027	0.532534	17621	chr1:15817326-15850940
rs10754891	1	15834969	ENSG00000132906	CASP9	6.21081e-07	0.000365705	0.352505	0.0699275	A	G	0.548193	0.570621	0.550847	0.530612	0.55137	17643	chr1:15817326-15850940
rs10754892	1	15835136	ENSG00000132906	CASP9	1.72703e-07	0.000117424	0.368295	0.0696015	T	C	0.536145	0.545714	0.531073	0.52027	0.533448	17810	chr1:15817326-15850940
rs10754893	1	15835189	ENSG00000132906	CASP9	1.72613e-07	0.000117367	0.368308	0.0696026	T	C	0.536145	0.545714	0.531073	0.52027	0.533448	17863	chr1:15817326-15850940
rs10754895	1	15835288	ENSG00000132906	CASP9	6.06187e-07	0.000357774	0.352377	0.069835	G	T	0.548193	0.570621	0.550562	0.530612	0.551282	17962	chr1:15817326-15850940
rs9727501	1	15836023	ENSG00000132906	CASP9	1.75998e-07	0.000119409	0.368335	0.0696569	G	A	0.536145	0.545455	0.52809	0.523973	0.533448	18697	chr1:15817326-15850940
rs4646030	1	15836720	ENSG00000132906	CASP9	1.63034e-07	0.000111573	0.368923	0.0695751	C	T	0.536145	0.545455	0.52809	0.52027	0.532479	19394	chr1:15817326-15850940
rs6429748	1	15837700	ENSG00000132906	CASP9	1.62477e-07	0.00011124	0.369032	0.0695871	A	G	0.536145	0.545455	0.52809	0.52027	0.532479	20374	chr1:15817326-15850940
rs4646029	1	15837938	ENSG00000132906	CASP9	1.62351e-07	0.000111168	0.369055	0.0695895	G	A	0.536145	0.545455	0.52809	0.52027	0.532479	20612	chr1:15817326-15850940
rs4646025	1	15838499	ENSG00000132906	CASP9	1.62168e-07	0.000111059	0.369095	0.0695942	T	C	0.536145	0.545455	0.52809	0.52027	0.532479	21173	chr1:15817326-15850940
rs4646023	1	15838875	ENSG00000132906	CASP9	6.41312e-07	0.000376354	0.351847	0.0698859	T	C	0.548193	0.570621	0.550562	0.530612	0.551282	21549	chr1:15817326-15850940
rs1862712	1	15839544	ENSG00000132906	CASP9	1.62019e-07	0.000110971	0.369139	0.0696002	T	C	0.536145	0.545198	0.52809	0.520134	0.532368	22218	chr1:15817326-15850940
rs4646018	1	15840374	ENSG00000132906	CASP9	1.05384e-07	7.56785e-05	0.379476	0.0704627	T	C	0.536145	0.547753	0.52809	0.540268	0.538265	23048	chr1:15817326-15850940
rs12026303	1	15841566	ENSG00000132906	CASP9	1.6214e-07	0.00011104	0.36914	0.0696023	C	A	0.536145	0.545198	0.52809	0.520134	0.532368	24240	chr1:15817326-15850940
rs2042370	1	15841742	ENSG00000132906	CASP9	1.99148e-07	0.000133321	0.366733	0.0696668	G	A	0.536145	0.544944	0.52809	0.520134	0.532313	24416	chr1:15817326-15850940
rs2042368	1	15843041	ENSG00000132906	CASP9	1.6214e-07	0.00011104	0.36914	0.0696023	A	G	0.536145	0.545198	0.52809	0.520134	0.532368	25715	chr1:15817326-15850940
rs4646014	1	15843761	ENSG00000132906	CASP9	1.6214e-07	0.00011104	0.36914	0.0696023	T	C	0.536145	0.545198	0.52809	0.520134	0.532368	26435	chr1:15817326-15850940
rs4646012	1	15843822	ENSG00000132906	CASP9	1.6214e-07	0.00011104	0.36914	0.0696023	C	T	0.536145	0.545198	0.52809	0.520134	0.532368	26496	chr1:15817326-15850940
rs4646011	1	15843855	ENSG00000132906	CASP9	1.21096e-07	8.57422e-05	0.372974	0.0695954	T	C	0.536145	0.542135	0.533708	0.520134	0.533163	26529	chr1:15817326-15850940
rs1862710	1	15844057	ENSG00000132906	CASP9	1.56116e-06	0.000823708	0.344198	0.0709119	G	A	0.560241	0.578652	0.547753	0.530201	0.554422	26731	chr1:15817326-15850940
rs1862711	1	15844236	ENSG00000132906	CASP9	1.68709e-07	0.000114989	0.369531	0.069776	G	T	0.542169	0.545198	0.52809	0.520134	0.53322	26910	chr1:15817326-15850940
rs1132312	1	15844615	ENSG00000132906	CASP9	1.67846e-07	0.00011448	0.369675	0.0697903	A	G	0.542169	0.545198	0.52809	0.520134	0.53322	27289	chr1:15817326-15850940
rs1820205	1	15844926	ENSG00000132906	CASP9	1.67178e-07	0.000114075	0.369788	0.0698016	C	T	0.542169	0.545198	0.52809	0.523649	0.53413	27600	chr1:15817326-15850940
rs112189619	1	15845022	ENSG00000132906	CASP9	1.6699e-07	0.000113957	0.36982	0.0698048	C	CTGAG	0.542169	0.545198	0.52809	0.523649	0.53413	27696	chr1:15817326-15850940
rs7521899	1	15845517	ENSG00000132906	CASP9	8.34526e-07	0.000474909	0.349389	0.0701346	A	G	0.560241	0.570621	0.550847	0.534483	0.554124	28191	chr1:15817326-15850940
rs10927793	1	15845527	ENSG00000132906	CASP9	2.09276e-07	0.000139315	0.36691	0.0698273	A	G	0.548193	0.545198	0.528249	0.523973	0.535163	28201	chr1:15817326-15850940
rs4646005	1	15845866	ENSG00000132906	CASP9	1.65428e-07	0.00011301	0.370092	0.0698323	G	C	0.542169	0.545198	0.52809	0.523649	0.53413	28540	chr1:15817326-15850940
rs4646004	1	15845867	ENSG00000132906	CASP9	1.65428e-07	0.00011301	0.370092	0.0698323	G	A	0.542169	0.545198	0.52809	0.523649	0.53413	28541	chr1:15817326-15850940
rs112324607	1	15846625	ENSG00000132906	CASP9	1.64265e-07	0.000112322	0.370298	0.0698533	AAG	A	0.542169	0.545198	0.52809	0.523649	0.53413	29299	chr1:15817326-15850940
rs4661639	1	15847468	ENSG00000132906	CASP9	6.9597e-07	0.000404591	0.352044	0.0701532	C	T	0.554217	0.571023	0.550562	0.534014	0.553082	30142	chr1:15817326-15850940
rs34870949	1	15847651	ENSG00000132906	CASP9	4.42761e-07	0.000270854	0.374497	0.0733123	CA	C	0.52027	0.463087	0.461538	0.46063	0.470588	30325	chr1:15817326-15850940
rs7528524	1	15847746	ENSG00000132906	CASP9	1.35725e-07	9.49313e-05	0.37478	0.0702163	A	C	0.542169	0.545198	0.52	0.52027	0.530875	30420	chr1:15817326-15850940
rs933704	1	15848696	ENSG00000132906	CASP9	1.62249e-07	0.000111104	0.370687	0.0698956	C	T	0.542169	0.545198	0.52809	0.523649	0.53413	31370	chr1:15817326-15850940
rs933705	1	15849051	ENSG00000132906	CASP9	2.36422e-07	0.000155379	0.377975	0.0722573	T	A	0.532468	0.512422	0.480769	0.496479	0.501866	31725	chr1:15817326-15850940
rs4233536	1	15849644	ENSG00000132906	CASP9	1.61878e-07	0.000110887	0.370779	0.0699073	C	T	0.542169	0.545198	0.52809	0.523649	0.53413	32318	chr1:15817326-15850940
rs4645985	1	15850483	ENSG00000132906	CASP9	6.52168e-07	0.000382003	0.353178	0.070197	G	A	0.554217	0.570621	0.550562	0.533784	0.552901	33157	chr1:15817326-15850940
rs4645984	1	15850553	ENSG00000132906	CASP9	1.63158e-06	0.000856039	0.351941	0.0726433	C	CGGGGGCG	0.5	0.496622	0.5	0.477612	0.493137	33227	chr1:15817326-15850940
rs1052571	1	15850613	ENSG00000132906	CASP9	1.02393e-07	7.37377e-05	0.380707	0.0706199	G	A	0.542169	0.544944	0.52809	0.536913	0.537415	33287	chr1:15817326-15850940
rs4645982	1	15851064	ENSG00000132906	CASP9	5.96348e-08	4.54205e-05	0.384784	0.0700605	A	ATCCCCGCACTGACCTCACG	0.530488	0.54	0.522599	0.513699	0.526724	33738	chr1:15817326-15850940
rs4645980	1	15851676	ENSG00000132906	CASP9	1.80214e-07	0.000121957	0.370917	0.0702055	C	A	0.542683	0.543353	0.522727	0.513605	0.529412	34350	chr1:15817326-15850940
rs4645978	1	15852034	ENSG00000132906	CASP9	1.7401e-07	0.000118212	0.369826	0.06991	C	T	0.542169	0.545714	0.52809	0.52349	0.534188	34708	chr1:15817326-15850940
rs4263990	1	15852704	ENSG00000132906	CASP9	1.77357e-07	0.000120247	0.369409	0.0698796	T	C	0.542169	0.545714	0.52809	0.52349	0.534188	35378	chr1:15817326-15850940
rs4593819	1	15852739	ENSG00000132906	CASP9	1.69973e-07	0.000115743	0.370145	0.0699108	C	G	0.542169	0.545714	0.531073	0.52349	0.535103	35413	chr1:15817326-15850940
rs35718454	1	15853289	ENSG00000132906	CASP9	1.82656e-07	0.000123411	0.368917	0.0698611	T	G	0.542169	0.545714	0.52809	0.52349	0.534188	35963	chr1:15817326-15850940
rs3795760	1	15853650	ENSG00000132906	CASP9	1.86139e-07	0.000125525	0.368594	0.0698479	A	G	0.542169	0.545714	0.52809	0.52349	0.534188	36324	chr1:15817326-15850940
rs34313385	1	15854927	ENSG00000132906	CASP9	1.99973e-07	0.000133771	0.367321	0.0697892	CA	C	0.542169	0.542614	0.52809	0.52349	0.533276	37601	chr1:15817326-15850940
rs116487053	1	15854933	ENSG00000132906	CASP9	2.00064e-07	0.000133827	0.367314	0.0697889	A	C	0.542169	0.542614	0.52809	0.52349	0.533276	37607	chr1:15817326-15850940
rs7536810	1	15855339	ENSG00000132906	CASP9	1.79214e-07	0.000121346	0.369851	0.0699896	A	C	0.542169	0.548851	0.531073	0.52349	0.536021	38013	chr1:15817326-15850940
rs7546951	1	15855344	ENSG00000132906	CASP9	1.79229e-07	0.000121355	0.369849	0.0699894	G	A	0.542169	0.548851	0.531073	0.52349	0.536021	38018	chr1:15817326-15850940
rs59451051	1	15856841	ENSG00000132906	CASP9	1.73802e-07	0.000118095	0.373042	0.0705149	C	CA	0.532468	0.529762	0.527607	0.507143	0.523723	39515	chr1:15817326-15850940
rs10927796	1	15857134	ENSG00000132906	CASP9	2.30596e-07	0.000151915	0.364644	0.0696444	A	G	0.542169	0.542135	0.52809	0.52349	0.533163	39808	chr1:15817326-15850940
rs12562522	1	15857285	ENSG00000132906	CASP9	2.30384e-07	0.000151792	0.364659	0.0696451	G	A	0.542169	0.542135	0.52809	0.52349	0.533163	39959	chr1:15817326-15850940
rs12564508	1	15857302	ENSG00000132906	CASP9	2.30384e-07	0.000151792	0.364659	0.0696451	C	T	0.542169	0.542135	0.52809	0.52349	0.533163	39976	chr1:15817326-15850940
rs2042371	1	15857716	ENSG00000132906	CASP9	2.30384e-07	0.000151792	0.364659	0.0696451	G	A	0.542169	0.542135	0.52809	0.52349	0.533163	40390	chr1:15817326-15850940
rs4661641	1	15858557	ENSG00000132906	CASP9	2.0182e-07	0.000134898	0.36368	0.0691206	T	C	0.542169	0.542614	0.52809	0.525	0.533795	41231	chr1:15817326-15850940
rs75564271	1	15859200	ENSG00000132906	CASP9	2.05169e-07	0.000136895	0.362782	0.0689916	G	T	0.542169	0.542614	0.52809	0.525	0.533795	41874	chr1:15817326-15850940
rs6703016	1	15860563	ENSG00000132906	CASP9	8.62943e-07	0.000488942	0.343641	0.0690746	T	A	0.560976	0.568182	0.553977	0.535971	0.554974	43237	chr1:15817326-15850940
rs6690813	1	15861073	ENSG00000132906	CASP9	8.84056e-07	0.000499521	0.344529	0.0693212	C	A	0.560976	0.571429	0.557143	0.535971	0.556918	43747	chr1:15817326-15850940
rs6695141	1	15863620	ENSG00000132906	CASP9	2.08571e-07	0.000138899	0.361192	0.0687305	T	A	0.542169	0.548295	0.52809	0.510135	0.531624	46294	chr1:15817326-15850940
rs10927797	1	15865604	ENSG00000132906	CASP9	2.29395e-07	0.000151213	0.359548	0.0686579	A	G	0.542169	0.548023	0.52809	0.510135	0.53157	48278	chr1:15817326-15850940
rs12024833	1	15866416	ENSG00000132906	CASP9	2.22171e-07	0.000146988	0.359961	0.0686557	A	G	0.542169	0.547753	0.52809	0.510135	0.531516	49090	chr1:15817326-15850940
rs7549087	1	15873815	ENSG00000132906	CASP9	8.98481e-07	0.000506741	0.342009	0.0688595	C	G	0.560976	0.573034	0.553977	0.516892	0.55137	56489	chr1:15817326-15850940
rs11585044	1	15874158	ENSG00000132906	CASP9	8.99883e-07	0.000507399	0.341921	0.0688461	C	A	0.560976	0.573034	0.553977	0.516892	0.55137	56832	chr1:15817326-15850940
rs11579378	1	15874279	ENSG00000132906	CASP9	1.99769e-07	0.000133653	0.359733	0.068345	A	G	0.542169	0.547753	0.525281	0.506711	0.529762	56953	chr1:15817326-15850940
rs3980014	1	15875914	ENSG00000132906	CASP9	1.312e-06	0.00070696	0.338458	0.0692192	C	T	0.560976	0.571429	0.554913	0.520408	0.551993	58588	chr1:15817326-15850940
rs67556735	1	15878096	ENSG00000132906	CASP9	2.3881e-07	0.000156762	0.364561	0.0697189	GT	G	0.537975	0.556886	0.539634	0.506944	0.536101	60770	chr1:15817326-15850940
rs7533924	1	15878537	ENSG00000132906	CASP9	2.6352e-07	0.000171062	0.357744	0.0686661	T	A	0.542169	0.545714	0.528571	0.510135	0.530981	61211	chr1:15817326-15850940
rs10927798	1	15880051	ENSG00000132906	CASP9	2.65436e-07	0.000172155	0.357649	0.0686663	T	C	0.542169	0.545714	0.528571	0.510067	0.530928	62725	chr1:15817326-15850940
rs2042367	1	15893862	ENSG00000132906	CASP9	1.662e-06	0.000870127	0.3355	0.0693046	C	T	0.560241	0.571429	0.560345	0.520408	0.553541	76536	chr1:15817326-15850940
rs34098917	1	15908047	ENSG00000132906	CASP9	1.76415e-06	0.000916415	0.335703	0.0695238	CT	C	0.560241	0.578035	0.559659	0.527586	0.557192	90721	chr1:15817326-15850940
rs6429757	1	15909850	ENSG00000132906	CASP9	1.43228e-06	0.000763285	0.336805	0.0691359	C	G	0.560241	0.578652	0.55618	0.533557	0.557823	92524	chr1:15817326-15850940
rs6429759	1	15910003	ENSG00000132906	CASP9	1.10807e-06	0.000609132	0.339859	0.0690183	C	T	0.560241	0.578652	0.558989	0.533557	0.558673	92677	chr1:15817326-15850940
rs6429760	1	15910020	ENSG00000132906	CASP9	1.11114e-06	0.000610604	0.339841	0.0690226	C	T	0.560241	0.578652	0.558989	0.533557	0.558673	92694	chr1:15817326-15850940
rs10927807	1	15911010	ENSG00000132906	CASP9	1.24468e-06	0.000674788	0.339485	0.0692765	T	G	0.55625	0.577586	0.557803	0.530612	0.55662	93684	chr1:15817326-15850940
rs10927808	1	15911031	ENSG00000132906	CASP9	1.2465e-06	0.000675653	0.339486	0.0692809	T	G	0.55625	0.577586	0.557803	0.530612	0.55662	93705	chr1:15817326-15850940
rs6687474	1	15911493	ENSG00000132906	CASP9	1.19656e-06	0.000651802	0.340472	0.0693637	A	G	0.555556	0.577586	0.55814	0.527397	0.555846	94167	chr1:15817326-15850940
rs6687585	1	15911597	ENSG00000132906	CASP9	1.20226e-06	0.000654449	0.340499	0.069383	A	G	0.555556	0.577586	0.55814	0.527397	0.555846	94271	chr1:15817326-15850940
rs111365202	1	15911622	ENSG00000132906	CASP9	1.33075e-06	0.000715736	0.339205	0.0694134	A	AG	0.555556	0.578035	0.55814	0.527397	0.555944	94296	chr1:15817326-15850940
rs112795879	1	15911777	ENSG00000132906	CASP9	1.19756e-06	0.000652254	0.341039	0.0694816	T	TTC	0.555556	0.577586	0.568452	0.527397	0.558875	94451	chr1:15817326-15850940
rs6692814	1	15911847	ENSG00000132906	CASP9	1.33074e-06	0.000715735	0.339712	0.0695171	T	C	0.561728	0.592814	0.578313	0.53125	0.5681	94521	chr1:15817326-15850940
rs60590109	1	15912401	ENSG00000132906	CASP9	1.3467e-06	0.000722873	0.339819	0.0695738	G	A	0.555556	0.570175	0.565476	0.527778	0.555851	95075	chr1:15817326-15850940
rs59666752	1	15912413	ENSG00000132906	CASP9	1.3488e-06	0.000723802	0.339808	0.0695761	A	G	0.555556	0.570175	0.565476	0.527778	0.555851	95087	chr1:15817326-15850940
rs57341660	1	15912500	ENSG00000132906	CASP9	1.30166e-06	0.000702106	0.340132	0.0695385	G	C	0.55625	0.572674	0.565476	0.527778	0.556738	95174	chr1:15817326-15850940
rs36047909	1	15912614	ENSG00000132906	CASP9	1.30134e-06	0.000701953	0.340216	0.069555	G	A	0.55625	0.572674	0.565476	0.527778	0.556738	95288	chr1:15817326-15850940
rs35004683	1	15912636	ENSG00000132906	CASP9	1.30541e-06	0.000703875	0.340188	0.0695583	T	C	0.55625	0.572674	0.565476	0.527778	0.556738	95310	chr1:15817326-15850940
rs34381833	1	15912674	ENSG00000132906	CASP9	1.32074e-06	0.000711	0.340054	0.0695651	C	CT	0.55625	0.572674	0.565476	0.527778	0.556738	95348	chr1:15817326-15850940
rs10157011	1	15912723	ENSG00000132906	CASP9	1.32581e-06	0.00071337	0.340029	0.0695712	A	G	0.55625	0.572674	0.565476	0.527778	0.556738	95397	chr1:15817326-15850940
rs10158137	1	15912997	ENSG00000132906	CASP9	1.35336e-06	0.000725974	0.339916	0.069608	C	T	0.55625	0.572674	0.565476	0.527972	0.556838	95671	chr1:15817326-15850940
rs10158898	1	15913039	ENSG00000132906	CASP9	1.41158e-06	0.000753427	0.339426	0.0696312	T	C	0.55625	0.572674	0.565868	0.527972	0.55694	95713	chr1:15817326-15850940
rs10159271	1	15913121	ENSG00000132906	CASP9	1.35024e-06	0.000724479	0.340027	0.0696241	G	A	0.55625	0.572674	0.565476	0.527972	0.556838	95795	chr1:15817326-15850940
rs7530326	1	15913476	ENSG00000132906	CASP9	1.40106e-06	0.000748563	0.3397	0.0696654	A	T	0.55625	0.572674	0.565476	0.527972	0.556838	96150	chr1:15817326-15850940
rs7518698	1	15913610	ENSG00000132906	CASP9	1.43474e-06	0.000764485	0.339409	0.0696756	C	T	0.55625	0.572674	0.565476	0.527972	0.556838	96284	chr1:15817326-15850940
rs6666662	1	15914049	ENSG00000132906	CASP9	1.51976e-06	0.000804411	0.338827	0.0697256	C	G	0.55625	0.572674	0.565868	0.527972	0.55694	96723	chr1:15817326-15850940
rs6666789	1	15914211	ENSG00000132906	CASP9	1.52483e-06	0.00080682	0.338772	0.0697242	C	T	0.55625	0.572674	0.565476	0.527972	0.556838	96885	chr1:15817326-15850940
rs6666886	1	15914332	ENSG00000132906	CASP9	1.04129e-06	0.000576922	0.343869	0.0696535	C	G	0.55625	0.572674	0.565476	0.528169	0.55694	97006	chr1:15817326-15850940
rs6666975	1	15914376	ENSG00000132906	CASP9	1.04548e-06	0.00057898	0.343825	0.0696562	C	G	0.55625	0.572674	0.565476	0.528169	0.55694	97050	chr1:15817326-15850940
rs6667064	1	15914461	ENSG00000132906	CASP9	1.56729e-06	0.00082661	0.338454	0.0697401	C	G	0.55625	0.572674	0.565476	0.527972	0.556838	97135	chr1:15817326-15850940
rs6429761	1	15914800	ENSG00000132906	CASP9	1.62942e-06	0.000855093	0.337976	0.069757	A	G	0.55625	0.572674	0.565476	0.527972	0.556838	97474	chr1:15817326-15850940
rs61769950	1	16481366	ENSG00000142632	ARHGEF19	1.04911e-06	0.000580816	0.339753	0.068841	C	T	0.141667	0.132576	0.19898	0.164894	0.158854	-42982	chr1:16524348-16533506
rs4661712	1	16493225	ENSG00000132881	RSG1	1.57844e-08	1.35268e-05	-0.409462	0.0714012	G	A	0.544776	0.554348	0.653509	0.5625	0.581206	-64969	chr1:16558194-16563657
rs28629977	1	16497272	ENSG00000132881	RSG1	1.85124e-09	1.91626e-06	-0.404414	0.0662045	G	C	0.5375	0.523392	0.607595	0.57931	0.564079	-60922	chr1:16558194-16563657
rs11588341	1	16498048	ENSG00000132881	RSG1	2.69627e-09	2.69818e-06	-0.401189	0.0663742	A	G	0.530864	0.531073	0.602941	0.588435	0.566957	-60146	chr1:16558194-16563657
rs1497407	1	16499605	ENSG00000132881	RSG1	1.14977e-09	1.23584e-06	-0.40928	0.0661295	T	C	0.52439	0.537572	0.600575	0.585616	0.566957	-58589	chr1:16558194-16563657
rs6661012	1	16499913	ENSG00000132881	RSG1	7.43984e-13	1.40577e-09	0.475857	0.064853	C	T	0.373494	0.376404	0.36236	0.338926	0.362245	-58281	chr1:16558194-16563657
rs7519043	1	16500523	ENSG00000132881	RSG1	8.6416e-10	9.52329e-07	-0.412848	0.066194	C	T	0.52439	0.540936	0.58284	0.584459	0.562281	-57671	chr1:16558194-16563657
rs6603888	1	16502256	ENSG00000132881	RSG1	7.26833e-15	1.84265e-11	0.539035	0.0674446	C	G	0.322368	0.337349	0.344937	0.318841	0.332714	-55938	chr1:16558194-16563657
rs7538833	1	16504381	ENSG00000132881	RSG1	8.84685e-12	1.3923e-08	-0.473658	0.0679808	T	C	0.608434	0.594828	0.606322	0.62069	0.606771	-53813	chr1:16558194-16563657
rs7538833	1	16504381	ENSG00000142627	EPHA2	1.8931e-07	0.000127434	-0.418051	0.0792687	T	C	0.608434	0.594828	0.606322	0.62069	0.606771	53550	chr1:16450831-16482582
rs7538966	1	16504549	ENSG00000132881	RSG1	3.15109e-12	5.36133e-09	-0.482447	0.0677247	T	C	0.608434	0.594828	0.605714	0.613014	0.604671	-53645	chr1:16558194-16563657
rs7538966	1	16504549	ENSG00000142627	EPHA2	1.37619e-07	9.60871e-05	-0.42181	0.0790667	T	C	0.608434	0.594828	0.605714	0.613014	0.604671	53718	chr1:16450831-16482582
rs147437887	1	16504694	ENSG00000132881	RSG1	5.72348e-12	9.28868e-09	-0.490403	0.0697216	CTT	C	0.589744	0.571429	0.609677	0.607143	0.594569	-53500	chr1:16558194-16563657
rs147437887	1	16504694	ENSG00000142627	EPHA2	1.48249e-07	0.000102629	-0.432707	0.0813254	CTT	C	0.589744	0.571429	0.609677	0.607143	0.594569	53863	chr1:16450831-16482582
rs6688638	1	16505304	ENSG00000132881	RSG1	3.67154e-12	6.18173e-09	-0.483207	0.0680506	T	C	0.641975	0.627841	0.622024	0.651852	0.633929	-52890	chr1:16558194-16563657
rs6688638	1	16505304	ENSG00000142627	EPHA2	2.54212e-07	0.000165741	-0.414786	0.0795083	T	C	0.641975	0.627841	0.622024	0.651852	0.633929	54473	chr1:16450831-16482582
rs1497406	1	16505320	ENSG00000132881	RSG1	2.90209e-10	3.51913e-07	-0.436132	0.067964	A	G	0.554878	0.551136	0.576705	0.593103	0.569948	-52874	chr1:16558194-16563657
rs1497406	1	16505320	ENSG00000142627	EPHA2	1.00679e-06	0.000560291	-0.390558	0.0790013	A	G	0.554878	0.551136	0.576705	0.593103	0.569948	54489	chr1:16450831-16482582
rs4661718	1	16505908	ENSG00000132881	RSG1	1.54279e-11	2.33008e-08	-0.471824	0.0685568	C	T	0.608434	0.601124	0.603933	0.604027	0.603741	-52286	chr1:16558194-16563657
rs4661718	1	16505908	ENSG00000142627	EPHA2	1.39264e-07	9.7108e-05	-0.425667	0.0798234	C	T	0.608434	0.601124	0.603933	0.604027	0.603741	55077	chr1:16450831-16482582
rs6679761	1	16506260	ENSG00000132881	RSG1	5.12396e-12	8.3891e-09	-0.478502	0.0678682	A	G	0.609756	0.601124	0.599432	0.626761	0.608131	-51934	chr1:16558194-16563657
rs6679761	1	16506260	ENSG00000142627	EPHA2	3.18277e-07	0.000202276	-0.410125	0.0792801	A	G	0.609756	0.601124	0.599432	0.626761	0.608131	55429	chr1:16450831-16482582
rs71574163	1	16506926	ENSG00000132881	RSG1	2.44039e-12	4.22759e-09	-0.484846	0.0676981	CAA	C	0.609756	0.601124	0.599432	0.626761	0.608131	-51268	chr1:16558194-16563657
rs71574163	1	16506926	ENSG00000142627	EPHA2	6.40305e-07	0.00037584	-0.399139	0.0792742	CAA	C	0.609756	0.601124	0.599432	0.626761	0.608131	56095	chr1:16450831-16482582
rs4336844	1	16507265	ENSG00000132881	RSG1	1.86112e-12	3.29437e-09	-0.485795	0.0674506	G	A	0.609756	0.601124	0.599432	0.622378	0.607081	-50929	chr1:16558194-16563657
rs4336844	1	16507265	ENSG00000142627	EPHA2	9.80124e-07	0.00054702	-0.391364	0.0790772	G	A	0.609756	0.601124	0.599432	0.622378	0.607081	56434	chr1:16450831-16482582
rs4233540	1	16507384	ENSG00000132881	RSG1	1.71878e-12	3.06027e-09	-0.485951	0.0673618	C	T	0.609756	0.601124	0.599432	0.625	0.607759	-50810	chr1:16558194-16563657
rs4233540	1	16507384	ENSG00000142627	EPHA2	1.12651e-06	0.000617941	-0.388756	0.0790021	C	T	0.609756	0.601124	0.599432	0.625	0.607759	56553	chr1:16450831-16482582
rs6677710	1	16507618	ENSG00000132881	RSG1	7.03489e-13	1.33345e-09	-0.492953	0.067108	T	C	0.614458	0.601124	0.595506	0.637584	0.610544	-50576	chr1:16558194-16563657
rs6677710	1	16507618	ENSG00000142627	EPHA2	1.78595e-06	0.00092627	-0.380705	0.0788853	T	C	0.614458	0.601124	0.595506	0.637584	0.610544	56787	chr1:16450831-16482582
rs12562207	1	16508059	ENSG00000132881	RSG1	3.658e-13	7.25564e-10	-0.497981	0.0669254	G	A	0.614458	0.598315	0.598315	0.630872	0.608844	-50135	chr1:16558194-16563657
rs12562207	1	16508059	ENSG00000142627	EPHA2	8.59516e-07	0.000487208	-0.391402	0.0786622	G	A	0.614458	0.598315	0.598315	0.630872	0.608844	57228	chr1:16450831-16482582
rs12057175	1	16508375	ENSG00000132881	RSG1	1.47664e-12	2.65723e-09	-0.485989	0.0671575	A	G	0.614458	0.601124	0.598315	0.637584	0.611395	-49819	chr1:16558194-16563657
rs12057175	1	16508375	ENSG00000142627	EPHA2	1.52408e-06	0.000806464	-0.382987	0.0788227	A	G	0.614458	0.601124	0.598315	0.637584	0.611395	57544	chr1:16450831-16482582
rs12057222	1	16508534	ENSG00000132881	RSG1	1.88165e-12	3.32679e-09	-0.483104	0.0670921	A	G	0.614458	0.603933	0.598315	0.637584	0.612245	-49660	chr1:16558194-16563657
rs12057222	1	16508534	ENSG00000142627	EPHA2	1.25602e-06	0.000680181	-0.38546	0.0786881	A	G	0.614458	0.603933	0.598315	0.637584	0.612245	57703	chr1:16450831-16482582
rs1007887	1	16509029	ENSG00000132881	RSG1	3.65965e-13	7.25864e-10	-0.49797	0.0669245	C	T	0.614458	0.598315	0.598315	0.630872	0.608844	-49165	chr1:16558194-16563657
rs1007887	1	16509029	ENSG00000142627	EPHA2	8.61767e-07	0.000488345	-0.391356	0.0786614	C	T	0.614458	0.598315	0.598315	0.630872	0.608844	58198	chr1:16450831-16482582
rs36042362	1	16509628	ENSG00000132881	RSG1	1.59302e-11	2.40002e-08	-0.48447	0.0704448	CA	C	0.559701	0.540146	0.5	0.586957	0.543527	-48566	chr1:16558194-16563657
rs7538216	1	16509671	ENSG00000132881	RSG1	4.19338e-13	8.24347e-10	-0.495861	0.0668182	T	C	0.614458	0.601124	0.598315	0.630872	0.609694	-48523	chr1:16558194-16563657
rs7538216	1	16509671	ENSG00000142627	EPHA2	9.34274e-07	0.00052447	-0.389413	0.0785289	T	C	0.614458	0.601124	0.598315	0.630872	0.609694	58840	chr1:16450831-16482582
rs10907282	1	16510139	ENSG00000132881	RSG1	3.65817e-13	7.25584e-10	-0.497972	0.0669243	A	G	0.614458	0.598315	0.598315	0.630872	0.608844	-48055	chr1:16558194-16563657
rs10907282	1	16510139	ENSG00000142627	EPHA2	8.62568e-07	0.000488756	-0.391341	0.0786613	A	G	0.614458	0.598315	0.598315	0.630872	0.608844	59308	chr1:16450831-16482582
rs4537547	1	16510798	ENSG00000132881	RSG1	7.03489e-13	1.33345e-09	-0.492953	0.067108	A	G	0.614458	0.601124	0.595506	0.637584	0.610544	-47396	chr1:16558194-16563657
rs4537547	1	16510798	ENSG00000142627	EPHA2	1.78595e-06	0.00092627	-0.380705	0.0788853	A	G	0.614458	0.601124	0.595506	0.637584	0.610544	59967	chr1:16450831-16482582
rs36086195	1	16510894	ENSG00000132881	RSG1	4.39824e-11	6.15698e-08	-0.453173	0.0674445	C	T	0.560976	0.548851	0.571429	0.601399	0.570557	-47300	chr1:16558194-16563657
rs924203	1	16511539	ENSG00000132881	RSG1	3.4214e-13	6.81057e-10	-0.498714	0.0669368	G	T	0.614458	0.598315	0.598315	0.630872	0.608844	-46655	chr1:16558194-16563657
rs924203	1	16511539	ENSG00000142627	EPHA2	8.6441e-07	0.000489685	-0.391427	0.0786854	G	T	0.614458	0.598315	0.598315	0.630872	0.608844	60708	chr1:16450831-16482582
rs9700627	1	16512348	ENSG00000132881	RSG1	1.37991e-13	2.91257e-10	-0.508435	0.0670674	G	A	0.614458	0.602273	0.602941	0.629252	0.611111	-45846	chr1:16558194-16563657
rs9700627	1	16512348	ENSG00000142627	EPHA2	9.41122e-07	0.000527811	-0.391496	0.0789723	G	A	0.614458	0.602273	0.602941	0.629252	0.611111	61517	chr1:16450831-16482582
rs12078100	1	16512586	ENSG00000132881	RSG1	1.05634e-13	2.26081e-10	-0.511101	0.0670824	C	G	0.617284	0.603448	0.60355	0.629252	0.612084	-45608	chr1:16558194-16563657
rs12078100	1	16512586	ENSG00000142627	EPHA2	9.7868e-07	0.000546314	-0.391161	0.0790313	C	G	0.617284	0.603448	0.60355	0.629252	0.612084	61755	chr1:16450831-16482582
rs9329465	1	16512920	ENSG00000132881	RSG1	3.21233e-13	6.42598e-10	-0.502168	0.067318	G	C	0.617284	0.606322	0.60355	0.636054	0.614711	-45274	chr1:16558194-16563657
rs9329465	1	16512920	ENSG00000142627	EPHA2	1.8565e-06	0.000957386	-0.381795	0.0792431	G	C	0.617284	0.606322	0.60355	0.636054	0.614711	62089	chr1:16450831-16482582
rs4661359	1	16513153	ENSG00000132881	RSG1	8.11289e-14	1.76227e-10	-0.515578	0.0673392	C	T	0.617284	0.601156	0.60119	0.624138	0.609347	-45041	chr1:16558194-16563657
rs4661359	1	16513153	ENSG00000142627	EPHA2	1.17535e-06	0.000641579	-0.389995	0.0793938	C	T	0.617284	0.601156	0.60119	0.624138	0.609347	62322	chr1:16450831-16482582
rs11260929	1	16513746	ENSG00000142632	ARHGEF19	4.92183e-18	1.90658e-14	0.70337	0.0786024	T	C	0.142857	0.12	0.0792683	0.0896552	0.103387	-10602	chr1:16524348-16533506
rs200950164	1	16513817	ENSG00000132881	RSG1	2.57948e-12	4.45092e-09	-0.47557	0.0664798	TAAA	T	0.575	0.578488	0.587719	0.613014	0.589631	-44377	chr1:16558194-16563657
rs200950164	1	16513817	ENSG00000142627	EPHA2	9.16827e-07	0.000515919	-0.386528	0.077887	TAAA	T	0.575	0.578488	0.587719	0.613014	0.589631	62986	chr1:16450831-16482582
rs924204	1	16513926	ENSG00000132881	RSG1	2.47802e-12	4.28756e-09	-0.475835	0.0664611	A	G	0.575	0.578488	0.587719	0.613014	0.589631	-44268	chr1:16558194-16563657
rs924204	1	16513926	ENSG00000142627	EPHA2	9.30485e-07	0.000522663	-0.386222	0.0778724	A	G	0.575	0.578488	0.587719	0.613014	0.589631	63095	chr1:16450831-16482582
rs11260930	1	16514343	ENSG00000142632	ARHGEF19	6.40163e-26	5.07488e-22	-0.515284	0.0465863	A	G	0.445783	0.463483	0.466292	0.506711	0.472789	-10005	chr1:16524348-16533506
rs11260930	1	16514343	ENSG00000132881	RSG1	5.69896e-12	9.25092e-09	-0.441966	0.0628294	A	G	0.445783	0.463483	0.466292	0.506711	0.472789	-43851	chr1:16558194-16563657
rs4661721	1	16514369	ENSG00000142632	ARHGEF19	1.81777e-13	3.77454e-10	0.680706	0.0902607	A	G	0.107595	0.0872093	0.0592105	0.076087	0.0794824	-9979	chr1:16524348-16533506
rs61771381	1	16514898	ENSG00000142632	ARHGEF19	1.56568e-21	8.53487e-18	0.747411	0.0753178	C	T	0.13125	0.117816	0.121469	0.0979021	0.115854	-9450	chr1:16524348-16533506
rs35019794	1	16515060	ENSG00000132881	RSG1	6.48955e-13	1.23707e-09	-0.550424	0.0748117	C	CT	0.753086	0.727528	0.724138	0.746575	0.734888	-43134	chr1:16558194-16563657
rs6656611	1	16515805	ENSG00000132881	RSG1	4.15442e-13	8.17153e-10	-0.492589	0.0663652	T	C	0.596386	0.589888	0.601124	0.624161	0.602891	-42389	chr1:16558194-16563657
rs6656611	1	16515805	ENSG00000142632	ARHGEF19	3.08102e-07	0.000196535	-0.275548	0.0532	T	C	0.596386	0.589888	0.601124	0.624161	0.602891	-8543	chr1:16524348-16533506
rs12740413	1	16515879	ENSG00000142632	ARHGEF19	1.1098e-22	6.58599e-19	0.708048	0.0692166	C	T	0.162651	0.13764	0.123596	0.127517	0.134354	-8469	chr1:16524348-16533506
rs35201497	1	16515903	ENSG00000132881	RSG1	5.55335e-13	1.07211e-09	-0.551016	0.0746615	TG	T	0.759036	0.727528	0.724719	0.748322	0.736395	-42291	chr1:16558194-16563657
rs6671165	1	16516110	ENSG00000132881	RSG1	4.04591e-13	7.97444e-10	-0.493227	0.0664168	G	A	0.596386	0.587571	0.601124	0.624161	0.602215	-42084	chr1:16558194-16563657
rs6671165	1	16516110	ENSG00000142632	ARHGEF19	3.0456e-07	0.000194482	-0.27589	0.0532428	G	A	0.596386	0.587571	0.601124	0.624161	0.602215	-8238	chr1:16524348-16533506
rs376145807	1	16516303	ENSG00000132881	RSG1	2.86852e-12	4.91344e-09	-0.478462	0.0670328	TAA	T	0.597561	0.605882	0.607955	0.626712	0.610627	-41891	chr1:16558194-16563657
rs6704422	1	16516527	ENSG00000132881	RSG1	6.38323e-13	1.21837e-09	-0.549046	0.0746	G	A	0.759036	0.731638	0.723164	0.75	0.737607	-41667	chr1:16558194-16563657
rs6690317	1	16516585	ENSG00000132881	RSG1	4.0943e-13	8.0626e-10	-0.493357	0.0664498	T	C	0.596386	0.589888	0.601695	0.622449	0.602564	-41609	chr1:16558194-16563657
rs6690317	1	16516585	ENSG00000142632	ARHGEF19	2.77581e-07	0.000179059	-0.276941	0.0532599	T	C	0.596386	0.589888	0.601695	0.622449	0.602564	-7763	chr1:16524348-16533506
rs6683033	1	16516859	ENSG00000132881	RSG1	6.60221e-13	1.2567e-09	-0.548302	0.0745487	C	T	0.759036	0.731638	0.723164	0.75	0.737607	-41335	chr1:16558194-16563657
rs10218517	1	16517178	ENSG00000132881	RSG1	4.93949e-13	9.60749e-10	-0.550574	0.0744296	A	G	0.759036	0.728814	0.723164	0.75	0.736752	-41016	chr1:16558194-16563657
rs2132852	1	16517465	ENSG00000132881	RSG1	6.02204e-13	1.15483e-09	-0.54805	0.0743787	A	C	0.759036	0.728814	0.723164	0.75	0.736752	-40729	chr1:16558194-16563657
rs12734223	1	16517662	ENSG00000142632	ARHGEF19	9.49997e-24	6.13125e-20	0.731738	0.0696348	T	C	0.162651	0.136364	0.122857	0.117241	0.131261	-6686	chr1:16524348-16533506
rs10796436	1	16517721	ENSG00000132881	RSG1	8.51427e-13	1.59512e-09	-0.544264	0.0743764	G	C	0.759036	0.731638	0.723164	0.75	0.737607	-40473	chr1:16558194-16563657
rs146870143	1	16517825	ENSG00000132881	RSG1	3.69657e-14	8.45553e-11	-0.556318	0.0716249	A	AAAGAAGGGAGGAAG	0.702899	0.674342	0.675676	0.671756	0.678	-40369	chr1:16558194-16563657
rs12023672	1	16518027	ENSG00000132881	RSG1	8.77714e-13	1.64143e-09	-0.54363	0.074335	T	A	0.759036	0.731638	0.723164	0.75	0.737607	-40167	chr1:16558194-16563657
rs12757462	1	16518170	ENSG00000132881	RSG1	8.90863e-13	1.66455e-09	-0.543325	0.0743155	G	C	0.759036	0.731638	0.72191	0.75	0.737201	-40024	chr1:16558194-16563657
rs12726942	1	16518284	ENSG00000132881	RSG1	9.0227e-13	1.68441e-09	-0.543071	0.0742997	C	T	0.759036	0.731638	0.72191	0.75	0.737201	-39910	chr1:16558194-16563657
rs56139236	1	16518385	ENSG00000132881	RSG1	8.13149e-13	1.52813e-09	-0.545714	0.0745058	T	C	0.75625	0.724138	0.71875	0.744681	0.732049	-39809	chr1:16558194-16563657
rs55942310	1	16518386	ENSG00000132881	RSG1	6.90734e-13	1.31074e-09	-0.546525	0.0743739	A	T	0.753086	0.724432	0.72191	0.744966	0.732877	-39808	chr1:16558194-16563657
rs111326960	1	16518387	ENSG00000132881	RSG1	7.62393e-13	1.43814e-09	-0.545327	0.0743571	CCAGG	C	0.753086	0.725989	0.72191	0.744966	0.733333	-39807	chr1:16558194-16563657
rs6702753	1	16518402	ENSG00000132881	RSG1	9.1393e-13	1.70498e-09	-0.542802	0.0742821	A	G	0.759036	0.727528	0.72191	0.744966	0.734694	-39792	chr1:16558194-16563657
rs6702773	1	16518455	ENSG00000132881	RSG1	9.19271e-13	1.71424e-09	-0.542682	0.0742744	A	G	0.759036	0.727528	0.72191	0.744966	0.734694	-39739	chr1:16558194-16563657
rs6702866	1	16518512	ENSG00000132881	RSG1	7.01246e-13	1.32937e-09	-0.543482	0.073982	A	C	0.756098	0.724719	0.715517	0.744898	0.731497	-39682	chr1:16558194-16563657
rs6662702	1	16518513	ENSG00000132881	RSG1	8.18663e-13	1.53773e-09	-0.544618	0.0743661	G	A	0.756098	0.727528	0.71875	0.744966	0.733333	-39681	chr1:16558194-16563657
rs6689594	1	16518583	ENSG00000132881	RSG1	9.32431e-13	1.73759e-09	-0.542383	0.0742547	C	A	0.759036	0.727528	0.72191	0.744966	0.734694	-39611	chr1:16558194-16563657
rs6703096	1	16518716	ENSG00000132881	RSG1	9.46912e-13	1.7628e-09	-0.54207	0.0742348	A	G	0.759036	0.727528	0.72191	0.744966	0.734694	-39478	chr1:16558194-16563657
rs12024558	1	16518748	ENSG00000142632	ARHGEF19	8.81123e-31	1.01834e-26	-0.569374	0.0465178	T	A	0.463415	0.463068	0.477401	0.506944	0.478411	-5600	chr1:16524348-16533506
rs12024558	1	16518748	ENSG00000132881	RSG1	2.15581e-13	4.4257e-10	-0.47811	0.063603	T	A	0.463415	0.463068	0.477401	0.506944	0.478411	-39446	chr1:16558194-16563657
rs72636554	1	16518824	ENSG00000142632	ARHGEF19	1.85527e-17	6.6283e-14	0.887365	0.101062	T	C	0.0914634	0.0734463	0.05	0.0513699	0.0634783	-5524	chr1:16524348-16533506
rs6697459	1	16518866	ENSG00000132881	RSG1	3.41699e-13	6.80219e-10	-0.55169	0.0740454	T	G	0.759036	0.727528	0.716292	0.744966	0.732993	-39328	chr1:16558194-16563657
rs11260932	1	16519161	ENSG00000132881	RSG1	8.56274e-12	1.35037e-08	-0.516303	0.0740485	A	G	0.756757	0.708589	0.699367	0.727273	0.717472	-39033	chr1:16558194-16563657
1:16519170:TAC:T	1	16519170	ENSG00000132881	RSG1	9.54798e-13	1.77637e-09	-0.542017	0.07424	TAC	T	0.759036	0.727528	0.72191	0.744966	0.734694	-39024	chr1:16558194-16563657
1:16519174:TAG:T	1	16519174	ENSG00000132881	RSG1	4.59784e-12	7.5945e-09	-0.528235	0.0747485	TAG	T	0.753165	0.707831	0.713415	0.730216	0.721715	-39020	chr1:16558194-16563657
rs143320143	1	16519194	ENSG00000132881	RSG1	1.01043e-12	1.87143e-09	-0.54164	0.0742731	TATAC	T	0.756098	0.727528	0.72191	0.744966	0.734242	-39000	chr1:16558194-16563657
rs11801542	1	16519217	ENSG00000132881	RSG1	8.2185e-13	1.54342e-09	-0.544041	0.0742932	A	G	0.75625	0.725714	0.716763	0.743243	0.731771	-38977	chr1:16558194-16563657
rs4661722	1	16519273	ENSG00000132881	RSG1	3.86749e-13	7.64688e-10	0.623934	0.0839437	G	A	0.146667	0.198113	0.215753	0.1875	0.192913	-38921	chr1:16558194-16563657
rs10907284	1	16519443	ENSG00000132881	RSG1	9.15048e-13	1.70704e-09	-0.542506	0.0742435	G	A	0.759036	0.727528	0.72191	0.744966	0.734694	-38751	chr1:16558194-16563657
rs79630607	1	16519476	ENSG00000142632	ARHGEF19	1.57362e-22	9.24483e-19	0.762232	0.0748061	G	A	0.134146	0.125	0.121469	0.106897	0.12069	-4872	chr1:16524348-16533506
rs12063332	1	16519901	ENSG00000142632	ARHGEF19	5.4192e-53	2.73107e-48	0.820072	0.0481447	T	A	0.308642	0.273256	0.252941	0.248175	0.266071	-4447	chr1:16524348-16533506
rs10907285	1	16520607	ENSG00000132881	RSG1	8.38047e-13	1.57179e-09	-0.543883	0.0743006	T	G	0.77439	0.727528	0.72191	0.744966	0.736797	-37587	chr1:16558194-16563657
rs6661883	1	16521218	ENSG00000132881	RSG1	1.41532e-09	1.49473e-06	-0.477356	0.0775678	A	G	0.709091	0.648	0.609091	0.628713	0.640665	-36976	chr1:16558194-16563657
rs6661886	1	16521228	ENSG00000132881	RSG1	8.39044e-13	1.5734e-09	-0.544524	0.07439	A	C	0.771605	0.727528	0.72191	0.744966	0.736348	-36966	chr1:16558194-16563657
rs72636555	1	16521236	ENSG00000142632	ARHGEF19	2.56139e-31	3.09513e-27	-0.575484	0.0465379	A	G	0.462963	0.465909	0.477401	0.506944	0.479239	-3112	chr1:16524348-16533506
rs72636555	1	16521236	ENSG00000132881	RSG1	4.1902e-13	8.23769e-10	-0.473757	0.0638387	A	G	0.462963	0.465909	0.477401	0.506944	0.479239	-36958	chr1:16558194-16563657
rs6603889	1	16521349	ENSG00000132881	RSG1	8.16762e-13	1.53453e-09	-0.544385	0.0743309	T	C	0.77439	0.727528	0.72191	0.744966	0.736797	-36845	chr1:16558194-16563657
rs151327740	1	16521438	ENSG00000142632	ARHGEF19	7.73753e-14	1.68518e-10	0.727642	0.0949534	T	C	0.111842	0.0911765	0.054878	0.0531915	0.0735027	-2910	chr1:16524348-16533506
rs6672958	1	16521556	ENSG00000132881	RSG1	8.49271e-13	1.5914e-09	-0.545993	0.0746087	G	A	0.777778	0.725989	0.725989	0.746622	0.738422	-36638	chr1:16558194-16563657
rs6603890	1	16521575	ENSG00000132881	RSG1	9.39852e-13	1.75066e-09	-0.54464	0.0745755	T	C	0.777778	0.728814	0.725989	0.746622	0.73928	-36619	chr1:16558194-16563657
rs10796438	1	16521941	ENSG00000132881	RSG1	9.95636e-13	1.84595e-09	-0.543797	0.0745466	G	A	0.777778	0.728814	0.725989	0.746622	0.73928	-36253	chr1:16558194-16563657
rs6603891	1	16521998	ENSG00000132881	RSG1	8.00075e-13	1.50484e-09	-0.544792	0.0743558	G	A	0.77439	0.727528	0.72191	0.744966	0.736797	-36196	chr1:16558194-16563657
rs1985166	1	16522269	ENSG00000132881	RSG1	7.93286e-13	1.4931e-09	-0.544958	0.0743658	T	C	0.77439	0.727528	0.72191	0.744966	0.736797	-35925	chr1:16558194-16563657
rs61771408	1	16522380	ENSG00000142632	ARHGEF19	7.1707e-24	4.67835e-20	0.795206	0.0754478	C	T	0.138554	0.121469	0.118644	0.103448	0.118557	-1968	chr1:16524348-16533506
rs221026	1	16522456	ENSG00000132881	RSG1	7.88639e-13	1.48476e-09	0.545068	0.074372	A	G	0.22561	0.272472	0.27809	0.255034	0.263203	-35738	chr1:16558194-16563657
rs221027	1	16522469	ENSG00000132881	RSG1	7.88414e-13	1.48436e-09	0.545074	0.0743724	A	G	0.22561	0.272472	0.27809	0.255034	0.263203	-35725	chr1:16558194-16563657
rs200520367	1	16522585	ENSG00000132881	RSG1	7.97162e-13	1.4998e-09	0.545018	0.0743812	G	GA	0.22561	0.272472	0.27809	0.255034	0.263203	-35609	chr1:16558194-16563657
rs139136474	1	16522598	ENSG00000132881	RSG1	7.85226e-13	1.47864e-09	0.545149	0.0743766	AAAAAAAC	A	0.22561	0.272472	0.27809	0.255034	0.263203	-35596	chr1:16558194-16563657
rs24263	1	16522975	ENSG00000132881	RSG1	7.77163e-13	1.46435e-09	0.54535	0.0743887	T	C	0.22561	0.272472	0.27809	0.255034	0.263203	-35219	chr1:16558194-16563657
rs10907286	1	16523672	ENSG00000142632	ARHGEF19	3.14961e-32	4.17087e-28	-0.581513	0.0462325	G	C	0.463855	0.460674	0.474576	0.510274	0.47774	-676	chr1:16524348-16533506
rs10907286	1	16523672	ENSG00000132881	RSG1	1.84423e-13	3.82612e-10	-0.479213	0.0635604	G	C	0.463855	0.460674	0.474576	0.510274	0.47774	-34522	chr1:16558194-16563657
rs34250654	1	16523709	ENSG00000132881	RSG1	1.11971e-12	2.05898e-09	0.543222	0.0746448	GC	G	0.21875	0.271186	0.276836	0.25	0.260309	-34485	chr1:16558194-16563657
rs11803768	1	16523713	ENSG00000132881	RSG1	5.42002e-13	1.04816e-09	0.549097	0.0743658	A	G	0.22561	0.275281	0.27809	0.255034	0.264055	-34481	chr1:16558194-16563657
rs221029	1	16523767	ENSG00000142632	ARHGEF19	1.08156e-24	7.62002e-21	-0.744109	0.0692153	C	G	0.835366	0.864407	0.877841	0.881944	0.868739	-581	chr1:16524348-16533506
rs221030	1	16524653	ENSG00000132881	RSG1	7.43606e-13	1.4051e-09	0.546274	0.0744491	A	G	0.22561	0.272472	0.27809	0.255034	0.263203	-33541	chr1:16558194-16563657
rs221031	1	16524869	ENSG00000132881	RSG1	7.31014e-13	1.38272e-09	0.54654	0.07446	T	C	0.22561	0.272472	0.27809	0.255034	0.263203	-33325	chr1:16558194-16563657
rs451260	1	16525056	ENSG00000132881	RSG1	7.18924e-13	1.36107e-09	0.546862	0.0744791	G	T	0.22561	0.272472	0.27809	0.255034	0.263203	-33138	chr1:16558194-16563657
rs74394813	1	16525333	ENSG00000142632	ARHGEF19	4.49937e-23	2.75995e-19	0.767597	0.07429	C	T	0.138554	0.124294	0.124294	0.106164	0.121784	985	chr1:16524348-16533506
rs221032	1	16525549	ENSG00000132881	RSG1	6.90435e-13	1.31022e-09	0.547637	0.0745245	C	T	0.228916	0.272472	0.27809	0.255034	0.263605	-32645	chr1:16558194-16563657
rs221033	1	16525887	ENSG00000132881	RSG1	6.78812e-13	1.28953e-09	0.54784	0.074527	G	C	0.228916	0.272472	0.27809	0.255034	0.263605	-32307	chr1:16558194-16563657
rs221034	1	16525966	ENSG00000132881	RSG1	6.76049e-13	1.28461e-09	0.547888	0.0745275	T	C	0.228916	0.272472	0.27809	0.255034	0.263605	-32228	chr1:16558194-16563657
rs33945403	1	16526193	ENSG00000132881	RSG1	5.96936e-13	1.14532e-09	0.549234	0.0745264	C	CCT	0.228916	0.272472	0.27809	0.255034	0.263605	-32001	chr1:16558194-16563657
rs11260936	1	16526194	ENSG00000142632	ARHGEF19	1.65343e-32	2.244e-28	-0.586027	0.0463526	G	C	0.463855	0.463483	0.47191	0.503356	0.47619	1846	chr1:16524348-16533506
rs11260936	1	16526194	ENSG00000132881	RSG1	2.02434e-13	4.17365e-10	-0.480216	0.0638066	G	C	0.463855	0.463483	0.47191	0.503356	0.47619	-32000	chr1:16558194-16563657
rs221035	1	16526529	ENSG00000142632	ARHGEF19	1.01415e-60	7.39684e-56	-0.86874	0.0467603	G	A	0.692771	0.735955	0.744382	0.758389	0.738095	2181	chr1:16524348-16533506
rs7527137	1	16527165	ENSG00000142632	ARHGEF19	7.59416e-33	1.07073e-28	-0.58861	0.0462714	G	A	0.463855	0.460674	0.471591	0.493151	0.472556	2817	chr1:16524348-16533506
rs7527137	1	16527165	ENSG00000132881	RSG1	1.49965e-13	3.14882e-10	-0.482511	0.0637477	G	A	0.463855	0.460674	0.471591	0.493151	0.472556	-31029	chr1:16558194-16563657
rs34127909	1	16527238	ENSG00000132881	RSG1	3.38375e-13	6.7408e-10	0.565296	0.0758572	C	CA	0.2125	0.273256	0.270588	0.246377	0.257143	-30956	chr1:16558194-16563657
rs221036	1	16527321	ENSG00000132881	RSG1	4.20165e-13	8.25864e-10	0.553096	0.0745336	A	G	0.228916	0.275281	0.276836	0.258503	0.264957	-30873	chr1:16558194-16563657
rs6676143	1	16528218	ENSG00000142632	ARHGEF19	6.42466e-33	9.12413e-29	-0.590717	0.046376	G	T	0.463855	0.460674	0.471429	0.48951	0.471503	3870	chr1:16524348-16533506
rs6676143	1	16528218	ENSG00000132881	RSG1	1.45657e-13	3.0644e-10	-0.483984	0.0639071	G	T	0.463855	0.460674	0.471429	0.48951	0.471503	-29976	chr1:16558194-16563657
rs221037	1	16528233	ENSG00000132881	RSG1	3.88546e-13	7.67949e-10	0.554133	0.0745594	G	A	0.228916	0.275281	0.276836	0.258503	0.264957	-29961	chr1:16558194-16563657
rs151266607	1	16528469	ENSG00000142632	ARHGEF19	6.60293e-30	7.12542e-26	-0.714974	0.0594182	GCCTACCCTAGGGAC	GTAGGGAC	0.3625	0.383562	0.330986	0.313953	0.35022	4121	chr1:16524348-16533506
rs151266607	1	16528469	ENSG00000142632	ARHGEF19	1.61238e-10	2.05635e-07	-0.479254	0.0735907	GCCTACCCTAGGGAC	GTAGGGAC	0.3625	0.383562	0.330986	0.313953	0.35022	4121	chr1:16524348-16533506
1:16528477:TAGGGACC:T	1	16528477	ENSG00000142632	ARHGEF19	6.5744e-30	7.09685e-26	-0.714994	0.0594177	TAGGGACC	T	0.3625	0.383562	0.330986	0.313953	0.35022	4129	chr1:16524348-16533506
rs3818162	1	16528600	ENSG00000142632	ARHGEF19	3.15005e-33	4.59311e-29	-0.592726	0.0462752	G	A	0.463855	0.460674	0.471591	0.493151	0.472556	4252	chr1:16524348-16533506
rs3818162	1	16528600	ENSG00000132881	RSG1	1.37828e-13	2.90925e-10	-0.483983	0.0638405	G	A	0.463855	0.460674	0.471591	0.493151	0.472556	-29594	chr1:16558194-16563657
rs221038	1	16528721	ENSG00000132881	RSG1	3.74836e-13	7.42366e-10	0.554495	0.0745559	A	G	0.228916	0.275281	0.276836	0.258503	0.264957	-29473	chr1:16558194-16563657
rs71574165	1	16528823	ENSG00000132881	RSG1	5.22985e-13	1.01371e-09	0.551259	0.0746059	GCCATGGGGACGGGGTGCCCA	G	0.228916	0.272472	0.276836	0.258503	0.264103	-29371	chr1:16558194-16563657
rs1693540	1	16528843	ENSG00000142632	ARHGEF19	3.75748e-25	2.77155e-21	-0.751931	0.0691919	A	G	0.835366	0.866477	0.877841	0.875	0.867647	4495	chr1:16524348-16533506
rs221039	1	16529117	ENSG00000132881	RSG1	5.14348e-13	9.97975e-10	0.55145	0.0746073	T	C	0.228916	0.272472	0.276836	0.258503	0.264103	-29077	chr1:16558194-16563657
rs221040	1	16529359	ENSG00000132881	RSG1	6.54386e-13	1.2463e-09	0.549229	0.0746616	A	T	0.228916	0.272472	0.278409	0.256849	0.264151	-28835	chr1:16558194-16563657
rs221041	1	16529369	ENSG00000132881	RSG1	5.12724e-13	9.9499e-10	0.551265	0.0745777	C	T	0.228916	0.272472	0.276836	0.258503	0.264103	-28825	chr1:16558194-16563657
rs201420134	1	16529370	ENSG00000142632	ARHGEF19	2.23035e-23	1.4e-19	0.784906	0.0753848	TTTTTG	T	0.138554	0.124294	0.124294	0.0950704	0.119171	5022	chr1:16524348-16533506
rs35778256	1	16529683	ENSG00000132881	RSG1	5.11105e-13	9.92104e-10	0.551107	0.0745516	AGGG	A	0.228916	0.272472	0.276836	0.258503	0.264103	-28511	chr1:16558194-16563657
rs142863338	1	16529717	ENSG00000142632	ARHGEF19	2.59063e-23	1.61811e-19	0.784599	0.0754781	ACT	A	0.138554	0.124294	0.124294	0.0950704	0.119171	5369	chr1:16524348-16533506
rs221042	1	16529818	ENSG00000132881	RSG1	5.59373e-13	1.07936e-09	0.550613	0.0746175	C	T	0.228916	0.271186	0.276836	0.261745	0.264505	-28376	chr1:16558194-16563657
rs221043	1	16529824	ENSG00000132881	RSG1	5.59172e-13	1.079e-09	0.550613	0.0746169	C	T	0.228916	0.271186	0.276836	0.261745	0.264505	-28370	chr1:16558194-16563657
rs221045	1	16530049	ENSG00000142632	ARHGEF19	6.76894e-62	5.40448e-57	-0.883736	0.0469808	C	T	0.692771	0.735955	0.752809	0.751678	0.738946	5701	chr1:16524348-16533506
rs221046	1	16530177	ENSG00000132881	RSG1	4.66366e-13	9.11099e-10	0.551381	0.0744545	C	T	0.228916	0.272472	0.275568	0.261745	0.264505	-28017	chr1:16558194-16563657
rs221047	1	16530364	ENSG00000142632	ARHGEF19	3.17853e-25	2.36436e-21	-0.750808	0.0689719	G	A	0.831325	0.864407	0.880682	0.868966	0.865749	6016	chr1:16524348-16533506
rs221048	1	16530716	ENSG00000132881	RSG1	2.20107e-13	4.51235e-10	0.556213	0.0740226	T	C	0.228916	0.272472	0.27809	0.268456	0.267007	-27478	chr1:16558194-16563657
rs34588654	1	16530779	ENSG00000132881	RSG1	3.45035e-13	6.86478e-10	0.551961	0.0740958	CAG	C	0.228916	0.272472	0.27809	0.261745	0.265306	-27415	chr1:16558194-16563657
rs221049	1	16530850	ENSG00000132881	RSG1	5.75179e-13	1.10677e-09	0.546758	0.074136	T	G	0.228916	0.272472	0.280899	0.261745	0.266156	-27344	chr1:16558194-16563657
rs41269185	1	16532498	ENSG00000142632	ARHGEF19	2.71181e-23	1.68933e-19	0.785016	0.0755559	G	A	0.138554	0.124294	0.124294	0.103448	0.121134	8150	chr1:16524348-16533506
rs221050	1	16532803	ENSG00000132881	RSG1	2.86021e-13	5.77034e-10	0.554432	0.0741577	G	A	0.228916	0.274011	0.276836	0.261745	0.265358	-25391	chr1:16558194-16563657
rs221051	1	16532848	ENSG00000132881	RSG1	3.30646e-13	6.59875e-10	0.552942	0.0741661	A	G	0.228916	0.274011	0.275568	0.261745	0.264957	-25346	chr1:16558194-16563657
rs221052	1	16533022	ENSG00000142632	ARHGEF19	2.0468e-60	1.47625e-55	-0.876792	0.0473474	C	T	0.692771	0.735955	0.761364	0.758503	0.743151	8674	chr1:16524348-16533506
rs34933259	1	16533085	ENSG00000132881	RSG1	2.7185e-13	5.50209e-10	0.555136	0.0741791	A	AC	0.228916	0.274011	0.276836	0.261745	0.265358	-25109	chr1:16558194-16563657
rs221053	1	16533096	ENSG00000132881	RSG1	1.20109e-12	2.19795e-09	0.544074	0.0748682	C	T	0.22561	0.268571	0.276836	0.260135	0.262887	-25098	chr1:16558194-16563657
rs221054	1	16533105	ENSG00000132881	RSG1	2.71442e-13	5.4945e-10	0.555154	0.0741794	G	C	0.228916	0.274011	0.276836	0.261745	0.265358	-25089	chr1:16558194-16563657
rs221055	1	16533258	ENSG00000132881	RSG1	2.76474e-13	5.58838e-10	0.554845	0.0741644	C	T	0.228916	0.274011	0.276836	0.261745	0.265358	-24936	chr1:16558194-16563657
rs170234	1	16533817	ENSG00000132881	RSG1	2.2276e-13	4.56414e-10	0.55735	0.0741909	T	C	0.228916	0.275568	0.276836	0.263514	0.266267	-24377	chr1:16558194-16563657
rs71574166	1	16533830	ENSG00000142632	ARHGEF19	5.93384e-60	4.2502e-55	-0.878034	0.0476498	AATTC	A	0.698795	0.735955	0.761364	0.758503	0.744007	9482	chr1:16524348-16533506
rs221056	1	16534002	ENSG00000132881	RSG1	2.19603e-13	4.50299e-10	0.557515	0.0741926	C	G	0.228916	0.275568	0.276836	0.263514	0.266267	-24192	chr1:16558194-16563657
rs221057	1	16534255	ENSG00000132881	RSG1	2.16352e-13	4.4409e-10	0.557696	0.0741955	C	G	0.228916	0.275568	0.276836	0.261905	0.265866	-23939	chr1:16558194-16563657
rs221058	1	16534646	ENSG00000132881	RSG1	4.19229e-13	8.24149e-10	0.554038	0.0746573	C	G	0.228916	0.274286	0.273256	0.255102	0.262565	-23548	chr1:16558194-16563657
rs221059	1	16534730	ENSG00000132881	RSG1	1.95584e-13	4.04237e-10	0.558935	0.0742173	G	A	0.228916	0.274286	0.274566	0.261905	0.264706	-23464	chr1:16558194-16563657
rs221060	1	16534921	ENSG00000132881	RSG1	1.96118e-13	4.05139e-10	0.558893	0.0742156	A	G	0.228916	0.274286	0.274566	0.263699	0.265165	-23273	chr1:16558194-16563657
rs221061	1	16535804	ENSG00000142632	ARHGEF19	2.32385e-59	1.6407e-54	-0.876683	0.0478819	G	C	0.698795	0.737288	0.761364	0.767123	0.746564	11456	chr1:16524348-16533506
rs221062	1	16536548	ENSG00000132881	RSG1	1.58835e-13	3.32432e-10	0.561239	0.0742295	G	A	0.228916	0.274566	0.273256	0.263889	0.26486	-21646	chr1:16558194-16563657
rs221063	1	16537289	ENSG00000142632	ARHGEF19	2.22649e-58	1.52726e-53	-0.875496	0.0483317	T	G	0.698795	0.744318	0.761364	0.767123	0.748709	12941	chr1:16524348-16533506
rs61771410	1	16537366	ENSG00000142632	ARHGEF19	6.12246e-23	3.72015e-19	0.786464	0.0763752	A	G	0.138554	0.121469	0.124294	0.10274	0.120069	13018	chr1:16524348-16533506
rs2132851	1	16537752	ENSG00000142632	ARHGEF19	7.28937e-45	2.15267e-40	0.799269	0.0520458	C	G	0.26506	0.233146	0.230114	0.212838	0.231624	13404	chr1:16524348-16533506
rs3030196	1	16537781	ENSG00000142632	ARHGEF19	5.52683e-45	1.64151e-40	0.803756	0.052252	CTT	C	0.26506	0.230337	0.230114	0.212838	0.230769	13433	chr1:16524348-16533506
rs34693808	1	16538093	ENSG00000142632	ARHGEF19	5.9983e-45	1.77849e-40	0.807011	0.0524891	CA	C	0.259036	0.227273	0.228571	0.212838	0.228522	13745	chr1:16524348-16533506
rs34064593	1	16538097	ENSG00000142632	ARHGEF19	8.23721e-45	2.42361e-40	0.798852	0.0520566	GAA	G	0.26506	0.233146	0.230114	0.212838	0.231624	13749	chr1:16524348-16533506
rs59792697	1	16538345	ENSG00000142632	ARHGEF19	9.41524e-23	5.61564e-19	0.775458	0.0756673	C	T	0.138554	0.124294	0.124294	0.10274	0.120926	13997	chr1:16524348-16533506
rs7514138	1	16538535	ENSG00000142632	ARHGEF19	8.85333e-23	5.2948e-19	0.776096	0.0756776	G	A	0.138554	0.124294	0.124294	0.106164	0.121784	14187	chr1:16524348-16533506
rs1874630	1	16539313	ENSG00000142632	ARHGEF19	2.74451e-45	8.28429e-41	0.799401	0.051754	G	A	0.26506	0.233146	0.231638	0.214765	0.232538	14965	chr1:16524348-16533506
rs112379376	1	16539549	ENSG00000142632	ARHGEF19	6.41081e-23	3.88693e-19	0.785545	0.0763248	C	CATCCCT	0.138554	0.121469	0.124294	0.105442	0.120719	15201	chr1:16524348-16533506
rs12751725	1	16539577	ENSG00000142632	ARHGEF19	4.21253e-45	1.25873e-40	0.798954	0.0518563	G	A	0.26506	0.233146	0.233146	0.214765	0.232993	15229	chr1:16524348-16533506
rs61771412	1	16539671	ENSG00000142632	ARHGEF19	6.37759e-23	3.86815e-19	0.78567	0.0763326	C	A	0.138554	0.121469	0.124294	0.105442	0.120719	15323	chr1:16524348-16533506
rs61771413	1	16539709	ENSG00000142632	ARHGEF19	6.37703e-23	3.86804e-19	0.785724	0.0763377	C	A	0.138554	0.121469	0.124294	0.105442	0.120719	15361	chr1:16524348-16533506
rs12728772	1	16539813	ENSG00000142632	ARHGEF19	2.3673e-16	7.27181e-13	0.660412	0.0781452	C	T	0.126506	0.10452	0.105114	0.105442	0.108062	15465	chr1:16524348-16533506
rs373936848	1	16540223	ENSG00000132881	RSG1	2.11293e-15	5.75994e-12	0.648696	0.0794964	TTTTATTTATTTA	T	0.184211	0.212903	0.220497	0.211538	0.210728	-17971	chr1:16558194-16563657
rs72636568	1	16541776	ENSG00000142632	ARHGEF19	1.34088e-14	3.28685e-11	0.643781	0.0814081	C	T	0.114458	0.09375	0.0803571	0.103448	0.0952797	17428	chr1:16524348-16533506
rs3738630	1	16541962	ENSG00000142632	ARHGEF19	2.3084e-44	6.71199e-40	0.812789	0.0532924	T	C	0.253012	0.225989	0.203593	0.219178	0.22164	17614	chr1:16524348-16533506
rs41269187	1	16542366	ENSG00000142632	ARHGEF19	7.1139e-23	4.29139e-19	0.786561	0.0765118	G	A	0.138554	0.121469	0.122857	0.105442	0.120275	18018	chr1:16524348-16533506
rs2273314	1	16542835	ENSG00000142632	ARHGEF19	8.85799e-44	2.51013e-39	0.807976	0.0534092	A	G	0.253012	0.225989	0.203593	0.214286	0.220383	18487	chr1:16524348-16533506
rs2273313	1	16542876	ENSG00000142632	ARHGEF19	9.27939e-44	2.62596e-39	0.807783	0.0534115	A	T	0.253012	0.225989	0.203593	0.214286	0.220383	18528	chr1:16524348-16533506
rs2273312	1	16542937	ENSG00000142632	ARHGEF19	9.51302e-44	2.69061e-39	0.807675	0.0534124	T	G	0.253012	0.225989	0.203593	0.214286	0.220383	18589	chr1:16524348-16533506
rs7543273	1	16543346	ENSG00000142632	ARHGEF19	7.31607e-44	2.08115e-39	0.808329	0.0533705	A	C	0.253012	0.227273	0.203593	0.219178	0.222028	18998	chr1:16524348-16533506
rs61769779	1	16543390	ENSG00000142632	ARHGEF19	7.76646e-23	4.66767e-19	0.785909	0.0765229	G	A	0.138554	0.121469	0.122857	0.105442	0.120275	19042	chr1:16524348-16533506
rs61769780	1	16543902	ENSG00000142632	ARHGEF19	7.99104e-23	4.79515e-19	0.785676	0.0765244	G	A	0.138554	0.121469	0.122857	0.105442	0.120275	19554	chr1:16524348-16533506
rs12740149	1	16544382	ENSG00000142632	ARHGEF19	3.96796e-14	9.01783e-11	0.628993	0.0810853	G	T	0.114458	0.0942857	0.0803571	0.103448	0.0954466	20034	chr1:16524348-16533506
rs61769781	1	16544626	ENSG00000142632	ARHGEF19	8.9429e-23	5.3456e-19	0.795801	0.0776078	G	A	0.138554	0.111429	0.12069	0.10274	0.115917	20278	chr1:16524348-16533506
rs61769782	1	16546452	ENSG00000142632	ARHGEF19	8.4829e-23	5.07912e-19	0.783196	0.0763336	T	G	0.138554	0.121469	0.122857	0.108844	0.121134	22104	chr1:16524348-16533506
rs35225769	1	16546514	ENSG00000142632	ARHGEF19	5.98575e-19	2.536e-15	0.491149	0.0533242	T	TC	0.319277	0.322034	0.306358	0.337838	0.320998	22166	chr1:16524348-16533506
rs885795	1	16546966	ENSG00000142632	ARHGEF19	6.73191e-19	2.83995e-15	0.490701	0.0533595	C	T	0.319277	0.318182	0.306358	0.337838	0.319828	22618	chr1:16524348-16533506
rs34603965	1	16549245	ENSG00000142632	ARHGEF19	9.77674e-19	4.0744e-15	0.487065	0.0532308	AAATT	A	0.319277	0.319209	0.311798	0.337838	0.321672	24897	chr1:16524348-16533506
rs12738408	1	16549294	ENSG00000142632	ARHGEF19	9.35054e-19	3.90337e-15	0.486811	0.053171	G	C	0.319277	0.323034	0.311798	0.337838	0.322828	24946	chr1:16524348-16533506
rs202136061	1	16549408	ENSG00000142632	ARHGEF19	1.22562e-12	2.23798e-09	-0.417983	0.057541	C	CTTAT	0.675676	0.676282	0.704698	0.666667	0.682556	25060	chr1:16524348-16533506
rs12058596	1	16549532	ENSG00000132881	RSG1	1.6372e-18	6.68433e-15	-0.634162	0.0697947	T	C	0.722892	0.695906	0.713855	0.707143	0.708036	-8662	chr1:16558194-16563657
rs12057308	1	16549615	ENSG00000142632	ARHGEF19	9.48781e-19	3.95781e-15	0.486657	0.0531646	A	G	0.319277	0.323034	0.311798	0.337838	0.322828	25267	chr1:16524348-16533506
rs35649921	1	16551373	ENSG00000142632	ARHGEF19	1.08311e-18	4.49285e-15	0.486056	0.0531943	A	G	0.319277	0.319209	0.311798	0.342282	0.322828	27025	chr1:16524348-16533506
rs16849195	1	16551507	ENSG00000142632	ARHGEF19	1.03659e-18	4.30884e-15	0.48578	0.0531325	G	A	0.319277	0.323034	0.311798	0.342282	0.32398	27159	chr1:16524348-16533506
rs66954830	1	16551648	ENSG00000142632	ARHGEF19	1.04462e-18	4.34016e-15	0.485711	0.0531305	C	G	0.319277	0.323034	0.311798	0.342282	0.32398	27300	chr1:16524348-16533506
rs34110739	1	16551859	ENSG00000142632	ARHGEF19	1.05565e-18	4.38385e-15	0.485611	0.0531271	A	G	0.319277	0.323034	0.311798	0.342282	0.32398	27511	chr1:16524348-16533506
rs4360516	1	16552416	ENSG00000142632	ARHGEF19	1.08224e-18	4.48961e-15	0.485368	0.0531183	T	A	0.319277	0.323034	0.311798	0.342282	0.32398	28068	chr1:16524348-16533506
rs61769784	1	16552624	ENSG00000142632	ARHGEF19	1.14037e-22	6.76083e-19	0.779989	0.0762726	G	C	0.138554	0.121469	0.124294	0.108844	0.121575	28276	chr1:16524348-16533506
rs12119764	1	16552772	ENSG00000142632	ARHGEF19	1.19367e-18	4.93373e-15	0.484572	0.0531019	A	G	0.319277	0.323034	0.311798	0.342282	0.32398	28424	chr1:16524348-16533506
rs11578280	1	16553570	ENSG00000142632	ARHGEF19	1.13322e-18	4.69286e-15	0.485608	0.0531778	A	T	0.319277	0.319209	0.311798	0.342282	0.322828	29222	chr1:16524348-16533506
rs11578807	1	16553833	ENSG00000142632	ARHGEF19	1.08038e-18	4.48242e-15	0.485381	0.0531186	T	C	0.319277	0.323034	0.311798	0.342282	0.32398	29485	chr1:16524348-16533506
rs41269189	1	16555105	ENSG00000142632	ARHGEF19	1.18643e-18	4.90515e-15	0.485406	0.0531889	C	T	0.317073	0.323034	0.311798	0.341216	0.323379	30757	chr1:16524348-16533506
rs1985782	1	16555566	ENSG00000142632	ARHGEF19	1.08199e-18	4.48877e-15	0.485389	0.0531205	A	G	0.319277	0.323034	0.311798	0.342282	0.32398	31218	chr1:16524348-16533506
rs12748676	1	16555882	ENSG00000142632	ARHGEF19	1.08287e-18	4.49203e-15	0.485394	0.0531217	C	T	0.319277	0.323034	0.311798	0.342282	0.32398	31534	chr1:16524348-16533506
rs61769787	1	16556289	ENSG00000142632	ARHGEF19	1.14359e-22	6.77874e-19	0.779995	0.0762755	C	T	0.138554	0.121469	0.124294	0.108844	0.121575	31941	chr1:16524348-16533506
rs6693819	1	16556623	ENSG00000132881	RSG1	4.283e-18	1.67198e-14	-0.626713	0.0698994	C	T	0.722892	0.696532	0.710843	0.70922	0.707815	-1571	chr1:16558194-16563657
rs12724988	1	16556647	ENSG00000142632	ARHGEF19	1.13657e-18	4.70578e-15	0.485625	0.0531818	C	G	0.319277	0.319209	0.311798	0.342282	0.322828	32299	chr1:16524348-16533506
rs34966560	1	16556786	ENSG00000142632	ARHGEF19	1.09808e-18	4.55386e-15	0.485354	0.0531273	C	T	0.319277	0.323034	0.311798	0.342282	0.32398	32438	chr1:16524348-16533506
rs3795745	1	16557390	ENSG00000142632	ARHGEF19	1.1359e-18	4.7032e-15	0.485634	0.0531824	C	T	0.319277	0.319209	0.311798	0.342282	0.322828	33042	chr1:16524348-16533506
rs11260709	1	16557691	ENSG00000142632	ARHGEF19	1.43917e-18	5.91284e-15	0.485149	0.0533006	T	C	0.317073	0.319209	0.311798	0.34589	0.323328	33343	chr1:16524348-16533506
rs6700888	1	16558838	ENSG00000142632	ARHGEF19	3.8714e-19	1.66773e-15	-0.476888	0.0514766	C	A	0.469136	0.410714	0.411585	0.341912	0.40255	34490	chr1:16524348-16533506
rs6700888	1	16558838	ENSG00000132881	RSG1	5.8091e-08	4.43772e-05	-0.377376	0.0686508	C	A	0.469136	0.410714	0.411585	0.341912	0.40255	644	chr1:16558194-16563657
rs3738631	1	16559541	ENSG00000142632	ARHGEF19	8.58532e-17	2.80088e-13	0.457939	0.0533517	C	G	0.317073	0.34	0.325714	0.352518	0.335377	35193	chr1:16524348-16533506
rs2863843	1	16561014	ENSG00000142632	ARHGEF19	1.05927e-16	3.41645e-13	0.457473	0.0534674	C	T	0.319277	0.34104	0.330409	0.347826	0.336283	36666	chr1:16524348-16533506
rs2863844	1	16561028	ENSG00000132881	RSG1	6.09486e-18	2.33651e-14	-0.620673	0.0695701	C	T	0.722892	0.687861	0.717791	0.702128	0.705357	2834	chr1:16558194-16563657
rs2863845	1	16561179	ENSG00000142632	ARHGEF19	8.90811e-17	2.89962e-13	0.457806	0.0533659	C	T	0.317073	0.33526	0.330409	0.342857	0.333039	36831	chr1:16524348-16533506
rs6603850	1	16562968	ENSG00000132881	RSG1	8.05486e-18	3.02652e-14	-0.619071	0.0696654	C	A	0.722892	0.687861	0.722222	0.698582	0.705725	4774	chr1:16558194-16563657
rs717863	1	16563635	ENSG00000132881	RSG1	1.58612e-17	5.72329e-14	-0.615407	0.0699295	A	G	0.722892	0.694767	0.720497	0.697183	0.706989	5441	chr1:16558194-16563657
rs11260710	1	16564863	ENSG00000142632	ARHGEF19	1.71781e-16	5.38728e-13	0.452989	0.0533362	A	G	0.317073	0.337209	0.330409	0.343972	0.333922	40515	chr1:16524348-16533506
rs61769790	1	16565608	ENSG00000142632	ARHGEF19	7.90984e-23	4.74944e-19	0.777828	0.0757514	G	C	0.134146	0.121469	0.127119	0.108108	0.121575	41260	chr1:16524348-16533506
rs61769791	1	16566785	ENSG00000142632	ARHGEF19	9.56178e-23	5.70075e-19	0.776461	0.0757783	G	A	0.134146	0.121469	0.126404	0.108108	0.121368	42437	chr1:16524348-16533506
rs4661727	1	16568613	ENSG00000142632	ARHGEF19	8.50933e-17	2.77723e-13	0.448965	0.0522991	T	C	0.34375	0.385714	0.346591	0.369863	0.363951	44265	chr1:16524348-16533506
rs61769793	1	16569406	ENSG00000142632	ARHGEF19	1.2186e-22	7.20852e-19	0.77454	0.075796	C	T	0.13253	0.121469	0.126404	0.107383	0.120954	45058	chr1:16524348-16533506
rs964042	1	16569663	ENSG00000142632	ARHGEF19	1.02648e-16	3.31678e-13	0.447606	0.0522891	A	G	0.339506	0.383523	0.351124	0.370748	0.364261	45315	chr1:16524348-16533506
rs964041	1	16569760	ENSG00000142632	ARHGEF19	1.03092e-16	3.33006e-13	0.447562	0.0522874	T	A	0.339506	0.383523	0.351124	0.370748	0.364261	45412	chr1:16524348-16533506
rs6683278	1	16570839	ENSG00000142632	ARHGEF19	1.0982e-16	3.53298e-13	0.44697	0.0522684	T	C	0.339506	0.383523	0.351124	0.370748	0.364261	46491	chr1:16524348-16533506
rs61769794	1	16572267	ENSG00000142632	ARHGEF19	1.35341e-22	7.98413e-19	0.773665	0.0757996	A	G	0.13253	0.121469	0.126404	0.107383	0.120954	47919	chr1:16524348-16533506
rs200974614	1	16573004	ENSG00000142632	ARHGEF19	1.03796e-18	4.31422e-15	-0.559215	0.0611655	C	CTT	0.25	0.251938	0.195455	0.151961	0.210127	48656	chr1:16524348-16533506
rs3832002	1	16574040	ENSG00000142632	ARHGEF19	2.1381e-16	6.61614e-13	0.442549	0.0522833	TC	T	0.337349	0.384181	0.351124	0.369128	0.363714	49692	chr1:16524348-16533506
rs3738632	1	16574316	ENSG00000132881	RSG1	7.22875e-15	1.83344e-11	-0.589785	0.0737876	T	C	0.807229	0.78125	0.776836	0.714286	0.766724	16122	chr1:16558194-16563657
rs6693451	1	16574382	ENSG00000142632	ARHGEF19	2.08851e-16	6.4741e-13	0.442211	0.0522244	A	C	0.337349	0.38764	0.351124	0.369128	0.364796	50034	chr1:16524348-16533506
rs17369676	1	16575030	ENSG00000142632	ARHGEF19	4.75488e-16	1.4064e-12	0.437408	0.0523265	T	C	0.337349	0.384831	0.353933	0.369128	0.364796	50682	chr1:16524348-16533506
rs35640425	1	16576437	ENSG00000142632	ARHGEF19	1.38534e-22	8.16835e-19	0.777491	0.0761943	ACAAT	A	0.13253	0.121469	0.121469	0.107383	0.119454	52089	chr1:16524348-16533506
rs7536390	1	16576836	ENSG00000142632	ARHGEF19	1.64666e-16	5.17291e-13	0.445978	0.0524765	A	G	0.337349	0.388571	0.347458	0.371622	0.364494	52488	chr1:16524348-16533506
rs12069239	1	16577908	ENSG00000142632	ARHGEF19	1.26238e-16	4.02186e-13	0.448024	0.0525031	G	C	0.337349	0.388571	0.347458	0.371622	0.364494	53560	chr1:16524348-16533506
rs4661729	1	16579070	ENSG00000142632	ARHGEF19	9.62271e-17	3.12018e-13	0.450037	0.0525216	C	T	0.337349	0.388571	0.347458	0.371622	0.364494	54722	chr1:16524348-16533506
rs61769795	1	16581749	ENSG00000142632	ARHGEF19	6.47056e-23	3.92087e-19	0.7873	0.0765032	A	G	0.13253	0.121469	0.121469	0.107383	0.119454	57401	chr1:16524348-16533506
rs35405854	1	16581832	ENSG00000142632	ARHGEF19	3.54987e-15	9.36475e-12	0.483001	0.0597041	CT	C	0.477273	0.495146	0.429293	0.402985	0.452077	57484	chr1:16524348-16533506
rs2014776	1	16581955	ENSG00000142632	ARHGEF19	5.25687e-17	1.75639e-13	0.454123	0.0525189	A	G	0.337349	0.388571	0.347458	0.372483	0.364726	57607	chr1:16524348-16533506
rs34277220	1	16582053	ENSG00000142632	ARHGEF19	8.53891e-09	7.73193e-06	0.453615	0.0776221	C	T	0.120482	0.132768	0.09375	0.10274	0.111684	57705	chr1:16524348-16533506
rs1008529	1	16582686	ENSG00000132881	RSG1	1.85508e-14	4.44937e-11	-0.565392	0.0719039	G	A	0.746988	0.738764	0.75	0.711409	0.736395	24492	chr1:16558194-16563657
rs3830890	1	16583030	ENSG00000142632	ARHGEF19	4.99043e-17	1.67211e-13	0.45467	0.0525414	C	CA	0.337349	0.389205	0.347458	0.372483	0.364957	58682	chr1:16524348-16533506
rs12136429	1	16583478	ENSG00000142632	ARHGEF19	4.46757e-17	1.5045e-13	0.455268	0.052524	T	A	0.337349	0.389831	0.347458	0.372483	0.365188	59130	chr1:16524348-16533506
rs11585312	1	16584188	ENSG00000142632	ARHGEF19	3.90543e-17	1.32813e-13	0.455987	0.0525022	C	T	0.337349	0.389205	0.347458	0.372483	0.364957	59840	chr1:16524348-16533506
rs5772663	1	16584858	ENSG00000142632	ARHGEF19	1.05885e-14	2.63373e-11	0.436331	0.0549493	CT	C	0.423729	0.459259	0.380795	0.436364	0.423077	60510	chr1:16524348-16533506
rs10489599	1	16585818	ENSG00000142632	ARHGEF19	2.03265e-17	7.21901e-14	0.461573	0.0526383	A	G	0.337349	0.390449	0.345506	0.375839	0.365646	61470	chr1:16524348-16533506
rs35312617	1	16585993	ENSG00000142632	ARHGEF19	3.48684e-17	1.19432e-13	0.456776	0.0525049	T	A	0.337349	0.390449	0.348315	0.372483	0.365646	61645	chr1:16524348-16533506
rs12748713	1	16586033	ENSG00000142632	ARHGEF19	6.68874e-09	6.19375e-06	0.455392	0.0773577	C	T	0.120482	0.134831	0.09375	0.102041	0.112158	61685	chr1:16524348-16533506
rs113628489	1	16586159	ENSG00000142632	ARHGEF19	4.11566e-23	2.53102e-19	0.792858	0.0766597	G	C	0.13253	0.121469	0.123596	0.107383	0.120102	61811	chr1:16524348-16533506
rs35806590	1	16586704	ENSG00000132881	RSG1	2.73211e-14	6.38215e-11	-0.602859	0.0771972	CT	C	0.685185	0.642857	0.625	0.583333	0.628049	28510	chr1:16558194-16563657
rs34034576	1	16588199	ENSG00000142632	ARHGEF19	7.76741e-17	2.54807e-13	0.454557	0.0528777	AT	A	0.35	0.401198	0.358382	0.377622	0.374778	63851	chr1:16524348-16533506
rs9782941	1	16588240	ENSG00000142632	ARHGEF19	3.34609e-17	1.14872e-13	0.456947	0.0524927	T	C	0.337349	0.390449	0.348315	0.372483	0.365646	63892	chr1:16524348-16533506
rs9782957	1	16588323	ENSG00000142632	ARHGEF19	3.34758e-17	1.14916e-13	0.456946	0.0524929	T	C	0.337349	0.390449	0.348315	0.372483	0.365646	63975	chr1:16524348-16533506
rs35779272	1	16592275	ENSG00000142632	ARHGEF19	1.34375e-16	4.26853e-13	0.469276	0.055046	TA	T	0.371429	0.432432	0.351974	0.394958	0.389571	67927	chr1:16524348-16533506
rs11260714	1	16592683	ENSG00000142632	ARHGEF19	2.98273e-17	1.03029e-13	0.457892	0.0525123	T	A	0.335366	0.390449	0.348315	0.372483	0.365417	68335	chr1:16524348-16533506
rs12736225	1	16593338	ENSG00000142632	ARHGEF19	2.90556e-17	1.00514e-13	0.457931	0.0524965	T	A	0.335366	0.390449	0.348315	0.372483	0.365417	68990	chr1:16524348-16533506
rs75218693	1	16593404	ENSG00000142632	ARHGEF19	2.04234e-18	8.2646e-15	-0.467113	0.0515659	C	T	0.408537	0.345506	0.396067	0.338926	0.367973	69056	chr1:16524348-16533506
rs75218693	1	16593404	ENSG00000132881	RSG1	6.58236e-08	4.96091e-05	-0.375438	0.0685883	C	T	0.408537	0.345506	0.396067	0.338926	0.367973	35210	chr1:16558194-16563657
rs12747885	1	16593804	ENSG00000142632	ARHGEF19	2.8121e-17	9.74956e-14	0.458111	0.0524919	G	C	0.335366	0.390449	0.348315	0.372483	0.365417	69456	chr1:16524348-16533506
rs12084628	1	16593928	ENSG00000142632	ARHGEF19	2.7444e-17	9.52822e-14	0.458223	0.052486	G	A	0.335366	0.390449	0.348315	0.372483	0.365417	69580	chr1:16524348-16533506
rs12136224	1	16594034	ENSG00000142632	ARHGEF19	2.77989e-17	9.64413e-14	0.458286	0.0525032	G	A	0.335366	0.390449	0.348315	0.372483	0.365417	69686	chr1:16524348-16533506
rs10907222	1	16594055	ENSG00000142632	ARHGEF19	2.72397e-17	9.46423e-14	0.458263	0.0524848	C	A	0.335366	0.390449	0.348315	0.372483	0.365417	69707	chr1:16524348-16533506
rs718178	1	16594790	ENSG00000132881	RSG1	1.04782e-14	2.60817e-11	-0.593263	0.0746989	T	C	0.810976	0.785311	0.778409	0.717687	0.769759	36596	chr1:16558194-16563657
rs6672772	1	16594810	ENSG00000142632	ARHGEF19	2.60349e-17	9.07148e-14	0.458482	0.0524752	C	G	0.335366	0.390449	0.348315	0.372483	0.365417	70462	chr1:16524348-16533506
rs140899383	1	16596331	ENSG00000142632	ARHGEF19	3.80195e-23	2.34477e-19	0.794626	0.0767639	TTTTC	T	0.13253	0.121469	0.123596	0.107383	0.120102	71983	chr1:16524348-16533506
rs61769820	1	16596437	ENSG00000142632	ARHGEF19	3.39466e-23	2.10158e-19	0.795737	0.0767758	G	A	0.13253	0.121469	0.123596	0.107383	0.120102	72089	chr1:16524348-16533506
rs58158339	1	16596542	ENSG00000142632	ARHGEF19	8.62827e-18	3.21947e-14	-0.468276	0.0527478	G	C	0.39375	0.33526	0.379412	0.304965	0.349291	72194	chr1:16524348-16533506
rs58158339	1	16596542	ENSG00000132881	RSG1	1.10405e-07	7.8898e-05	-0.376627	0.0700481	G	C	0.39375	0.33526	0.379412	0.304965	0.349291	38348	chr1:16558194-16563657
rs34713890	1	16596558	ENSG00000132881	RSG1	2.17213e-14	5.15108e-11	-0.564968	0.0720508	T	C	0.75	0.740113	0.748588	0.711409	0.736752	38364	chr1:16558194-16563657
rs61769822	1	16596721	ENSG00000142632	ARHGEF19	2.49997e-17	8.7278e-14	0.458642	0.0524622	C	A	0.335366	0.390449	0.348315	0.372483	0.365417	72373	chr1:16524348-16533506
rs67829531	1	16596929	ENSG00000142632	ARHGEF19	1.50993e-17	5.46387e-14	0.461308	0.0523818	A	G	0.3375	0.389831	0.348315	0.37415	0.365979	72581	chr1:16524348-16533506
rs6661807	1	16597098	ENSG00000142632	ARHGEF19	3.76559e-23	2.32304e-19	0.794802	0.0767728	C	G	0.13253	0.121469	0.123596	0.107383	0.120102	72750	chr1:16524348-16533506
rs369079656	1	16597246	ENSG00000142632	ARHGEF19	1.20908e-14	2.98629e-11	0.523484	0.066077	TAC	T	0.196078	0.253968	0.205882	0.163158	0.209719	72898	chr1:16524348-16533506
1:16597753:GGT:G	1	16597753	ENSG00000132881	RSG1	1.68855e-14	4.07807e-11	0.668236	0.0848426	GGT	G	0.109589	0.133333	0.182081	0.185606	0.158379	39559	chr1:16558194-16563657
rs61769824	1	16598285	ENSG00000142632	ARHGEF19	2.40786e-17	8.42605e-14	0.458755	0.0524463	A	G	0.331325	0.390449	0.348315	0.372483	0.364796	73937	chr1:16524348-16533506
rs61769825	1	16598517	ENSG00000142632	ARHGEF19	2.39494e-17	8.38341e-14	0.458767	0.0524437	G	A	0.331325	0.390449	0.348315	0.372483	0.364796	74169	chr1:16524348-16533506
rs12723303	1	16598911	ENSG00000142632	ARHGEF19	2.37453e-17	8.31784e-14	0.458786	0.0524392	C	T	0.331325	0.390449	0.348315	0.372483	0.364796	74563	chr1:16524348-16533506
rs4661360	1	16599490	ENSG00000142632	ARHGEF19	2.46973e-17	8.62859e-14	0.456942	0.0522585	A	T	0.331325	0.390449	0.345506	0.372483	0.363946	75142	chr1:16524348-16533506
rs6665360	1	16600477	ENSG00000142632	ARHGEF19	2.3457e-17	8.22409e-14	0.458807	0.0524323	G	A	0.331325	0.390449	0.348315	0.372483	0.364796	76129	chr1:16524348-16533506
rs6680049	1	16600681	ENSG00000142632	ARHGEF19	2.3457e-17	8.22409e-14	0.458807	0.0524323	A	G	0.331325	0.390449	0.348315	0.372483	0.364796	76333	chr1:16524348-16533506
rs11587155	1	16600877	ENSG00000142632	ARHGEF19	2.3457e-17	8.22409e-14	0.458807	0.0524323	G	A	0.331325	0.390449	0.348315	0.372483	0.364796	76529	chr1:16524348-16533506
rs138180361	1	16601172	ENSG00000142632	ARHGEF19	3.66881e-23	2.26481e-19	0.795359	0.0768046	C	T	0.13253	0.121469	0.123596	0.107383	0.120102	76824	chr1:16524348-16533506
rs34674980	1	16601253	ENSG00000142632	ARHGEF19	2.3457e-17	8.22409e-14	0.458807	0.0524323	A	AT	0.331325	0.390449	0.348315	0.372483	0.364796	76905	chr1:16524348-16533506
rs61769826	1	16601320	ENSG00000142632	ARHGEF19	3.66761e-23	2.26421e-19	0.795369	0.0768053	C	T	0.13253	0.121469	0.123596	0.107383	0.120102	76972	chr1:16524348-16533506
rs2047368	1	16601420	ENSG00000142632	ARHGEF19	2.3457e-17	8.22409e-14	0.458807	0.0524323	A	T	0.331325	0.390449	0.348315	0.372483	0.364796	77072	chr1:16524348-16533506
rs2047369	1	16601621	ENSG00000142632	ARHGEF19	2.3457e-17	8.22409e-14	0.458807	0.0524323	T	C	0.331325	0.390449	0.348315	0.372483	0.364796	77273	chr1:16524348-16533506
rs12752053	1	16601970	ENSG00000142632	ARHGEF19	2.3457e-17	8.22409e-14	0.458807	0.0524323	T	C	0.331325	0.390449	0.348315	0.372483	0.364796	77622	chr1:16524348-16533506
rs12142913	1	16602450	ENSG00000142632	ARHGEF19	2.3457e-17	8.22409e-14	0.458807	0.0524323	C	T	0.331325	0.390449	0.348315	0.372483	0.364796	78102	chr1:16524348-16533506
rs4661732	1	16602602	ENSG00000142632	ARHGEF19	2.3457e-17	8.22409e-14	0.458807	0.0524323	T	C	0.331325	0.390449	0.348315	0.372483	0.364796	78254	chr1:16524348-16533506
rs4661733	1	16602933	ENSG00000142632	ARHGEF19	2.3457e-17	8.22409e-14	0.458807	0.0524323	C	T	0.331325	0.390449	0.348315	0.372483	0.364796	78585	chr1:16524348-16533506
rs2983163	1	16603636	ENSG00000132881	RSG1	1.59144e-14	3.85763e-11	-0.588897	0.0746916	C	T	0.810976	0.782486	0.778409	0.721088	0.769759	45442	chr1:16558194-16563657
rs61769827	1	16604416	ENSG00000142632	ARHGEF19	3.64804e-23	2.25253e-19	0.795473	0.0768109	A	G	0.13253	0.121469	0.123596	0.107383	0.120102	80068	chr1:16524348-16533506
rs55769277	1	16606327	ENSG00000142632	ARHGEF19	2.3457e-17	8.22409e-14	0.458807	0.0524323	T	C	0.331325	0.390449	0.348315	0.372483	0.364796	81979	chr1:16524348-16533506
rs144698838	1	16606349	ENSG00000142632	ARHGEF19	3.15952e-10	3.8038e-07	-0.367188	0.0573443	C	CTTTTCTTTTTT	0.37069	0.357143	0.390244	0.302752	0.35461	82001	chr1:16524348-16533506
rs144698838	1	16606349	ENSG00000132881	RSG1	1.2437e-08	1.09018e-05	-0.425491	0.0736494	C	CTTTTCTTTTTT	0.37069	0.357143	0.390244	0.302752	0.35461	48155	chr1:16558194-16563657
rs11590217	1	16607871	ENSG00000142632	ARHGEF19	2.3457e-17	8.22409e-14	0.458807	0.0524323	A	C	0.331325	0.390449	0.348315	0.372483	0.364796	83523	chr1:16524348-16533506
rs58853820	1	16608715	ENSG00000142632	ARHGEF19	4.18837e-17	1.41498e-13	0.460338	0.0530581	CT	C	0.339506	0.406977	0.356725	0.382979	0.376106	84367	chr1:16524348-16533506
rs61769829	1	16608872	ENSG00000142632	ARHGEF19	3.64012e-23	2.24777e-19	0.795533	0.0768149	C	G	0.13253	0.121469	0.123596	0.107383	0.120102	84524	chr1:16524348-16533506
rs12756592	1	16609059	ENSG00000142632	ARHGEF19	2.3457e-17	8.22409e-14	0.458807	0.0524323	A	C	0.331325	0.390449	0.348315	0.372483	0.364796	84711	chr1:16524348-16533506
rs114631660	1	16609492	ENSG00000142632	ARHGEF19	3.63208e-23	2.24307e-19	0.795555	0.0768152	T	G	0.13253	0.121469	0.123596	0.107383	0.120102	85144	chr1:16524348-16533506
rs12734151	1	16611246	ENSG00000142632	ARHGEF19	2.09304e-17	7.41573e-14	0.460129	0.052496	T	C	0.331325	0.390449	0.347458	0.375	0.365188	86898	chr1:16524348-16533506
rs71003266	1	16611463	ENSG00000142632	ARHGEF19	2.3457e-17	8.22409e-14	0.458807	0.0524323	T	TCAAAAAACAAAA	0.331325	0.390449	0.348315	0.372483	0.364796	87115	chr1:16524348-16533506
rs4661734	1	16613298	ENSG00000142632	ARHGEF19	2.3457e-17	8.22409e-14	0.458807	0.0524323	C	T	0.331325	0.390449	0.348315	0.372483	0.364796	88950	chr1:16524348-16533506
rs12120676	1	16613660	ENSG00000142632	ARHGEF19	2.66851e-17	9.28401e-14	0.456873	0.0523099	A	G	0.331325	0.393258	0.348315	0.375839	0.366497	89312	chr1:16524348-16533506
rs6661454	1	16614947	ENSG00000132881	RSG1	9.38565e-15	2.34891e-11	-0.593976	0.0746464	A	T	0.808642	0.779661	0.775568	0.719595	0.767182	56753	chr1:16558194-16563657
rs34247809	1	16616139	ENSG00000142632	ARHGEF19	2.3457e-17	8.22409e-14	0.458807	0.0524323	A	AT	0.331325	0.390449	0.348315	0.372483	0.364796	91791	chr1:16524348-16533506
rs11260718	1	16617812	ENSG00000142632	ARHGEF19	2.3457e-17	8.22409e-14	0.458807	0.0524323	T	C	0.331325	0.390449	0.348315	0.372483	0.364796	93464	chr1:16524348-16533506
rs11260719	1	16617911	ENSG00000142632	ARHGEF19	2.3457e-17	8.22409e-14	0.458807	0.0524323	C	T	0.331325	0.390449	0.348315	0.372483	0.364796	93563	chr1:16524348-16533506
rs12118075	1	16618207	ENSG00000142632	ARHGEF19	2.3457e-17	8.22409e-14	0.458807	0.0524323	C	T	0.331325	0.390449	0.348315	0.372483	0.364796	93859	chr1:16524348-16533506
rs1934491	1	16618442	ENSG00000142632	ARHGEF19	2.3457e-17	8.22409e-14	0.458807	0.0524323	G	C	0.331325	0.390449	0.348315	0.372483	0.364796	94094	chr1:16524348-16533506
rs61769830	1	16618809	ENSG00000142632	ARHGEF19	3.28333e-23	2.03497e-19	0.805622	0.0777012	T	C	0.13253	0.121469	0.114943	0.107383	0.117496	94461	chr1:16524348-16533506
rs10489598	1	16619350	ENSG00000142632	ARHGEF19	2.3457e-17	8.22409e-14	0.458807	0.0524323	G	A	0.331325	0.390449	0.348315	0.372483	0.364796	95002	chr1:16524348-16533506
rs7518158	1	16619627	ENSG00000142632	ARHGEF19	1.89748e-17	6.767e-14	0.460638	0.0524791	T	C	0.331325	0.393258	0.348315	0.372483	0.365646	95279	chr1:16524348-16533506
rs12117111	1	16619851	ENSG00000142632	ARHGEF19	2.3457e-17	8.22409e-14	0.458807	0.0524323	G	C	0.331325	0.390449	0.348315	0.372483	0.364796	95503	chr1:16524348-16533506
rs2994142	1	16620160	ENSG00000132881	RSG1	3.51937e-14	8.07568e-11	-0.580498	0.0746719	T	C	0.813253	0.783708	0.780899	0.724832	0.772109	61966	chr1:16558194-16563657
rs11260720	1	16620589	ENSG00000142632	ARHGEF19	2.3457e-17	8.22409e-14	0.458807	0.0524323	T	C	0.331325	0.390449	0.348315	0.372483	0.364796	96241	chr1:16524348-16533506
rs1007150	1	16621183	ENSG00000132881	RSG1	1.74101e-14	4.19519e-11	-0.586543	0.0745105	C	T	0.813253	0.780899	0.775281	0.721477	0.768707	62989	chr1:16558194-16563657
rs10489597	1	16622546	ENSG00000142632	ARHGEF19	2.3457e-17	8.22409e-14	0.458807	0.0524323	C	G	0.331325	0.390449	0.348315	0.372483	0.364796	98198	chr1:16524348-16533506
rs12724301	1	16623658	ENSG00000142632	ARHGEF19	2.16058e-17	7.63206e-14	0.459513	0.05245	C	G	0.329268	0.390449	0.348315	0.372483	0.364566	99310	chr1:16524348-16533506
rs4291495	1	16624078	ENSG00000142632	ARHGEF19	5.7026e-19	2.42267e-15	-0.463834	0.050326	C	T	0.481928	0.390449	0.426966	0.348993	0.403912	99730	chr1:16524348-16533506
rs4291495	1	16624078	ENSG00000132881	RSG1	4.18719e-07	0.000257816	-0.3445	0.0672947	C	T	0.481928	0.390449	0.426966	0.348993	0.403912	65884	chr1:16558194-16563657
rs2983159	1	16625512	ENSG00000132881	RSG1	1.74211e-14	4.19765e-11	-0.587132	0.0745861	A	T	0.813253	0.783708	0.780899	0.721477	0.771259	67318	chr1:16558194-16563657
rs6603852	1	16626278	ENSG00000142632	ARHGEF19	2.2593e-17	7.9464e-14	0.459197	0.0524481	C	T	0.331325	0.390449	0.345714	0.372483	0.364103	101930	chr1:16524348-16533506
rs6603853	1	16626440	ENSG00000132881	RSG1	6.54053e-15	1.66918e-11	-0.588121	0.0734537	A	G	0.78481	0.774286	0.765896	0.713793	0.757867	68246	chr1:16558194-16563657
rs34545443	1	16627968	ENSG00000142632	ARHGEF19	2.23062e-17	7.84996e-14	0.459323	0.0524527	G	C	0.331325	0.390449	0.345714	0.372483	0.364103	103620	chr1:16524348-16533506
rs12068487	1	16628107	ENSG00000142632	ARHGEF19	2.23443e-17	7.86269e-14	0.459354	0.0524576	A	G	0.331325	0.390449	0.345714	0.372483	0.364103	103759	chr1:16524348-16533506
rs12562869	1	16628380	ENSG00000142632	ARHGEF19	5.5551e-19	2.3632e-15	-0.464024	0.050329	G	A	0.481928	0.390449	0.428571	0.348993	0.404274	104032	chr1:16524348-16533506
rs12562869	1	16628380	ENSG00000132881	RSG1	3.60545e-07	0.000226089	-0.346429	0.0672849	G	A	0.481928	0.390449	0.428571	0.348993	0.404274	70186	chr1:16558194-16563657
rs12121061	1	16629166	ENSG00000142632	ARHGEF19	2.1705e-17	7.66372e-14	0.459557	0.0524585	G	A	0.331325	0.390449	0.345714	0.372483	0.364103	104818	chr1:16524348-16533506
rs57563458	1	16629869	ENSG00000142632	ARHGEF19	5.53837e-19	2.35647e-15	-0.464033	0.0503279	G	A	0.481928	0.390449	0.428571	0.348993	0.404274	105521	chr1:16524348-16533506
rs57563458	1	16629869	ENSG00000132881	RSG1	3.42638e-07	0.000215977	-0.347066	0.067278	G	A	0.481928	0.390449	0.428571	0.348993	0.404274	71675	chr1:16558194-16563657
rs6682528	1	16630288	ENSG00000142632	ARHGEF19	5.55576e-19	2.36339e-15	-0.464002	0.0503267	T	C	0.481928	0.390449	0.428571	0.348993	0.404274	105940	chr1:16524348-16533506
rs6682528	1	16630288	ENSG00000132881	RSG1	3.37695e-07	0.000213223	-0.347239	0.0672743	T	C	0.481928	0.390449	0.428571	0.348993	0.404274	72094	chr1:16558194-16563657
rs141862662	1	16630608	ENSG00000132881	RSG1	2.14276e-13	4.40004e-10	-0.572995	0.0762168	AT	A	0.804054	0.770968	0.754545	0.732	0.761079	72414	chr1:16558194-16563657
rs61769832	1	16631477	ENSG00000142632	ARHGEF19	2.45942e-23	1.53959e-19	0.810233	0.0779	G	A	0.13253	0.121469	0.110465	0.107383	0.116179	107129	chr1:16524348-16533506
rs61769833	1	16632188	ENSG00000142632	ARHGEF19	2.41852e-23	1.51499e-19	0.810483	0.0779098	G	A	0.13253	0.121469	0.110465	0.107383	0.116179	107840	chr1:16524348-16533506
rs61769834	1	16633123	ENSG00000142632	ARHGEF19	2.37013e-23	1.48585e-19	0.810803	0.0779234	T	A	0.13253	0.121469	0.110465	0.107383	0.116179	108775	chr1:16524348-16533506
rs9439615	1	16633589	ENSG00000132881	RSG1	1.74404e-14	4.202e-11	-0.587254	0.0746031	A	G	0.813253	0.783708	0.780899	0.721477	0.771259	75395	chr1:16558194-16563657
rs11582646	1	16633606	ENSG00000142632	ARHGEF19	2.49629e-17	8.71596e-14	0.459027	0.0525051	C	T	0.335366	0.390449	0.345714	0.372483	0.364726	109258	chr1:16524348-16533506
rs34692029	1	16634683	ENSG00000142632	ARHGEF19	4.14562e-17	1.40149e-13	0.454406	0.0523664	C	T	0.331325	0.393258	0.345714	0.372483	0.364957	110335	chr1:16524348-16533506
rs6696871	1	16635013	ENSG00000142632	ARHGEF19	2.18121e-17	7.69657e-14	0.45949	0.0524546	T	G	0.331325	0.390449	0.345714	0.372483	0.364103	110665	chr1:16524348-16533506
rs12132841	1	16636043	ENSG00000142632	ARHGEF19	2.18264e-17	7.69943e-14	0.459467	0.0524525	A	T	0.331325	0.390449	0.345714	0.372483	0.364103	111695	chr1:16524348-16533506
rs12122897	1	16636414	ENSG00000142632	ARHGEF19	2.18391e-17	7.70255e-14	0.459455	0.0524515	A	G	0.331325	0.390449	0.345714	0.372483	0.364103	112066	chr1:16524348-16533506
rs140818602	1	16637469	ENSG00000132881	RSG1	3.83503e-14	8.73449e-11	-0.579009	0.0745959	A	AAAAC	0.816456	0.770833	0.768786	0.721477	0.76362	79275	chr1:16558194-16563657
rs12184257	1	16637737	ENSG00000142632	ARHGEF19	2.19022e-17	7.72334e-14	0.4594	0.0524475	C	T	0.331325	0.390449	0.345714	0.372483	0.364103	113389	chr1:16524348-16533506
rs34574831	1	16639293	ENSG00000142632	ARHGEF19	1.08198e-16	3.4848e-13	0.466807	0.0545758	CT	C	0.362903	0.406667	0.412	0.440367	0.410314	114945	chr1:16524348-16533506
rs67873210	1	16639670	ENSG00000142632	ARHGEF19	2.20565e-17	7.76799e-14	0.459282	0.0524394	CA	C	0.331325	0.390449	0.345714	0.372483	0.364103	115322	chr1:16524348-16533506
rs11260725	1	16640072	ENSG00000132881	RSG1	8.142e-14	1.76822e-10	-0.572802	0.074818	G	A	0.813253	0.77809	0.77809	0.718121	0.767857	81878	chr1:16558194-16563657
rs55903004	1	16641236	ENSG00000142632	ARHGEF19	2.22969e-17	7.84708e-14	0.459131	0.0524304	G	T	0.331325	0.390449	0.345714	0.372483	0.364103	116888	chr1:16524348-16533506
rs67963098	1	16641513	ENSG00000142632	ARHGEF19	2.23414e-17	7.86192e-14	0.459101	0.0524286	C	G	0.331325	0.390449	0.345714	0.372483	0.364103	117165	chr1:16524348-16533506
rs2273311	1	16641899	ENSG00000142632	ARHGEF19	6.40896e-19	2.70889e-15	-0.462954	0.050309	C	T	0.481928	0.390449	0.428571	0.348993	0.404274	117551	chr1:16524348-16533506
rs2273311	1	16641899	ENSG00000132881	RSG1	2.27346e-07	0.000150015	-0.351975	0.0671896	C	T	0.481928	0.390449	0.428571	0.348993	0.404274	83705	chr1:16558194-16563657
rs148742568	1	16642664	ENSG00000142632	ARHGEF19	9.32027e-13	1.7369e-09	-0.393755	0.0539063	CA	C	0.692308	0.639053	0.698758	0.63986	0.664247	118316	chr1:16524348-16533506
rs11805249	1	16642790	ENSG00000142632	ARHGEF19	2.26733e-17	7.9733e-14	0.458895	0.0524163	T	C	0.331325	0.390449	0.345714	0.372483	0.364103	118442	chr1:16524348-16533506
rs11804252	1	16642849	ENSG00000142632	ARHGEF19	2.27033e-17	7.98276e-14	0.45888	0.0524156	C	T	0.331325	0.390449	0.345714	0.372483	0.364103	118501	chr1:16524348-16533506
rs11583267	1	16643056	ENSG00000142632	ARHGEF19	2.28305e-17	8.02531e-14	0.458802	0.0524109	T	C	0.331325	0.390449	0.345714	0.372483	0.364103	118708	chr1:16524348-16533506
rs78399199	1	16643703	ENSG00000142632	ARHGEF19	6.43359e-19	2.71907e-15	-0.462343	0.0502452	A	G	0.481928	0.390449	0.428571	0.348993	0.404274	119355	chr1:16524348-16533506
rs78399199	1	16643703	ENSG00000132881	RSG1	1.97659e-07	0.000132443	-0.353255	0.0670882	A	G	0.481928	0.390449	0.428571	0.348993	0.404274	85509	chr1:16558194-16563657
rs10796411	1	16643731	ENSG00000142632	ARHGEF19	2.33563e-17	8.19877e-14	0.4585	0.0523939	A	G	0.331325	0.390449	0.345714	0.372483	0.364103	119383	chr1:16524348-16533506
rs34170464	1	16643907	ENSG00000142632	ARHGEF19	3.0641e-13	6.15307e-10	0.41004	0.0549177	C	CAACAAACA	0.282895	0.35119	0.304878	0.341912	0.325368	119559	chr1:16524348-16533506
rs67426335	1	16644315	ENSG00000142632	ARHGEF19	2.39073e-17	8.37036e-14	0.458197	0.0523771	T	C	0.331325	0.390449	0.345714	0.372483	0.364103	119967	chr1:16524348-16533506
rs61769853	1	16644599	ENSG00000142632	ARHGEF19	1.87609e-23	1.18321e-19	0.822401	0.0788378	A	G	0.128049	0.119318	0.101744	0.107383	0.112263	120251	chr1:16524348-16533506
rs59033717	1	16644758	ENSG00000142632	ARHGEF19	6.90567e-19	2.91124e-15	-0.46161	0.0502132	C	A	0.481707	0.390449	0.435393	0.348993	0.406303	120410	chr1:16524348-16533506
rs59033717	1	16644758	ENSG00000132881	RSG1	1.78132e-07	0.0001207	-0.354266	0.0670255	C	A	0.481707	0.390449	0.435393	0.348993	0.406303	86564	chr1:16558194-16563657
rs60700519	1	16644928	ENSG00000142632	ARHGEF19	2.61712e-15	7.05293e-12	0.439328	0.05403	G	GT	0.29878	0.367978	0.310734	0.352349	0.337031	120580	chr1:16524348-16533506
rs4661736	1	16645277	ENSG00000142632	ARHGEF19	1.45032e-17	5.25733e-14	0.460409	0.0522492	T	C	0.325301	0.390449	0.337079	0.372483	0.360544	120929	chr1:16524348-16533506
rs4661737	1	16645595	ENSG00000142632	ARHGEF19	2.50146e-17	8.7327e-14	0.457619	0.0523457	T	C	0.329268	0.390449	0.339888	0.372483	0.36201	121247	chr1:16524348-16533506
rs143212893	1	16648188	ENSG00000142632	ARHGEF19	6.09646e-12	9.84516e-09	0.406555	0.0578795	GT	G	0.306452	0.410072	0.366142	0.410526	0.381797	123840	chr1:16524348-16533506
rs4313391	1	16649684	ENSG00000142632	ARHGEF19	3.60225e-15	9.49883e-12	-0.434438	0.0537143	C	T	0.70122	0.629213	0.686441	0.647651	0.661263	125336	chr1:16524348-16533506
rs9919132	1	16649891	ENSG00000142632	ARHGEF19	2.06778e-15	5.64324e-12	0.440958	0.0540193	T	C	0.302469	0.367978	0.310734	0.352349	0.337607	125543	chr1:16524348-16533506
rs72637830	1	16650280	ENSG00000142632	ARHGEF19	2.64171e-15	7.11447e-12	0.43919	0.0540214	A	G	0.29878	0.367978	0.310734	0.352349	0.337031	125932	chr1:16524348-16533506
rs143216428	1	16650622	ENSG00000142632	ARHGEF19	2.63805e-15	7.10498e-12	0.439203	0.0540217	CAAATGA	C	0.29878	0.367978	0.310734	0.352349	0.337031	126274	chr1:16524348-16533506
rs9919126	1	16651580	ENSG00000132881	RSG1	1.34464e-14	3.29566e-11	-0.589514	0.0745496	C	A	0.813253	0.780899	0.772727	0.721477	0.767918	93386	chr1:16558194-16563657
rs12131942	1	16652219	ENSG00000142632	ARHGEF19	2.62534e-15	7.07278e-12	0.43926	0.0540245	C	T	0.29878	0.367978	0.3125	0.352349	0.337607	127871	chr1:16524348-16533506
rs12129821	1	16652333	ENSG00000142632	ARHGEF19	2.62441e-15	7.07045e-12	0.439267	0.054025	G	C	0.29878	0.367978	0.3125	0.352349	0.337607	127985	chr1:16524348-16533506
rs61769854	1	16653113	ENSG00000142632	ARHGEF19	2.46032e-23	1.54006e-19	0.811151	0.0779885	A	C	0.13253	0.121469	0.109195	0.107383	0.11578	128765	chr1:16524348-16533506
rs11260727	1	16653299	ENSG00000142632	ARHGEF19	1.15528e-07	8.22027e-05	0.470716	0.0876876	C	T	0.0903614	0.11236	0.0646067	0.0805369	0.0867347	128951	chr1:16524348-16533506
rs12134924	1	16654611	ENSG00000142632	ARHGEF19	2.69059e-15	7.23822e-12	0.439224	0.054042	C	A	0.29878	0.367978	0.3125	0.352349	0.337607	130263	chr1:16524348-16533506
rs10465914	1	16654674	ENSG00000142632	ARHGEF19	2.59282e-15	6.99062e-12	-0.417778	0.0513717	A	T	0.5125	0.405172	0.447853	0.336879	0.415771	130326	chr1:16524348-16533506
rs10465914	1	16654674	ENSG00000132881	RSG1	1.46352e-07	0.000101459	-0.359787	0.0675891	A	T	0.5125	0.405172	0.447853	0.336879	0.415771	96480	chr1:16558194-16563657
rs76347269	1	16655255	ENSG00000142632	ARHGEF19	2.09936e-23	1.31969e-19	0.812905	0.0780225	C	A	0.13253	0.121469	0.107955	0.107383	0.115385	130907	chr1:16524348-16533506
rs56113039	1	16655654	ENSG00000142632	ARHGEF19	2.74227e-15	7.36904e-12	0.439144	0.0540493	T	C	0.29878	0.367978	0.3125	0.352349	0.337607	131306	chr1:16524348-16533506
rs36055269	1	16656853	ENSG00000142632	ARHGEF19	3.78999e-15	9.96349e-12	0.437884	0.0541866	C	CA	0.29878	0.367978	0.3125	0.343537	0.335334	132505	chr1:16524348-16533506
rs61769855	1	16657622	ENSG00000142632	ARHGEF19	2.84846e-15	7.63381e-12	0.438945	0.0540591	T	C	0.29878	0.367978	0.3125	0.352349	0.337607	133274	chr1:16524348-16533506
rs34753342	1	16657636	ENSG00000132881	RSG1	8.34922e-15	2.10262e-11	-0.594046	0.0745048	T	C	0.813253	0.780899	0.772727	0.721477	0.767918	99442	chr1:16558194-16563657
1:16657917:AAATAAT:AAAT	1	16657917	ENSG00000142632	ARHGEF19	2.68632e-15	7.22712e-12	0.439479	0.054072	AAATAAT	AAAT	0.29878	0.367978	0.3125	0.352349	0.337607	133569	chr1:16524348-16533506
rs6687157	1	16658085	ENSG00000142632	ARHGEF19	2.87539e-15	7.70121e-12	0.43889	0.0540607	G	A	0.29878	0.367978	0.3125	0.352349	0.337607	133737	chr1:16524348-16533506
rs11260728	1	16658845	ENSG00000142632	ARHGEF19	1.76595e-15	4.86031e-12	-0.412847	0.0504443	G	C	0.512195	0.412921	0.456897	0.369128	0.428816	134497	chr1:16524348-16533506
rs11260728	1	16658845	ENSG00000132881	RSG1	5.99921e-08	4.56641e-05	-0.364129	0.0663131	G	C	0.512195	0.412921	0.456897	0.369128	0.428816	100651	chr1:16558194-16563657
rs4661738	1	16659113	ENSG00000142632	ARHGEF19	2.94043e-15	7.86079e-12	0.438749	0.0540636	G	A	0.29878	0.367978	0.3125	0.352349	0.337607	134765	chr1:16524348-16533506
rs71574175	1	16659931	ENSG00000132881	RSG1	2.64431e-08	2.17182e-05	-0.385157	0.0682712	AC	A	0.721519	0.627273	0.64375	0.548872	0.626629	101737	chr1:16558194-16563657
rs11260729	1	16660074	ENSG00000142632	ARHGEF19	3.01184e-15	8.03555e-12	0.438588	0.0540653	G	C	0.29878	0.367978	0.3125	0.352349	0.337607	135726	chr1:16524348-16533506
rs1136348	1	16661427	ENSG00000132881	RSG1	2.23424e-12	3.90018e-09	0.619804	0.0863833	C	T	0.10241	0.134831	0.185393	0.177852	0.156463	103233	chr1:16558194-16563657
rs12750808	1	16661930	ENSG00000142632	ARHGEF19	2.25999e-15	6.13841e-12	-0.411224	0.0504508	C	T	0.512195	0.412921	0.454545	0.369128	0.428205	137582	chr1:16524348-16533506
rs12750808	1	16661930	ENSG00000132881	RSG1	5.31348e-08	4.09561e-05	-0.36544	0.06628	C	T	0.512195	0.412921	0.454545	0.369128	0.428205	103736	chr1:16558194-16563657
rs4661361	1	16662832	ENSG00000142632	ARHGEF19	3.28686e-15	8.71749e-12	0.437927	0.0540627	A	G	0.29878	0.367978	0.3125	0.352349	0.337607	138484	chr1:16524348-16533506
rs12141079	1	16663436	ENSG00000142632	ARHGEF19	3.36642e-15	8.91276e-12	0.437729	0.0540599	T	C	0.29878	0.367978	0.3125	0.352349	0.337607	139088	chr1:16524348-16533506
rs56237001	1	16663715	ENSG00000142632	ARHGEF19	3.40379e-15	9.00299e-12	0.437635	0.0540582	C	T	0.29878	0.367978	0.3125	0.352349	0.337607	139367	chr1:16524348-16533506
rs56275441	1	16664100	ENSG00000142632	ARHGEF19	3.45648e-15	9.1328e-12	0.437502	0.0540558	A	G	0.29878	0.367978	0.3125	0.352349	0.337607	139752	chr1:16524348-16533506
rs650298	1	16665608	ENSG00000142632	ARHGEF19	3.30235e-15	8.75589e-12	-0.406498	0.0501867	A	G	0.518072	0.41573	0.455056	0.369128	0.430272	141260	chr1:16524348-16533506
rs650298	1	16665608	ENSG00000132881	RSG1	2.87996e-08	2.34848e-05	-0.37032	0.0658224	A	G	0.518072	0.41573	0.455056	0.369128	0.430272	107414	chr1:16558194-16563657
rs111400054	1	16666174	ENSG00000142632	ARHGEF19	3.68057e-15	9.69253e-12	0.436898	0.054038	T	TG	0.295181	0.367978	0.313559	0.352349	0.337308	141826	chr1:16524348-16533506
rs11260730	1	16666283	ENSG00000142632	ARHGEF19	1.27734e-15	3.57754e-12	0.444118	0.0539786	C	G	0.295181	0.367232	0.313559	0.346939	0.335616	141935	chr1:16524348-16533506
1:16666671:CA:C	1	16666671	ENSG00000142632	ARHGEF19	1.75501e-23	1.10833e-19	0.810485	0.0776395	CA	C	0.142857	0.128834	0.111765	0.109929	0.12069	142323	chr1:16524348-16533506
rs12138708	1	16666746	ENSG00000142632	ARHGEF19	3.68872e-15	9.71203e-12	0.43687	0.0540365	T	C	0.295181	0.367978	0.313559	0.352349	0.337308	142398	chr1:16524348-16533506
rs7520404	1	16666956	ENSG00000132881	RSG1	6.81153e-15	1.73526e-11	-0.595921	0.0744795	A	C	0.813253	0.780899	0.768362	0.721477	0.76661	108762	chr1:16558194-16563657
rs11260731	1	16667541	ENSG00000142632	ARHGEF19	2.66421e-15	7.17116e-12	0.43894	0.0539983	G	C	0.295181	0.367978	0.320225	0.348993	0.338435	143193	chr1:16524348-16533506
rs9793421	1	16668052	ENSG00000142632	ARHGEF19	3.67178e-15	9.67111e-12	0.436875	0.0540329	A	G	0.295181	0.367978	0.314607	0.352349	0.337585	143704	chr1:16524348-16533506
1:16668104:TAAAAAAAAAAA:T	1	16668104	ENSG00000142632	ARHGEF19	2.75915e-16	8.40034e-13	0.454145	0.0538663	TAAAAAAAAAAA	T	0.469231	0.5	0.378472	0.474138	0.451923	143756	chr1:16524348-16533506
rs680202	1	16668371	ENSG00000132881	RSG1	6.75563e-15	1.72157e-11	-0.59628	0.0745139	A	C	0.813253	0.780899	0.768362	0.721477	0.76661	110177	chr1:16558194-16563657
rs58125011	1	16669076	ENSG00000142632	ARHGEF19	3.36406e-13	6.70398e-10	-0.438857	0.0588836	C	CA	0.323529	0.28	0.294643	0.240909	0.278894	144728	chr1:16524348-16533506
rs58125011	1	16669076	ENSG00000132881	RSG1	7.2415e-08	5.40548e-05	-0.418693	0.0767401	C	CA	0.323529	0.28	0.294643	0.240909	0.278894	110882	chr1:16558194-16563657
rs56298793	1	16669884	ENSG00000142632	ARHGEF19	3.74883e-15	9.85953e-12	0.436761	0.0540378	C	CA	0.295181	0.367978	0.314607	0.352349	0.337585	145536	chr1:16524348-16533506
rs113340254	1	16670055	ENSG00000142632	ARHGEF19	9.4121e-24	6.07908e-20	0.820055	0.0780315	T	G	0.13253	0.121469	0.106742	0.107383	0.114991	145707	chr1:16524348-16533506
rs35972053	1	16670500	ENSG00000142632	ARHGEF19	2.48917e-15	6.7255e-12	-0.41067	0.0504636	T	A	0.518072	0.412921	0.454802	0.369128	0.429302	146152	chr1:16524348-16533506
rs35972053	1	16670500	ENSG00000132881	RSG1	5.30107e-08	4.08799e-05	-0.3655	0.0662856	T	A	0.518072	0.412921	0.454802	0.369128	0.429302	112306	chr1:16558194-16563657
rs143852944	1	16670818	ENSG00000142632	ARHGEF19	3.61198e-15	9.52255e-12	0.436937	0.0540257	ATT	A	0.295181	0.367978	0.314607	0.352349	0.337585	146470	chr1:16524348-16533506
rs11587039	1	16671218	ENSG00000142632	ARHGEF19	3.74803e-15	9.85767e-12	0.43676	0.0540375	G	C	0.295181	0.367978	0.314607	0.352349	0.337585	146870	chr1:16524348-16533506
rs12048532	1	16672438	ENSG00000142632	ARHGEF19	2.49034e-15	6.72831e-12	-0.410724	0.0504705	T	C	0.518072	0.412921	0.454802	0.369128	0.429302	148090	chr1:16524348-16533506
rs12048532	1	16672438	ENSG00000132881	RSG1	5.29262e-08	4.08242e-05	-0.365568	0.0662945	T	C	0.518072	0.412921	0.454802	0.369128	0.429302	114244	chr1:16558194-16563657
rs12043435	1	16672559	ENSG00000142632	ARHGEF19	2.13894e-15	5.82612e-12	-0.412394	0.0505483	G	A	0.518072	0.409605	0.451429	0.369128	0.427226	148211	chr1:16524348-16533506
rs12043435	1	16672559	ENSG00000132881	RSG1	5.42632e-08	4.17291e-05	-0.365936	0.0664168	G	A	0.518072	0.409605	0.451429	0.369128	0.427226	114365	chr1:16558194-16563657
rs6681243	1	16672840	ENSG00000142632	ARHGEF19	3.74703e-15	9.85572e-12	0.436755	0.0540365	C	T	0.295181	0.367978	0.314607	0.352349	0.337585	148492	chr1:16524348-16533506
rs61770560	1	16672881	ENSG00000142632	ARHGEF19	9.38421e-24	6.06182e-20	0.820049	0.0780285	T	G	0.13253	0.121469	0.106742	0.107383	0.114991	148533	chr1:16524348-16533506
rs6603854	1	16672896	ENSG00000142632	ARHGEF19	2.49195e-15	6.73178e-12	-0.410738	0.0504728	T	C	0.481928	0.587079	0.545198	0.630872	0.570698	148548	chr1:16524348-16533506
rs6603854	1	16672896	ENSG00000142632	ARHGEF19	2.4949e-15	6.73941e-12	0.41073	0.0504728	T	C	0.481928	0.587079	0.545198	0.630872	0.570698	148548	chr1:16524348-16533506
rs6603854	1	16672896	ENSG00000132881	RSG1	5.29729e-08	4.08541e-05	-0.365574	0.0662975	T	C	0.481928	0.587079	0.545198	0.630872	0.570698	114702	chr1:16558194-16563657
rs6603854	1	16672896	ENSG00000132881	RSG1	5.29819e-08	4.08604e-05	0.365571	0.0662974	T	C	0.481928	0.587079	0.545198	0.630872	0.570698	114702	chr1:16558194-16563657
1:16673248:AT:A	1	16673248	ENSG00000142632	ARHGEF19	2.23621e-13	4.58086e-10	0.414485	0.0551777	AT	A	0.357143	0.427586	0.374101	0.401639	0.394958	148900	chr1:16524348-16533506
rs61770561	1	16673651	ENSG00000142632	ARHGEF19	3.81423e-15	1.00249e-11	0.436662	0.0540411	G	A	0.295181	0.367978	0.314607	0.352349	0.337585	149303	chr1:16524348-16533506
rs7538485	1	16674099	ENSG00000142632	ARHGEF19	3.82185e-15	1.00437e-11	0.436652	0.0540418	C	T	0.295181	0.367978	0.314607	0.352349	0.337585	149751	chr1:16524348-16533506
rs2670495	1	16674377	ENSG00000142632	ARHGEF19	4.66354e-15	1.21296e-11	-0.434693	0.0539801	G	A	0.704819	0.632022	0.686441	0.647651	0.662692	150029	chr1:16524348-16533506
1:16674487:CA:C	1	16674487	ENSG00000142632	ARHGEF19	2.48759e-21	1.32785e-17	0.761839	0.0771934	CA	C	0.125	0.137725	0.111111	0.117857	0.122744	150139	chr1:16524348-16533506
rs4661740	1	16675022	ENSG00000142632	ARHGEF19	3.85333e-15	1.01226e-11	0.436605	0.0540433	C	T	0.295181	0.367978	0.314607	0.352349	0.337585	150674	chr1:16524348-16533506
1:16675029:T:TA	1	16675029	ENSG00000142632	ARHGEF19	8.7351e-24	5.66652e-20	0.820421	0.0780041	T	TA	0.134146	0.122159	0.107345	0.107383	0.115582	150681	chr1:16524348-16533506
rs34802671	1	16675627	ENSG00000142632	ARHGEF19	3.87416e-15	1.01752e-11	0.436574	0.0540445	GA	G	0.295181	0.367978	0.314607	0.352349	0.337585	151279	chr1:16524348-16533506
rs11260733	1	16676380	ENSG00000142632	ARHGEF19	3.82662e-15	1.00552e-11	0.436632	0.0540404	T	A	0.295181	0.367978	0.314607	0.352349	0.337585	152032	chr1:16524348-16533506
rs76697647	1	16678564	ENSG00000142632	ARHGEF19	5.38093e-15	1.38538e-11	0.434273	0.0540589	G	C	0.29878	0.367232	0.3125	0.35473	0.337907	154216	chr1:16524348-16533506
rs11260734	1	16679075	ENSG00000142632	ARHGEF19	5.90053e-15	1.51198e-11	0.433549	0.0540534	A	G	0.29878	0.369318	0.3125	0.35473	0.338488	154727	chr1:16524348-16533506
rs3754319	1	16679128	ENSG00000142632	ARHGEF19	3.49589e-15	9.22871e-12	-0.41075	0.05076	C	T	0.506173	0.411932	0.443114	0.367347	0.422942	154780	chr1:16524348-16533506
rs3754319	1	16679128	ENSG00000132881	RSG1	4.46258e-08	3.49868e-05	-0.369446	0.066617	C	T	0.506173	0.411932	0.443114	0.367347	0.422942	120934	chr1:16558194-16563657
rs11588920	1	16679847	ENSG00000142632	ARHGEF19	6.8387e-15	1.74184e-11	0.432337	0.054038	G	A	0.29878	0.369318	0.3125	0.35473	0.338488	155499	chr1:16524348-16533506
rs11576502	1	16680735	ENSG00000142632	ARHGEF19	1.20037e-14	2.96549e-11	0.429254	0.0541759	A	C	0.325301	0.398305	0.334286	0.364865	0.360206	156387	chr1:16524348-16533506
rs61770562	1	16680934	ENSG00000142632	ARHGEF19	8.4838e-24	5.50798e-20	0.819406	0.0778833	G	A	0.13253	0.123596	0.106742	0.107383	0.115646	156586	chr1:16524348-16533506
rs61770563	1	16681090	ENSG00000142632	ARHGEF19	8.46367e-24	5.49525e-20	0.819403	0.077881	C	T	0.13253	0.123596	0.106742	0.107383	0.115646	156742	chr1:16524348-16533506
rs12116813	1	16681492	ENSG00000142632	ARHGEF19	1.65182e-14	3.99485e-11	0.427259	0.0542259	C	T	0.325301	0.398305	0.332386	0.364865	0.359589	157144	chr1:16524348-16533506
rs76539772	1	16681920	ENSG00000142632	ARHGEF19	2.58252e-14	6.05783e-11	0.427492	0.0546862	TA	T	0.329114	0.409884	0.341176	0.379433	0.370107	157572	chr1:16524348-16533506
rs11260735	1	16682128	ENSG00000142632	ARHGEF19	1.72983e-14	4.16921e-11	0.426859	0.0542191	C	A	0.325301	0.398305	0.332386	0.364865	0.359589	157780	chr1:16524348-16533506
rs34783236	1	16682553	ENSG00000132881	RSG1	1.55161e-06	0.000819269	-0.374021	0.0770359	C	CA	0.453488	0.405941	0.337209	0.424419	0.398734	124359	chr1:16558194-16563657
rs4495694	1	16682731	ENSG00000142632	ARHGEF19	1.54931e-14	3.76175e-11	0.427034	0.0541365	G	A	0.325301	0.398305	0.332386	0.364865	0.359589	158383	chr1:16524348-16533506
rs200509435	1	16683166	ENSG00000142632	ARHGEF19	8.40634e-24	5.46042e-20	0.819264	0.0778622	AAAT	A	0.13253	0.123596	0.106742	0.107383	0.115646	158818	chr1:16524348-16533506
rs201920433	1	16683703	ENSG00000142632	ARHGEF19	1.25998e-13	2.67222e-10	0.413234	0.0544164	A	AT	0.32716	0.403509	0.331429	0.363636	0.360526	159355	chr1:16524348-16533506
rs7355088	1	16684089	ENSG00000142632	ARHGEF19	1.82944e-14	4.39531e-11	0.426246	0.0541946	G	A	0.323171	0.398305	0.332386	0.364865	0.359348	159741	chr1:16524348-16533506
rs7355194	1	16684247	ENSG00000142632	ARHGEF19	1.86098e-14	4.46281e-11	0.42631	0.0542192	C	T	0.325301	0.398305	0.332386	0.364865	0.359589	159899	chr1:16524348-16533506
rs11260737	1	16684877	ENSG00000142632	ARHGEF19	1.89033e-14	4.52679e-11	0.426086	0.0542056	C	T	0.325301	0.398305	0.332386	0.364865	0.359589	160529	chr1:16524348-16533506
1:16685088:T:TTTTA	1	16685088	ENSG00000132881	RSG1	1.64289e-12	2.93393e-09	0.569476	0.0788665	T	TTTTA	0.224638	0.220779	0.206522	0.260504	0.227083	126894	chr1:16558194-16563657
rs10907224	1	16685621	ENSG00000142632	ARHGEF19	1.93227e-14	4.61934e-11	0.425888	0.0542015	C	G	0.325301	0.398305	0.336158	0.364865	0.360684	161273	chr1:16524348-16533506
rs4661362	1	16685941	ENSG00000142632	ARHGEF19	1.70928e-14	4.12486e-11	0.426082	0.0541091	A	G	0.325301	0.398305	0.336158	0.365772	0.360922	161593	chr1:16524348-16533506
rs10796413	1	16686287	ENSG00000142632	ARHGEF19	1.97913e-14	4.72538e-11	0.425682	0.0541982	G	A	0.325301	0.398305	0.336158	0.365772	0.360922	161939	chr1:16524348-16533506
rs34854550	1	16686546	ENSG00000142632	ARHGEF19	6.88344e-09	6.35831e-06	0.337914	0.0574507	CA	C	0.401786	0.5	0.464912	0.410891	0.453865	162198	chr1:16524348-16533506
rs9629265	1	16686794	ENSG00000142632	ARHGEF19	1.75444e-14	4.22508e-11	0.425831	0.054102	G	A	0.325301	0.398305	0.336158	0.365772	0.360922	162446	chr1:16524348-16533506
rs12022573	1	16687632	ENSG00000142632	ARHGEF19	3.15219e-15	8.3839e-12	-0.412756	0.0509197	C	T	0.475309	0.381356	0.417647	0.355705	0.398614	163284	chr1:16524348-16533506
rs12022573	1	16687632	ENSG00000132881	RSG1	3.41657e-07	0.000215463	-0.346017	0.0670674	C	T	0.475309	0.381356	0.417647	0.355705	0.398614	129438	chr1:16558194-16563657
rs12568938	1	16688055	ENSG00000142632	ARHGEF19	3.1735e-15	8.43626e-12	-0.412701	0.0509186	G	A	0.475309	0.381356	0.417647	0.355705	0.398614	163707	chr1:16524348-16533506
rs12568938	1	16688055	ENSG00000132881	RSG1	3.42362e-07	0.000215834	-0.34598	0.0670654	G	A	0.475309	0.381356	0.417647	0.355705	0.398614	129861	chr1:16558194-16563657
rs6704301	1	16688635	ENSG00000142632	ARHGEF19	7.87608e-15	1.98897e-11	0.437186	0.0547766	A	G	0.317073	0.397143	0.327586	0.346154	0.351916	164287	chr1:16524348-16533506
rs35840020	1	16689000	ENSG00000142632	ARHGEF19	7.05098e-13	1.33626e-09	0.40744	0.0554693	C	CA	0.320513	0.370482	0.329412	0.346429	0.344765	164652	chr1:16524348-16533506
rs61770585	1	16690061	ENSG00000142632	ARHGEF19	8.60153e-24	5.58267e-20	0.818907	0.0778473	C	T	0.13253	0.121469	0.106742	0.107383	0.114991	165713	chr1:16524348-16533506
rs4661742	1	16690370	ENSG00000142632	ARHGEF19	1.90637e-14	4.56196e-11	0.425001	0.0540757	A	G	0.325301	0.398305	0.336158	0.365772	0.360922	166022	chr1:16524348-16533506
rs6696951	1	16690847	ENSG00000142632	ARHGEF19	1.96525e-14	4.69408e-11	0.424922	0.0540947	G	A	0.325301	0.398305	0.336158	0.365772	0.360922	166499	chr1:16524348-16533506
rs1599757	1	16691022	ENSG00000132881	RSG1	2.7837e-14	6.49375e-11	0.584616	0.0748863	C	G	0.191358	0.216292	0.232353	0.275168	0.232699	132828	chr1:16558194-16563657
rs6663056	1	16691023	ENSG00000142632	ARHGEF19	1.71922e-14	4.14619e-11	0.425278	0.0540125	A	G	0.325301	0.401685	0.33427	0.369128	0.362245	166675	chr1:16524348-16533506
rs12064873	1	16692050	ENSG00000142632	ARHGEF19	2.30293e-14	5.43852e-11	0.424764	0.0542266	C	A	0.325301	0.398305	0.336158	0.365772	0.360922	167702	chr1:16524348-16533506
rs55915222	1	16692566	ENSG00000142632	ARHGEF19	2.29825e-14	5.42845e-11	0.424927	0.0542454	A	T	0.325301	0.397727	0.335227	0.365772	0.360445	168218	chr1:16524348-16533506
rs149335138	1	16693985	ENSG00000142632	ARHGEF19	6.48632e-24	4.24865e-20	0.822544	0.0779584	TTC	T	0.13253	0.123596	0.10452	0.107383	0.114991	169637	chr1:16524348-16533506
rs566724	1	16694774	ENSG00000132881	RSG1	1.76812e-14	4.25665e-11	0.587698	0.0746776	A	G	0.191358	0.214689	0.236686	0.278523	0.234375	136580	chr1:16558194-16563657
rs142324610	1	16694978	ENSG00000142632	ARHGEF19	2.3102e-14	5.45457e-11	0.425505	0.0543243	GGTT	G	0.325301	0.393678	0.331429	0.365772	0.358003	170630	chr1:16524348-16533506
1:16696720:CT:C	1	16696720	ENSG00000142632	ARHGEF19	4.66844e-28	4.38738e-24	0.673209	0.0580947	CT	C	0.265152	0.305369	0.279412	0.266667	0.282895	172372	chr1:16524348-16533506
rs113719246	1	16697923	ENSG00000142632	ARHGEF19	1.25149e-24	8.76321e-21	0.831568	0.0774669	C	T	0.13253	0.121469	0.107955	0.107383	0.115385	173575	chr1:16524348-16533506
1:16697944:CT:C	1	16697944	ENSG00000142632	ARHGEF19	3.75244e-21	1.96757e-17	0.746012	0.0759615	CT	C	0.132911	0.125714	0.106936	0.119718	0.119508	173596	chr1:16524348-16533506
rs111846811	1	16698148	ENSG00000142632	ARHGEF19	5.16152e-24	3.40865e-20	0.825602	0.0780588	G	A	0.13253	0.123596	0.10452	0.107383	0.114991	173800	chr1:16524348-16533506
rs61770587	1	16699057	ENSG00000142632	ARHGEF19	5.08739e-24	3.36162e-20	0.826093	0.0780933	A	C	0.13253	0.121469	0.10452	0.107383	0.114334	174709	chr1:16524348-16533506
rs61770588	1	16699355	ENSG00000142632	ARHGEF19	4.97753e-24	3.29154e-20	0.82615	0.0780807	G	A	0.13253	0.121469	0.10452	0.107383	0.114334	175007	chr1:16524348-16533506
rs61770589	1	16699905	ENSG00000142632	ARHGEF19	5.65727e-24	3.72513e-20	0.825631	0.0781374	T	C	0.13253	0.122159	0.10452	0.107383	0.11453	175557	chr1:16524348-16533506
rs71003278	1	16699963	ENSG00000142632	ARHGEF19	3.26468e-15	8.66501e-12	-0.413689	0.0510646	A	AC	0.475309	0.383523	0.417647	0.355705	0.399306	175615	chr1:16524348-16533506
rs71003278	1	16699963	ENSG00000132881	RSG1	4.35641e-07	0.00026703	-0.343907	0.0672817	A	AC	0.475309	0.383523	0.417647	0.355705	0.399306	141769	chr1:16558194-16563657
rs61770590	1	16700456	ENSG00000142632	ARHGEF19	4.83159e-24	3.19851e-20	0.826602	0.0780988	A	G	0.13253	0.121469	0.10452	0.107383	0.114334	176108	chr1:16524348-16533506
rs149781689	1	16701368	ENSG00000142632	ARHGEF19	4.79572e-24	3.17577e-20	0.826983	0.0781287	TTTTTG	T	0.13253	0.121469	0.10452	0.107383	0.114334	177020	chr1:16524348-16533506
rs61770591	1	16701902	ENSG00000142632	ARHGEF19	4.67397e-24	3.09831e-20	0.827111	0.0781196	C	T	0.13253	0.121469	0.10452	0.107383	0.114334	177554	chr1:16524348-16533506
rs61770592	1	16703185	ENSG00000142632	ARHGEF19	4.4874e-24	2.97806e-20	0.827712	0.0781427	A	C	0.13253	0.121469	0.10452	0.107383	0.114334	178837	chr1:16524348-16533506
1:16703300:CA:C	1	16703300	ENSG00000142632	ARHGEF19	6.42532e-12	1.03371e-08	0.576086	0.0821081	CA	C	0.0849057	0.128319	0.166667	0.136905	0.134111	178952	chr1:16524348-16533506
rs635120	1	16703448	ENSG00000142632	ARHGEF19	4.74807e-15	1.23328e-11	-0.41262	0.0512546	G	A	0.475309	0.383523	0.417647	0.352349	0.398438	179100	chr1:16524348-16533506
rs635120	1	16703448	ENSG00000132881	RSG1	5.90859e-07	0.000349714	-0.341058	0.0675232	G	A	0.475309	0.383523	0.417647	0.352349	0.398438	145254	chr1:16558194-16563657
rs61770593	1	16703463	ENSG00000142632	ARHGEF19	4.02946e-24	2.68325e-20	0.825973	0.0778901	T	C	0.13253	0.121469	0.10452	0.107383	0.114334	179115	chr1:16524348-16533506
rs61770594	1	16703906	ENSG00000142632	ARHGEF19	4.29163e-24	2.85033e-20	0.828347	0.0781658	T	C	0.13253	0.121469	0.10452	0.107383	0.114334	179558	chr1:16524348-16533506
rs56255757	1	16704653	ENSG00000142632	ARHGEF19	3.77499e-24	2.51832e-20	0.826818	0.0779162	G	A	0.13253	0.121469	0.10452	0.107383	0.114334	180305	chr1:16524348-16533506
rs61770596	1	16705186	ENSG00000142632	ARHGEF19	4.2813e-24	2.84365e-20	0.828456	0.0781741	G	T	0.13253	0.121469	0.10452	0.107383	0.114334	180838	chr1:16524348-16533506
rs7544175	1	16705544	ENSG00000142632	ARHGEF19	3.61797e-24	2.41606e-20	0.827341	0.0779306	C	T	0.13253	0.121469	0.10452	0.107383	0.114334	181196	chr1:16524348-16533506
rs113158275	1	16705857	ENSG00000142632	ARHGEF19	4.25628e-24	2.82758e-20	0.828556	0.0781787	C	T	0.13253	0.121469	0.10452	0.107383	0.114334	181509	chr1:16524348-16533506
rs36093282	1	16706255	ENSG00000142632	ARHGEF19	5.37152e-11	7.41728e-08	0.387963	0.0580112	GT	G	0.31746	0.391473	0.377049	0.386139	0.374699	181907	chr1:16524348-16533506
rs60956125	1	16706839	ENSG00000142632	ARHGEF19	3.594e-24	2.40083e-20	0.82743	0.0779336	T	A	0.13253	0.121469	0.10452	0.107383	0.114334	182491	chr1:16524348-16533506
rs111826195	1	16707001	ENSG00000142632	ARHGEF19	4.24721e-24	2.82173e-20	0.828584	0.0781796	C	T	0.13253	0.121469	0.10452	0.107383	0.114334	182653	chr1:16524348-16533506
rs144775618	1	16707895	ENSG00000142632	ARHGEF19	2.56397e-24	1.74284e-20	0.832232	0.0781088	C	CA	0.134146	0.121469	0.105114	0.108108	0.114923	183547	chr1:16524348-16533506
rs6603860	1	16709434	ENSG00000132881	RSG1	2.56244e-14	6.0133e-11	-0.578916	0.0740466	T	C	0.808642	0.782486	0.75	0.721477	0.760757	151240	chr1:16558194-16563657
rs111828970	1	16709521	ENSG00000142632	ARHGEF19	4.23297e-24	2.81245e-20	0.828636	0.0781817	C	T	0.13253	0.121469	0.103933	0.107383	0.11414	185173	chr1:16524348-16533506
rs61770601	1	16711380	ENSG00000142632	ARHGEF19	4.22396e-24	2.80736e-20	0.828669	0.0781831	C	T	0.13253	0.121469	0.103933	0.107383	0.11414	187032	chr1:16524348-16533506
rs61770602	1	16711815	ENSG00000142632	ARHGEF19	4.22505e-24	2.80773e-20	0.828675	0.0781839	C	A	0.13253	0.121469	0.103933	0.107383	0.11414	187467	chr1:16524348-16533506
rs61770603	1	16711823	ENSG00000142632	ARHGEF19	4.22505e-24	2.80773e-20	0.828675	0.0781839	C	T	0.13253	0.121469	0.103933	0.107383	0.11414	187475	chr1:16524348-16533506
rs61770604	1	16713555	ENSG00000142632	ARHGEF19	4.25726e-24	2.82805e-20	0.828688	0.0781913	G	C	0.13253	0.121469	0.103933	0.107383	0.11414	189207	chr1:16524348-16533506
rs61770605	1	16714095	ENSG00000142632	ARHGEF19	4.21642e-24	2.80253e-20	0.828713	0.0781857	C	T	0.13253	0.121469	0.103933	0.107383	0.11414	189747	chr1:16524348-16533506
rs61770606	1	16714626	ENSG00000142632	ARHGEF19	4.2114e-24	2.79937e-20	0.828725	0.078186	T	C	0.13253	0.121469	0.103933	0.107383	0.11414	190278	chr1:16524348-16533506
rs148805388	1	16714900	ENSG00000142632	ARHGEF19	3.4737e-24	2.32346e-20	0.82783	0.0779433	CAAATATAT	C	0.13253	0.123596	0.103933	0.107383	0.114796	190552	chr1:16524348-16533506
rs612727	1	16716374	ENSG00000132881	RSG1	2.70787e-15	7.28168e-12	-0.598451	0.0736412	T	C	0.801205	0.775281	0.733146	0.721477	0.752551	158180	chr1:16558194-16563657
rs61769429	1	16716495	ENSG00000142632	ARHGEF19	3.39734e-24	2.27502e-20	0.828132	0.0779535	A	G	0.13253	0.123596	0.103933	0.107383	0.114796	192147	chr1:16524348-16533506
rs77327771	1	16719536	ENSG00000142632	ARHGEF19	4.51115e-24	2.99325e-20	0.830249	0.0783865	G	A	0.13253	0.121469	0.101695	0.107383	0.113481	195188	chr1:16524348-16533506
rs10907225	1	16720112	ENSG00000142632	ARHGEF19	8.06899e-14	1.75322e-10	0.418307	0.0546291	T	C	0.323171	0.389831	0.327586	0.369128	0.356529	195764	chr1:16524348-16533506
rs56344045	1	16720206	ENSG00000142632	ARHGEF19	3.61314e-24	2.41315e-20	0.830374	0.0782152	C	G	0.13253	0.123596	0.101695	0.107383	0.11414	195858	chr1:16524348-16533506
rs12567262	1	16720399	ENSG00000142632	ARHGEF19	5.54741e-15	1.42629e-11	-0.411781	0.0512855	T	G	0.474684	0.384181	0.416667	0.352349	0.397906	196051	chr1:16524348-16533506
rs12567262	1	16720399	ENSG00000132881	RSG1	7.72537e-07	0.000443582	-0.337695	0.0675762	T	G	0.474684	0.384181	0.416667	0.352349	0.397906	162205	chr1:16558194-16563657
rs145874191	1	16722100	ENSG00000142632	ARHGEF19	7.71928e-24	5.02452e-20	0.822544	0.0781029	C	CT	0.1375	0.121387	0.106509	0.108844	0.115993	197752	chr1:16524348-16533506
rs61769431	1	16722934	ENSG00000142632	ARHGEF19	6.2974e-24	4.12907e-20	0.828691	0.0785163	C	G	0.13253	0.121469	0.101124	0.107383	0.113288	198586	chr1:16524348-16533506
rs3738605	1	16723084	ENSG00000142632	ARHGEF19	5.1687e-14	1.15424e-10	-0.397392	0.0514753	G	A	0.474684	0.37931	0.415663	0.349315	0.395575	198736	chr1:16524348-16533506
rs3738605	1	16723084	ENSG00000132881	RSG1	1.60763e-06	0.000844956	-0.32796	0.0676509	G	A	0.474684	0.37931	0.415663	0.349315	0.395575	164890	chr1:16558194-16563657
rs16852669	1	16723139	ENSG00000142632	ARHGEF19	9.49992e-24	6.13125e-20	0.825897	0.0785953	C	A	0.13253	0.120787	0.101124	0.107383	0.113095	198791	chr1:16524348-16533506
rs7529767	1	16723268	ENSG00000142632	ARHGEF19	4.77245e-24	3.16076e-20	0.82917	0.0783313	T	C	0.13253	0.121469	0.101124	0.107383	0.113288	198920	chr1:16524348-16533506
rs41310375	1	16725818	ENSG00000142632	ARHGEF19	4.67e-24	3.09608e-20	0.829088	0.0783056	A	G	0.13253	0.121469	0.101124	0.107383	0.113288	201470	chr1:16524348-16533506
rs61769432	1	16726036	ENSG00000142632	ARHGEF19	6.17867e-24	4.05378e-20	0.828694	0.0785007	A	G	0.13253	0.121469	0.101124	0.107383	0.113288	201688	chr1:16524348-16533506
rs7522506	1	16726305	ENSG00000142632	ARHGEF19	4.45146e-24	2.95478e-20	0.828726	0.0782317	T	C	0.13253	0.123596	0.101124	0.107383	0.113946	201957	chr1:16524348-16533506
rs61769433	1	16726902	ENSG00000142632	ARHGEF19	6.99308e-24	4.56616e-20	0.828158	0.0785532	G	A	0.13253	0.121469	0.101124	0.107383	0.113288	202554	chr1:16524348-16533506
rs139527123	1	16727305	ENSG00000142632	ARHGEF19	5.87113e-24	3.8586e-20	0.827974	0.07839	G	GCTT	0.13253	0.121469	0.0994318	0.107383	0.112821	202957	chr1:16524348-16533506
rs61769434	1	16728043	ENSG00000142632	ARHGEF19	9.29916e-24	6.00875e-20	0.826663	0.0786502	G	A	0.128049	0.121469	0.0994318	0.107383	0.112158	203695	chr1:16524348-16533506
rs141294177	1	16728189	ENSG00000142632	ARHGEF19	7.43275e-24	4.84532e-20	0.826682	0.0784641	A	ACT	0.128049	0.121469	0.0994318	0.107383	0.112158	203841	chr1:16524348-16533506
rs17452918	1	16728441	ENSG00000142632	ARHGEF19	2.04871e-14	4.87972e-11	-0.399263	0.0508655	C	T	0.487654	0.383523	0.423529	0.352349	0.40191	204093	chr1:16524348-16533506
rs17452918	1	16728441	ENSG00000132881	RSG1	1.10931e-06	0.000609735	-0.329481	0.0669138	C	T	0.487654	0.383523	0.423529	0.352349	0.40191	170247	chr1:16558194-16563657
rs61769435	1	16728502	ENSG00000142632	ARHGEF19	1.13766e-23	7.28752e-20	0.827053	0.0788575	C	T	0.128049	0.119318	0.0994318	0.10473	0.110825	204154	chr1:16524348-16533506
rs17419046	1	16728518	ENSG00000142632	ARHGEF19	3.39828e-14	7.81148e-11	-0.397063	0.0510438	C	T	0.49375	0.382857	0.420588	0.352349	0.401568	204170	chr1:16524348-16533506
rs17419046	1	16728518	ENSG00000132881	RSG1	1.35735e-06	0.000727885	-0.327691	0.0671129	C	T	0.49375	0.382857	0.420588	0.352349	0.401568	170324	chr1:16558194-16563657
rs3132274	1	16728937	ENSG00000142632	ARHGEF19	4.1436e-24	2.75607e-20	0.828829	0.0781823	C	T	0.128049	0.12069	0.0988372	0.106164	0.111498	204589	chr1:16524348-16533506
rs79965864	1	16729191	ENSG00000142632	ARHGEF19	3.83111e-14	8.72726e-11	-0.395263	0.0509222	C	T	0.487654	0.384181	0.437143	0.355705	0.407216	204843	chr1:16524348-16533506
rs79965864	1	16729191	ENSG00000132881	RSG1	6.90944e-07	0.000401985	-0.335634	0.0668638	C	T	0.487654	0.384181	0.437143	0.355705	0.407216	170997	chr1:16558194-16563657
rs77501140	1	16729205	ENSG00000142632	ARHGEF19	3.83881e-14	8.74215e-11	-0.395242	0.0509214	C	G	0.487654	0.384181	0.437143	0.355705	0.407216	204857	chr1:16524348-16533506
rs77501140	1	16729205	ENSG00000132881	RSG1	6.90474e-07	0.000401752	-0.335637	0.0668624	C	G	0.487654	0.384181	0.437143	0.355705	0.407216	171011	chr1:16558194-16563657
rs2458525	1	16729588	ENSG00000132881	RSG1	1.82924e-14	4.39492e-11	0.579649	0.0736988	A	G	0.197531	0.217514	0.231638	0.273649	0.233276	171394	chr1:16558194-16563657
rs61769436	1	16730413	ENSG00000142632	ARHGEF19	5.60844e-22	3.17824e-18	0.812153	0.0808685	C	T	0.120482	0.112994	0.0924855	0.0945946	0.10327	206065	chr1:16524348-16533506
rs17419150	1	16730582	ENSG00000142632	ARHGEF19	3.94742e-14	8.9739e-11	-0.395305	0.0509552	C	G	0.487654	0.384831	0.436416	0.35034	0.405872	206234	chr1:16524348-16533506
rs17419150	1	16730582	ENSG00000132881	RSG1	6.31395e-07	0.000371179	-0.336991	0.0668936	C	G	0.487654	0.384831	0.436416	0.35034	0.405872	172388	chr1:16558194-16563657
rs78741127	1	16731191	ENSG00000142632	ARHGEF19	4.68534e-22	2.66693e-18	0.816373	0.0811205	A	G	0.120482	0.112994	0.0872093	0.0945946	0.101724	206843	chr1:16524348-16533506
rs525409	1	16731510	ENSG00000132881	RSG1	1.12264e-14	2.7844e-11	0.585398	0.0737969	C	G	0.197531	0.207602	0.231429	0.270548	0.229494	173316	chr1:16558194-16563657
rs526489	1	16731653	ENSG00000142632	ARHGEF19	3.23054e-14	7.45148e-11	-0.398191	0.0511423	C	T	0.487654	0.379412	0.431138	0.347222	0.402135	207305	chr1:16524348-16533506
rs526489	1	16731653	ENSG00000132881	RSG1	4.49919e-07	0.00027475	-0.342674	0.0671241	C	T	0.487654	0.379412	0.431138	0.347222	0.402135	173459	chr1:16558194-16563657
rs61769437	1	16731756	ENSG00000142632	ARHGEF19	4.13896e-22	2.36488e-18	0.819528	0.0813181	G	T	0.120482	0.109195	0.0872093	0.0952381	0.100694	207408	chr1:16524348-16533506
rs61769438	1	16732219	ENSG00000142632	ARHGEF19	3.89841e-22	2.23039e-18	0.821033	0.0814115	C	T	0.120482	0.104046	0.0872093	0.0965517	0.0994764	207871	chr1:16524348-16533506
rs144281422	1	16733077	ENSG00000142632	ARHGEF19	2.4631e-14	5.79516e-11	-0.402295	0.0514196	AATTTTAGAAAT	A	0.474684	0.381098	0.433333	0.344203	0.401099	208729	chr1:16524348-16533506
rs144281422	1	16733077	ENSG00000132881	RSG1	2.27865e-07	0.000150308	-0.353269	0.0674423	AATTTTAGAAAT	A	0.474684	0.381098	0.433333	0.344203	0.401099	174883	chr1:16558194-16563657
rs77942074	1	16734527	ENSG00000132881	RSG1	3.7824e-07	0.000235706	-0.341781	0.0665035	GC	G	0.487342	0.434286	0.485955	0.388514	0.44569	176333	chr1:16558194-16563657
rs681474	1	16734584	ENSG00000132881	RSG1	5.34618e-07	0.000319934	-0.336863	0.0664308	G	A	0.493671	0.438202	0.488701	0.385135	0.447595	176390	chr1:16558194-16563657
rs681104	1	16734627	ENSG00000132881	RSG1	6.92253e-07	0.000402659	-0.33044	0.0658339	A	G	0.493976	0.446629	0.491573	0.385906	0.451531	176433	chr1:16558194-16563657
rs10907226	1	16736546	ENSG00000132881	RSG1	1.4512e-11	2.20233e-08	-0.479054	0.0695121	C	T	0.68	0.684049	0.698758	0.659259	0.681648	178352	chr1:16558194-16563657
rs7515143	1	16739391	ENSG00000132881	RSG1	1.5297e-11	2.31148e-08	-0.479335	0.0696349	G	A	0.673333	0.680723	0.7125	0.661654	0.684457	181197	chr1:16558194-16563657
rs2670494	1	16739907	ENSG00000132881	RSG1	9.54536e-09	8.56312e-06	-0.440006	0.0755477	A	C	0.789157	0.794944	0.780899	0.755034	0.779762	181713	chr1:16558194-16563657
rs71574184	1	16743175	ENSG00000132881	RSG1	1.02857e-11	1.60089e-08	-0.483377	0.0696058	CA	C	0.671642	0.669935	0.685714	0.619658	0.662474	184981	chr1:16558194-16563657
rs10907228	1	16755873	ENSG00000132881	RSG1	3.12865e-09	3.0937e-06	-0.420069	0.0697928	T	C	0.594203	0.610738	0.654676	0.529661	0.601053	197679	chr1:16558194-16563657
rs12064418	1	16761962	ENSG00000142632	ARHGEF19	4.41137e-09	4.23599e-06	0.452805	0.0759813	C	T	0.121622	0.148485	0.131737	0.137795	0.136961	237614	chr1:16524348-16533506
rs139014464	1	16778896	ENSG00000132881	RSG1	1.57397e-06	0.000829645	0.379837	0.0782813	CA	C	0.198718	0.202312	0.202312	0.253623	0.214413	220702	chr1:16558194-16563657
rs61769456	1	16781446	ENSG00000132881	RSG1	1.2623e-06	0.000683147	0.383397	0.0782831	A	G	0.196203	0.203488	0.211765	0.253623	0.217352	223252	chr1:16558194-16563657
rs12407366	1	16784861	ENSG00000132881	RSG1	1.81509e-06	0.000939454	0.376387	0.0780448	C	T	0.208861	0.203488	0.211765	0.244361	0.216606	226667	chr1:16558194-16563657
rs1360575	1	16972068	ENSG00000186715	MST1L	3.51349e-08	2.81634e-05	0.131223	0.0234757	A	G	0.340909	0.425	0.341463	0.318182	0.364	-109336	chr1:17081404-17087579
rs57778214	1	17042828	ENSG00000186715	MST1L	1.82502e-06	0.000943873	0.11637	0.0241352	CTT	C	0.36	0.313953	0.291667	0.354839	0.323129	-38576	chr1:17081404-17087579
rs2002674	1	17050499	ENSG00000186715	MST1L	1.02107e-07	7.35562e-05	0.128726	0.023876	T	C	0.326923	0.265306	0.3	0.22449	0.273743	-30905	chr1:17081404-17087579
rs57178582	1	17082465	ENSG00000186715	MST1L	2.83331e-08	2.31359e-05	0.129526	0.0230103	AG	A	0.30303	0.246032	0.209091	0.214286	0.2375	1061	chr1:17081404-17087579
rs61768094	1	17188391	ENSG00000186715	MST1L	9.94467e-07	0.000554211	-0.0951745	0.019242	T	C	0.329268	0.445122	0.362319	0.378788	0.387597	106987	chr1:17081404-17087579
rs55667815	1	17255938	ENSG00000159363	ATP13A2	4.93463e-07	0.000298088	-0.424788	0.0835081	TC	T	0.894366	0.89781	0.897163	0.820833	0.877399	-56514	chr1:17312452-17338423
rs6658046	1	17262214	ENSG00000186715	MST1L	5.50734e-07	0.000328447	-0.107697	0.021263	T	C	0.833333	0.840909	0.88	0.838384	0.852094	180810	chr1:17081404-17087579
rs12025984	1	17270751	ENSG00000186715	MST1L	3.73088e-07	0.000232878	0.104074	0.0202401	G	A	0.192308	0.196581	0.141304	0.178899	0.173077	189347	chr1:17081404-17087579
rs12217103	1	17275895	ENSG00000186715	MST1L	3.36626e-07	0.000212613	0.0882679	0.017099	A	T	0.391026	0.337349	0.282738	0.293233	0.317431	194491	chr1:17081404-17087579
rs76074825	1	17284498	ENSG00000186715	MST1L	8.47671e-08	6.22952e-05	-0.087443	0.0161141	T	C	0.435065	0.486928	0.523333	0.56	0.507921	203094	chr1:17081404-17087579
rs6691985	1	17289911	ENSG00000186715	MST1L	1.48349e-07	0.000102692	0.087372	0.0164216	C	T	0.39759	0.328652	0.280899	0.305369	0.318027	208507	chr1:17081404-17087579
rs7513616	1	17298496	ENSG00000186715	MST1L	3.68398e-07	0.000230345	-0.0809055	0.0157267	A	G	0.4375	0.485207	0.503086	0.475352	0.481013	217092	chr1:17081404-17087579
rs761423	1	17301672	ENSG00000186715	MST1L	4.52618e-07	0.000276201	-0.079903	0.0156553	T	C	0.421687	0.435393	0.491573	0.436242	0.45068	220268	chr1:17081404-17087579
rs761422	1	17301780	ENSG00000186715	MST1L	1.09751e-07	7.84842e-05	-0.0846309	0.015737	A	G	0.457317	0.474576	0.522989	0.475524	0.486979	220376	chr1:17081404-17087579
rs9435731	1	17306029	ENSG00000186715	MST1L	4.87109e-08	3.78559e-05	-0.0866598	0.0156718	C	A	0.481707	0.472727	0.514793	0.52518	0.5	224625	chr1:17081404-17087579
rs2284748	1	17306595	ENSG00000186715	MST1L	3.74766e-08	2.98645e-05	-0.0873334	0.015657	T	C	0.481707	0.472892	0.508982	0.528986	0.499096	225191	chr1:17081404-17087579
rs2284747	1	17306596	ENSG00000186715	MST1L	3.74766e-08	2.98645e-05	-0.0873334	0.015657	C	T	0.481707	0.472892	0.508982	0.528986	0.499096	225192	chr1:17081404-17087579
rs2284746	1	17306675	ENSG00000186715	MST1L	4.95285e-08	3.84306e-05	-0.0869097	0.0157258	C	G	0.487654	0.472561	0.511976	0.532847	0.501821	225271	chr1:17081404-17087579
rs55750792	1	17306870	ENSG00000186715	MST1L	4.45989e-08	3.49695e-05	-0.0869669	0.0156812	G	A	0.481707	0.469697	0.512121	0.528986	0.499091	225466	chr1:17081404-17087579
rs9435733	1	17308254	ENSG00000186715	MST1L	4.47739e-08	3.50913e-05	-0.0869517	0.0156805	T	C	0.475309	0.472561	0.511976	0.525547	0.498179	226850	chr1:17081404-17087579
rs35731131	1	17309343	ENSG00000186715	MST1L	4.27645e-07	0.000262755	-0.0826552	0.016159	AT	A	0.520548	0.513514	0.553691	0.569767	0.541082	227939	chr1:17081404-17087579
rs3754512	1	17309718	ENSG00000186715	MST1L	9.02038e-08	6.58329e-05	-0.0846083	0.0156253	C	T	0.487805	0.472727	0.517857	0.538462	0.505376	228314	chr1:17081404-17087579
rs9435734	1	17311190	ENSG00000186715	MST1L	1.58792e-07	0.000108989	-0.0830317	0.015644	A	G	0.487805	0.475904	0.517964	0.542553	0.507194	229786	chr1:17081404-17087579
rs6682671	1	17311882	ENSG00000186715	MST1L	3.07653e-08	2.49391e-05	-0.0905715	0.0161331	C	T	0.618421	0.603125	0.647239	0.654135	0.631579	230478	chr1:17081404-17087579
rs3170740	1	17312743	ENSG00000186715	MST1L	4.63311e-07	0.000281918	-0.0803873	0.0157644	C	T	0.468354	0.477987	0.511834	0.532609	0.500917	231339	chr1:17081404-17087579
rs2076605	1	17313157	ENSG00000186715	MST1L	1.46366e-07	0.000101467	-0.082772	0.0155495	G	A	0.487952	0.488304	0.517442	0.534965	0.508787	231753	chr1:17081404-17087579
rs9435659	1	17313343	ENSG00000186715	MST1L	3.13293e-07	0.000199502	-0.0807005	0.0155907	G	A	0.481928	0.485294	0.517442	0.534965	0.507042	231939	chr1:17081404-17087579
rs761421	1	17313654	ENSG00000186715	MST1L	1.6871e-07	0.000114989	-0.0826725	0.0156105	C	T	0.487805	0.485294	0.511834	0.528571	0.504456	232250	chr1:17081404-17087579
rs9435662	1	17314942	ENSG00000186715	MST1L	3.15351e-07	0.000200643	-0.0807788	0.0156096	G	A	0.481928	0.485294	0.517442	0.538462	0.507923	233538	chr1:17081404-17087579
rs4920605	1	17315425	ENSG00000186715	MST1L	3.92748e-08	3.11722e-05	-0.0871443	0.0156472	G	A	0.512048	0.529412	0.555556	0.566434	0.544092	234021	chr1:17081404-17087579
rs2076603	1	17319011	ENSG00000186715	MST1L	8.81106e-08	6.44681e-05	-0.0857605	0.0158252	G	A	0.584337	0.58908	0.601744	0.640845	0.605079	237607	chr1:17081404-17087579
rs4920608	1	17319287	ENSG00000186715	MST1L	8.82485e-08	6.45562e-05	-0.0857553	0.0158251	C	T	0.584337	0.58908	0.601744	0.640845	0.605079	237883	chr1:17081404-17087579
rs7550758	1	17327429	ENSG00000186715	MST1L	3.78674e-09	3.68171e-06	-0.0930817	0.0155502	C	T	0.463855	0.462209	0.488372	0.513699	0.483421	246025	chr1:17081404-17087579
rs6657613	1	17328200	ENSG00000186715	MST1L	3.51303e-09	3.43955e-06	-0.0932447	0.0155438	A	T	0.463855	0.464912	0.488304	0.513605	0.484266	246796	chr1:17081404-17087579
rs2871776	1	17328301	ENSG00000186715	MST1L	8.13584e-08	6.00197e-05	0.0850322	0.0156476	T	C	0.512048	0.494186	0.482659	0.469388	0.486957	246897	chr1:17081404-17087579
rs2076601	1	17330453	ENSG00000186715	MST1L	9.85558e-08	7.12664e-05	0.0844434	0.0156431	A	G	0.512048	0.491279	0.479885	0.469595	0.485269	249049	chr1:17081404-17087579
rs3738814	1	17331676	ENSG00000186715	MST1L	1.30009e-08	1.13456e-05	0.0899521	0.0155914	A	G	0.481928	0.455056	0.449438	0.442953	0.454082	250272	chr1:17081404-17087579
rs926702	1	17336521	ENSG00000186715	MST1L	3.69865e-07	0.000231117	-0.0804057	0.0156319	G	T	0.493902	0.502941	0.526627	0.531915	0.516014	255117	chr1:17081404-17087579
rs735258	1	17341146	ENSG00000186715	MST1L	1.15901e-06	0.000633641	-0.0773217	0.0157317	C	T	0.536145	0.525568	0.545714	0.577703	0.546392	259742	chr1:17081404-17087579
rs67235606	1	17342038	ENSG00000186715	MST1L	1.21896e-06	0.000662525	-0.0772435	0.0157488	GTAAAT	G	0.536145	0.522599	0.545455	0.577181	0.545299	260634	chr1:17081404-17087579
rs9435672	1	17342659	ENSG00000186715	MST1L	1.17723e-06	0.000642478	-0.0772635	0.0157301	G	T	0.536145	0.525281	0.544944	0.577181	0.545918	261255	chr1:17081404-17087579
rs9435739	1	17342924	ENSG00000186715	MST1L	2.45186e-07	0.000160467	-0.0863705	0.0165337	G	A	0.638554	0.623596	0.626404	0.667785	0.637755	261520	chr1:17081404-17087579
rs9435741	1	17343904	ENSG00000186715	MST1L	1.11254e-06	0.000611291	-0.0776084	0.0157633	A	C	0.536145	0.525281	0.545198	0.575342	0.545377	262500	chr1:17081404-17087579
1:17345073:G:GCC	1	17345073	ENSG00000186715	MST1L	7.60154e-07	0.000437271	-0.0829049	0.0165793	G	GCC	0.63253	0.632022	0.628571	0.667808	0.640034	263669	chr1:17081404-17087579
rs2871775	1	17345905	ENSG00000186715	MST1L	7.8583e-07	0.000450342	-0.078796	0.0157787	A	G	0.536145	0.522472	0.542135	0.573826	0.543367	264501	chr1:17081404-17087579
rs28507626	1	19341488	ENSG00000162482	AKR7A3	6.96181e-07	0.000404691	-0.754116	0.150277	C	T	0.0783133	0.0819209	0.0632184	0.0909091	0.0779896	-267563	chr1:19609051-19615744
rs2313063	1	19343233	ENSG00000162482	AKR7A3	4.11591e-07	0.000253916	-0.737468	0.143962	G	A	0.150602	0.115169	0.125	0.130137	0.12693	-265818	chr1:19609051-19615744
rs61763714	1	19351421	ENSG00000162482	AKR7A3	2.77136e-07	0.0001788	-0.74889	0.144014	G	A	0.0792683	0.0965909	0.0685714	0.106164	0.0880829	-257630	chr1:19609051-19615744
rs28590244	1	19353126	ENSG00000162482	AKR7A3	2.40641e-07	0.000157828	-0.753612	0.144162	G	A	0.0792683	0.0965909	0.0685714	0.106164	0.0880829	-255925	chr1:19609051-19615744
rs34784288	1	19356804	ENSG00000162482	AKR7A3	2.82874e-07	0.000182093	-0.655463	0.126144	A	G	0.132911	0.12069	0.0977011	0.133803	0.118629	-252247	chr1:19609051-19615744
rs6696055	1	19360295	ENSG00000162482	AKR7A3	1.35649e-07	9.48827e-05	-0.77086	0.14442	G	A	0.0792683	0.0965909	0.0685714	0.106164	0.0880829	-248756	chr1:19609051-19615744
rs28605077	1	19361223	ENSG00000162482	AKR7A3	1.20627e-07	8.54395e-05	-0.773972	0.1444	G	A	0.0792683	0.0965909	0.0685714	0.106164	0.0880829	-247828	chr1:19609051-19615744
rs28538817	1	19362712	ENSG00000162482	AKR7A3	1.01158e-07	7.29407e-05	-0.77817	0.144287	C	T	0.0792683	0.0965909	0.0685714	0.106164	0.0880829	-246339	chr1:19609051-19615744
rs61763738	1	19366229	ENSG00000162482	AKR7A3	3.19832e-08	2.58461e-05	-0.808544	0.144204	G	T	0.0783133	0.0983146	0.0681818	0.105442	0.0881849	-242822	chr1:19609051-19615744
rs61763739	1	19371082	ENSG00000162482	AKR7A3	2.52025e-08	2.07833e-05	-0.809511	0.143269	G	T	0.0783133	0.101124	0.0681818	0.10473	0.0888889	-237969	chr1:19609051-19615744
rs61763740	1	19371099	ENSG00000162482	AKR7A3	2.52071e-08	2.07866e-05	-0.809505	0.143268	A	G	0.0783133	0.101124	0.0681818	0.10473	0.0888889	-237952	chr1:19609051-19615744
rs6683868	1	19375841	ENSG00000162482	AKR7A3	1.64257e-07	0.000112318	-0.731881	0.138063	G	A	0.0903614	0.103933	0.0674157	0.110738	0.0926871	-233210	chr1:19609051-19615744
rs61763745	1	19379476	ENSG00000162482	AKR7A3	1.04377e-07	7.50198e-05	-0.747089	0.138676	C	T	0.09375	0.103933	0.0653409	0.108108	0.0919244	-229575	chr1:19609051-19615744
rs55804150	1	19381583	ENSG00000162482	AKR7A3	5.70882e-08	4.36806e-05	-0.839537	0.152636	C	T	0.0769231	0.0780347	0.0578035	0.0785714	0.0718085	-227468	chr1:19609051-19615744
rs12121145	1	19383676	ENSG00000162482	AKR7A3	4.61422e-11	6.43839e-08	-0.83883	0.124981	T	C	0.0961538	0.118644	0.0833333	0.120805	0.105536	-225375	chr1:19609051-19615744
rs61763749	1	19385727	ENSG00000162482	AKR7A3	3.81344e-11	5.38691e-08	-0.832451	0.12348	T	A	0.121951	0.120787	0.0898876	0.120805	0.111584	-223324	chr1:19609051-19615744
rs942186	1	19386358	ENSG00000162482	AKR7A3	4.4478e-11	6.22258e-08	-0.808288	0.120327	T	C	0.126506	0.123596	0.0898876	0.124161	0.113946	-222693	chr1:19609051-19615744
rs61763751	1	19387684	ENSG00000162482	AKR7A3	2.00102e-11	2.96357e-08	-0.840291	0.122813	C	T	0.128049	0.107558	0.0903955	0.111111	0.106087	-221367	chr1:19609051-19615744
rs12119915	1	19388601	ENSG00000162482	AKR7A3	1.26432e-11	1.93698e-08	-0.850949	0.123097	A	G	0.128049	0.107558	0.0909091	0.111111	0.106272	-220450	chr1:19609051-19615744
rs12119302	1	19388929	ENSG00000162482	AKR7A3	5.48408e-09	5.16151e-06	-0.930155	0.157079	C	T	0.075	0.0639535	0.0497076	0.0647482	0.0613879	-220122	chr1:19609051-19615744
rs12120853	1	19389307	ENSG00000162482	AKR7A3	9.81562e-12	1.53313e-08	-0.855759	0.123102	A	G	0.128049	0.107558	0.0909091	0.111111	0.106272	-219744	chr1:19609051-19615744
rs12116583	1	19389629	ENSG00000162482	AKR7A3	1.07765e-11	1.67138e-08	-0.855109	0.123261	G	A	0.128049	0.107558	0.0909091	0.111111	0.106272	-219422	chr1:19609051-19615744
rs12118553	1	19391132	ENSG00000162482	AKR7A3	5.3211e-12	8.68609e-09	-0.814491	0.115617	G	T	0.138554	0.116477	0.0988701	0.130872	0.117949	-217919	chr1:19609051-19615744
rs12120602	1	19393202	ENSG00000162482	AKR7A3	1.65471e-12	2.95369e-09	-0.830218	0.114994	G	T	0.138554	0.115169	0.0983146	0.131757	0.117547	-215849	chr1:19609051-19615744
rs12125736	1	19395246	ENSG00000162482	AKR7A3	7.76383e-13	1.46301e-09	-0.845543	0.115334	C	A	0.138554	0.117143	0.0960452	0.12585	0.115979	-213805	chr1:19609051-19615744
rs112694794	1	19395849	ENSG00000162482	AKR7A3	6.96819e-13	1.32151e-09	-0.847569	0.115362	C	T	0.138554	0.117143	0.0960452	0.12585	0.115979	-213202	chr1:19609051-19615744
rs72649602	1	19406176	ENSG00000162482	AKR7A3	2.73137e-10	3.32881e-07	-0.907305	0.141171	C	T	0.104938	0.083815	0.0578035	0.0714286	0.0758377	-202875	chr1:19609051-19615744
rs12126114	1	19410754	ENSG00000162482	AKR7A3	2.50668e-13	5.10138e-10	-0.872952	0.116465	C	T	0.134146	0.114943	0.0955056	0.12069	0.113126	-198297	chr1:19609051-19615744
rs2313506	1	19411410	ENSG00000162482	AKR7A3	2.36405e-13	4.827e-10	-0.874118	0.11649	C	T	0.134146	0.114943	0.0955056	0.12069	0.113126	-197641	chr1:19609051-19615744
rs2313508	1	19411500	ENSG00000162482	AKR7A3	2.35715e-13	4.81387e-10	-0.874167	0.116489	C	T	0.134146	0.114943	0.0955056	0.12069	0.113126	-197551	chr1:19609051-19615744
rs61766779	1	19413698	ENSG00000162482	AKR7A3	2.34909e-13	4.79846e-10	-0.873562	0.116401	C	T	0.138554	0.114943	0.0955056	0.12585	0.11512	-195353	chr1:19609051-19615744
rs61766781	1	19417370	ENSG00000162482	AKR7A3	1.52938e-13	3.20782e-10	-0.887571	0.117306	C	T	0.138554	0.123563	0.0960452	0.117241	0.115717	-191681	chr1:19609051-19615744
rs6426673	1	19425463	ENSG00000162482	AKR7A3	1.46693e-13	3.08381e-10	-0.8895	0.117469	G	A	0.138554	0.125714	0.0960452	0.117241	0.116379	-183588	chr1:19609051-19615744
rs17390041	1	19433749	ENSG00000162482	AKR7A3	9.06328e-14	1.95621e-10	-0.896315	0.117307	G	A	0.13253	0.132022	0.0983146	0.124161	0.119898	-175302	chr1:19609051-19615744
rs17390090	1	19435918	ENSG00000162482	AKR7A3	2.02017e-13	4.16554e-10	-0.883179	0.117344	A	G	0.138554	0.129944	0.0983146	0.125	0.120307	-173133	chr1:19609051-19615744
rs61766783	1	19440914	ENSG00000162482	AKR7A3	1.92513e-13	3.98342e-10	-0.88457	0.117421	A	G	0.138554	0.129944	0.0960452	0.125	0.119658	-168137	chr1:19609051-19615744
rs56030256	1	19441594	ENSG00000162482	AKR7A3	1.80404e-13	3.74806e-10	-0.886023	0.117469	C	G	0.138554	0.129944	0.0960452	0.125	0.119658	-167457	chr1:19609051-19615744
rs139502260	1	19441689	ENSG00000162482	AKR7A3	5.32097e-13	1.03022e-09	-0.872609	0.118137	ACATG	A	0.138554	0.132768	0.0948276	0.126712	0.12069	-167362	chr1:19609051-19615744
rs17392444	1	19444552	ENSG00000162482	AKR7A3	1.91399e-13	3.96226e-10	-0.886712	0.117692	G	A	0.138554	0.129944	0.0960452	0.125	0.119658	-164499	chr1:19609051-19615744
rs35802543	1	19447819	ENSG00000162482	AKR7A3	1.62563e-13	3.39856e-10	-0.888461	0.117559	T	C	0.138554	0.129944	0.0890805	0.125	0.117698	-161232	chr1:19609051-19615744
rs6681943	1	19450938	ENSG00000162482	AKR7A3	1.47726e-13	3.10451e-10	-0.890472	0.117613	G	A	0.138554	0.129944	0.0890805	0.125	0.117698	-158113	chr1:19609051-19615744
rs4319363	1	19458541	ENSG00000162482	AKR7A3	7.48658e-14	1.63351e-10	-0.900895	0.117491	G	A	0.138554	0.129944	0.0885714	0.12585	0.117698	-150510	chr1:19609051-19615744
rs12120532	1	19458669	ENSG00000162482	AKR7A3	7.50159e-14	1.63661e-10	-0.900921	0.117498	T	C	0.138554	0.129944	0.0885714	0.12585	0.117698	-150382	chr1:19609051-19615744
rs7518294	1	19459831	ENSG00000162482	AKR7A3	8.07064e-14	1.75353e-10	-0.899738	0.117502	T	A	0.138554	0.129944	0.0885714	0.12585	0.117698	-149220	chr1:19609051-19615744
rs58933407	1	19463470	ENSG00000162482	AKR7A3	8.70588e-14	1.88327e-10	-0.897969	0.117436	A	AT	0.138554	0.129213	0.0885714	0.12585	0.117496	-145581	chr1:19609051-19615744
rs12120450	1	19463720	ENSG00000162482	AKR7A3	8.59651e-14	1.86132e-10	-0.8981	0.117426	G	A	0.138554	0.129213	0.0885714	0.12585	0.117496	-145331	chr1:19609051-19615744
rs60506187	1	19474216	ENSG00000162482	AKR7A3	6.22207e-14	1.37107e-10	-0.899456	0.116905	GCTCAATATCC	G	0.138554	0.129213	0.0926966	0.12585	0.118601	-134835	chr1:19609051-19615744
rs12131098	1	19481184	ENSG00000162482	AKR7A3	5.65977e-14	1.25479e-10	-0.900162	0.116794	C	T	0.138554	0.129213	0.0926966	0.12585	0.118601	-127867	chr1:19609051-19615744
rs12133185	1	19491514	ENSG00000162482	AKR7A3	5.90798e-14	1.30552e-10	-0.899096	0.116747	G	C	0.138554	0.129213	0.0926966	0.12585	0.118601	-117537	chr1:19609051-19615744
rs11299380	1	19492913	ENSG00000162482	AKR7A3	5.73562e-14	1.27055e-10	-0.899451	0.11673	TA	T	0.138554	0.129213	0.0932203	0.12585	0.118803	-116138	chr1:19609051-19615744
rs142490518	1	19495396	ENSG00000162482	AKR7A3	5.61773e-14	1.24587e-10	-0.900149	0.116776	C	T	0.138554	0.129213	0.0926966	0.12585	0.118601	-113655	chr1:19609051-19615744
rs61766803	1	19498987	ENSG00000162482	AKR7A3	6.32951e-14	1.39297e-10	-0.899268	0.116917	G	T	0.138554	0.129213	0.0926966	0.12585	0.118601	-110064	chr1:19609051-19615744
rs952789	1	19499873	ENSG00000162482	AKR7A3	6.33112e-14	1.39321e-10	-0.899246	0.116914	G	T	0.138554	0.129213	0.0926966	0.12585	0.118601	-109178	chr1:19609051-19615744
rs952790	1	19499954	ENSG00000162482	AKR7A3	6.33112e-14	1.39321e-10	-0.899246	0.116914	G	A	0.138554	0.129213	0.0926966	0.12585	0.118601	-109097	chr1:19609051-19615744
rs12138892	1	19504306	ENSG00000162482	AKR7A3	5.44813e-14	1.2109e-10	-0.9	0.116691	C	G	0.138554	0.129213	0.0926966	0.121528	0.117496	-104745	chr1:19609051-19615744
rs12136947	1	19505119	ENSG00000162482	AKR7A3	7.04833e-14	1.54279e-10	-0.895385	0.116642	G	A	0.138554	0.129213	0.0926966	0.12069	0.117295	-103932	chr1:19609051-19615744
1:19506690:A:AT	1	19506690	ENSG00000162482	AKR7A3	1.32155e-11	2.01855e-08	-0.804908	0.116551	A	AT	0.150602	0.127841	0.0942857	0.122378	0.119584	-102361	chr1:19609051-19615744
rs55761028	1	19521274	ENSG00000162482	AKR7A3	5.53783e-14	1.22934e-10	-0.893733	0.115913	C	T	0.138554	0.129944	0.0926966	0.126712	0.119007	-87777	chr1:19609051-19615744
rs61766806	1	19523168	ENSG00000162482	AKR7A3	5.37329e-14	1.19603e-10	-0.892361	0.115672	C	T	0.138554	0.129944	0.0926966	0.12585	0.118803	-85883	chr1:19609051-19615744
rs12122656	1	19526363	ENSG00000162482	AKR7A3	1.48336e-13	3.11666e-10	-0.87074	0.115015	A	G	0.138554	0.13764	0.0926966	0.130872	0.122449	-82688	chr1:19609051-19615744
rs12143407	1	19526975	ENSG00000162482	AKR7A3	5.5475e-14	1.23132e-10	-0.888321	0.115215	G	A	0.138554	0.132022	0.0926966	0.130872	0.120748	-82076	chr1:19609051-19615744
rs12121004	1	19528847	ENSG00000162482	AKR7A3	1.51719e-12	2.72515e-09	-0.823393	0.113846	T	C	0.150602	0.134831	0.0955056	0.134228	0.125	-80204	chr1:19609051-19615744
rs61766807	1	19529088	ENSG00000162482	AKR7A3	5.10109e-14	1.14002e-10	-0.890278	0.115292	C	T	0.138554	0.132022	0.0932203	0.130872	0.120954	-79963	chr1:19609051-19615744
rs71736683	1	19534942	ENSG00000162482	AKR7A3	4.83383e-14	1.0838e-10	-0.890339	0.115188	CAG	C	0.138554	0.132768	0.0932203	0.130872	0.12116	-74109	chr1:19609051-19615744
rs10158374	1	19537447	ENSG00000162482	AKR7A3	5.2904e-14	1.17917e-10	-0.887162	0.114965	T	C	0.138554	0.132768	0.0955056	0.130872	0.121806	-71604	chr1:19609051-19615744
rs10158092	1	19537755	ENSG00000162482	AKR7A3	3.64736e-15	9.60948e-12	-0.875854	0.108314	C	A	0.144578	0.162921	0.115169	0.154362	0.143707	-71296	chr1:19609051-19615744
rs148670822	1	19540673	ENSG00000162482	AKR7A3	5.01905e-14	1.12268e-10	-0.888512	0.11503	T	TA	0.138554	0.132768	0.0955056	0.130872	0.121806	-68378	chr1:19609051-19615744
rs864559	1	19541394	ENSG00000162482	AKR7A3	5.25714e-14	1.17227e-10	-0.887169	0.114953	G	A	0.138554	0.132768	0.0955056	0.130872	0.121806	-67657	chr1:19609051-19615744
rs12130051	1	19545053	ENSG00000162482	AKR7A3	4.80728e-14	1.07859e-10	-0.888643	0.114957	C	T	0.138554	0.132768	0.0960452	0.130872	0.122014	-63998	chr1:19609051-19615744
rs67823069	1	19545140	ENSG00000162482	AKR7A3	4.65606e-14	1.04745e-10	-0.889173	0.114958	CAA	C	0.138554	0.132768	0.0960452	0.130872	0.122014	-63911	chr1:19609051-19615744
rs140097250	1	19546377	ENSG00000162482	AKR7A3	2.51602e-15	6.79256e-12	-0.883683	0.108607	G	GC	0.144578	0.160112	0.115819	0.154362	0.143101	-62674	chr1:19609051-19615744
rs1738020	1	19548418	ENSG00000162482	AKR7A3	3.2315e-14	7.45353e-11	-0.894118	0.114838	G	A	0.138554	0.132768	0.0971429	0.130872	0.122432	-60633	chr1:19609051-19615744
rs6698512	1	19551929	ENSG00000162482	AKR7A3	3.98272e-14	9.049e-11	-0.888661	0.114568	A	C	0.138554	0.135593	0.0988701	0.128378	0.123077	-57122	chr1:19609051-19615744
rs72651417	1	19553042	ENSG00000162482	AKR7A3	5.95317e-14	1.31512e-10	-0.883825	0.11478	A	T	0.138554	0.132768	0.0994318	0.128378	0.122432	-56009	chr1:19609051-19615744
rs3762395	1	19556408	ENSG00000162482	AKR7A3	2.25187e-13	4.61121e-10	-0.819566	0.109118	T	C	0.144578	0.160112	0.121469	0.151007	0.143952	-52643	chr1:19609051-19615744
rs12128595	1	19557281	ENSG00000162482	AKR7A3	2.00604e-12	3.5319e-09	-0.829353	0.115331	G	C	0.138554	0.132768	0.101695	0.125	0.122222	-51770	chr1:19609051-19615744
rs55748756	1	19558018	ENSG00000162482	AKR7A3	2.03717e-12	3.58323e-09	-0.829059	0.115326	C	T	0.138554	0.132768	0.101695	0.125	0.122222	-51033	chr1:19609051-19615744
rs60543370	1	19558096	ENSG00000162482	AKR7A3	2.03979e-12	3.58747e-09	-0.829034	0.115326	A	T	0.138554	0.132768	0.101695	0.125	0.122222	-50955	chr1:19609051-19615744
rs57273965	1	19558241	ENSG00000162482	AKR7A3	2.37707e-13	4.85188e-10	-0.818627	0.109106	A	G	0.144578	0.160112	0.121469	0.151007	0.143952	-50810	chr1:19609051-19615744
rs7511790	1	19558628	ENSG00000162482	AKR7A3	2.40195e-13	4.89919e-10	-0.818451	0.109104	T	C	0.144578	0.160112	0.121469	0.151007	0.143952	-50423	chr1:19609051-19615744
rs16862625	1	19559729	ENSG00000162482	AKR7A3	2.48269e-13	5.05572e-10	-0.817894	0.109099	A	G	0.144578	0.160112	0.121469	0.151007	0.143952	-49322	chr1:19609051-19615744
rs16862629	1	19559842	ENSG00000162482	AKR7A3	2.11665e-12	3.70869e-09	-0.828343	0.115318	T	G	0.138554	0.132768	0.101695	0.125	0.122222	-49209	chr1:19609051-19615744
rs10917240	1	19559963	ENSG00000162482	AKR7A3	3.74938e-13	7.42539e-10	-0.811056	0.109053	A	G	0.144578	0.160112	0.123596	0.151007	0.144558	-49088	chr1:19609051-19615744
rs10917241	1	19560067	ENSG00000162482	AKR7A3	2.46021e-13	5.0121e-10	-0.818045	0.1091	T	C	0.144578	0.160112	0.121469	0.151007	0.143952	-48984	chr1:19609051-19615744
rs947533	1	19560427	ENSG00000162482	AKR7A3	2.29633e-13	4.69585e-10	-0.819182	0.109108	G	C	0.144578	0.160112	0.121469	0.151007	0.143952	-48624	chr1:19609051-19615744
rs11809076	1	19562024	ENSG00000162482	AKR7A3	1.41001e-12	2.54683e-09	-0.835115	0.115293	T	C	0.140244	0.132768	0.101695	0.125	0.122432	-47027	chr1:19609051-19615744
rs12134880	1	19563047	ENSG00000162482	AKR7A3	9.02634e-13	1.685e-09	-0.841664	0.115152	G	A	0.140244	0.132768	0.101695	0.125	0.122432	-46004	chr1:19609051-19615744
rs16862632	1	19563900	ENSG00000162482	AKR7A3	5.33745e-13	1.03315e-09	-0.848616	0.114896	T	G	0.144578	0.132768	0.101695	0.125	0.123077	-45151	chr1:19609051-19615744
rs710879	1	19564037	ENSG00000162482	AKR7A3	1.09909e-13	2.34746e-10	-0.824538	0.108301	C	T	0.150602	0.160112	0.126404	0.154362	0.147109	-45014	chr1:19609051-19615744
rs710882	1	19564202	ENSG00000162482	AKR7A3	5.58422e-14	1.23905e-10	-0.839348	0.108876	G	A	0.150602	0.160112	0.121469	0.152778	0.145189	-44849	chr1:19609051-19615744
rs10489533	1	19564846	ENSG00000162482	AKR7A3	1.80403e-13	3.74806e-10	-0.871905	0.115597	T	A	0.144578	0.132768	0.101695	0.12069	0.121993	-44205	chr1:19609051-19615744
rs709681	1	19565175	ENSG00000162482	AKR7A3	6.53879e-15	1.66881e-11	-0.862463	0.107717	T	C	0.150602	0.162921	0.120787	0.167785	0.14966	-43876	chr1:19609051-19615744
rs709682	1	19565338	ENSG00000162482	AKR7A3	2.26796e-14	5.36191e-11	-0.855045	0.109128	C	T	0.150602	0.160112	0.120787	0.161074	0.147109	-43713	chr1:19609051-19615744
rs16862639	1	19565998	ENSG00000162482	AKR7A3	1.59725e-13	3.34212e-10	-0.873449	0.115535	C	T	0.144578	0.130682	0.101124	0.12585	0.122432	-43053	chr1:19609051-19615744
rs710869	1	19566627	ENSG00000162482	AKR7A3	1.649e-14	3.98868e-11	-0.858397	0.108941	A	G	0.150602	0.160112	0.120787	0.16443	0.147959	-42424	chr1:19609051-19615744
rs12141064	1	19569620	ENSG00000162482	AKR7A3	1.13057e-13	2.41087e-10	-0.886188	0.11646	T	C	0.146341	0.123563	0.0977011	0.124138	0.11913	-39431	chr1:19609051-19615744
rs12139436	1	19569783	ENSG00000162482	AKR7A3	1.1048e-13	2.35927e-10	-0.886968	0.116513	C	A	0.146341	0.123563	0.0982659	0.124138	0.119338	-39268	chr1:19609051-19615744
rs2294944	1	19570426	ENSG00000162482	AKR7A3	9.88529e-14	2.12365e-10	-0.89167	0.116888	C	G	0.146341	0.123563	0.0982659	0.124138	0.119338	-38625	chr1:19609051-19615744
rs10917269	1	19570939	ENSG00000162482	AKR7A3	1.00289e-14	2.50163e-11	-0.880372	0.110765	T	C	0.152439	0.150289	0.118497	0.157534	0.142857	-38112	chr1:19609051-19615744
rs10917270	1	19571146	ENSG00000162482	AKR7A3	9.80749e-15	2.44893e-11	-0.881531	0.110868	G	A	0.152439	0.148256	0.118497	0.151724	0.140734	-37905	chr1:19609051-19615744
rs12094043	1	19571876	ENSG00000162482	AKR7A3	1.79544e-06	0.000930554	-0.399043	0.0827038	A	G	0.358025	0.380117	0.386905	0.366906	0.375671	-37175	chr1:19609051-19615744
rs12095615	1	19573223	ENSG00000162482	AKR7A3	1.86806e-06	0.000962545	-0.399002	0.0828367	A	G	0.35625	0.380117	0.386228	0.366906	0.375224	-35828	chr1:19609051-19615744
rs61764881	1	19574989	ENSG00000162482	AKR7A3	9.41919e-14	2.02772e-10	-0.896229	0.11738	C	A	0.148148	0.124277	0.0982659	0.125	0.119965	-34062	chr1:19609051-19615744
rs61764882	1	19575164	ENSG00000162482	AKR7A3	9.72243e-14	2.09005e-10	-0.895715	0.117382	G	A	0.148148	0.123563	0.0977011	0.124138	0.119338	-33887	chr1:19609051-19615744
rs61764883	1	19575253	ENSG00000162482	AKR7A3	9.73122e-14	2.09185e-10	-0.895593	0.117368	C	A	0.148148	0.122857	0.0977011	0.124138	0.11913	-33798	chr1:19609051-19615744
rs10917275	1	19576035	ENSG00000162482	AKR7A3	1.19623e-08	1.05201e-05	-0.52734	0.0911695	T	C	0.246988	0.261236	0.207865	0.275168	0.246599	-33016	chr1:19609051-19615744
rs17551584	1	19578576	ENSG00000162482	AKR7A3	1.65025e-13	3.44593e-10	-0.89092	0.117918	G	A	0.144578	0.118644	0.100575	0.123288	0.118103	-30475	chr1:19609051-19615744
rs55852916	1	19578872	ENSG00000162482	AKR7A3	1.69557e-13	3.53573e-10	-0.890436	0.117915	C	T	0.144578	0.118644	0.100575	0.122449	0.1179	-30179	chr1:19609051-19615744
rs60915273	1	19579312	ENSG00000162482	AKR7A3	3.5478e-09	3.47054e-06	-0.546486	0.0911246	GT	G	0.246988	0.255682	0.207865	0.244966	0.237201	-29739	chr1:19609051-19615744
rs10917277	1	19579969	ENSG00000162482	AKR7A3	4.64142e-09	4.43609e-06	-0.542326	0.0911381	A	G	0.246988	0.264045	0.207865	0.244966	0.239796	-29082	chr1:19609051-19615744
rs61764885	1	19579994	ENSG00000162482	AKR7A3	1.51223e-13	3.17333e-10	-0.816019	0.107827	C	T	0.150602	0.160112	0.143258	0.154362	0.152211	-29057	chr1:19609051-19615744
rs947530	1	19580826	ENSG00000162482	AKR7A3	3.51595e-09	3.44221e-06	-0.546081	0.0910333	A	G	0.246988	0.261236	0.207865	0.244966	0.238946	-28225	chr1:19609051-19615744
rs947531	1	19580857	ENSG00000162482	AKR7A3	3.6828e-09	3.58967e-06	-0.545423	0.0910452	G	C	0.246988	0.261236	0.207865	0.244966	0.238946	-28194	chr1:19609051-19615744
rs735026	1	19581226	ENSG00000162482	AKR7A3	3.66839e-09	3.57687e-06	-0.545488	0.0910458	G	A	0.246988	0.261236	0.207865	0.244966	0.238946	-27825	chr1:19609051-19615744
rs3068118	1	19581442	ENSG00000162482	AKR7A3	4.50088e-10	5.25314e-07	-0.625641	0.0986015	G	GAA	0.21519	0.193252	0.151899	0.176923	0.180189	-27609	chr1:19609051-19615744
rs1774081	1	19581467	ENSG00000162482	AKR7A3	3.6828e-09	3.58967e-06	-0.545423	0.0910452	C	T	0.246988	0.261236	0.207865	0.244966	0.238946	-27584	chr1:19609051-19615744
rs947532	1	19581934	ENSG00000162482	AKR7A3	3.6828e-09	3.58967e-06	-0.545423	0.0910452	G	T	0.246988	0.261236	0.207865	0.244966	0.238946	-27117	chr1:19609051-19615744
rs61764888	1	19582750	ENSG00000162482	AKR7A3	1.9241e-13	3.98169e-10	-0.888234	0.117906	C	G	0.144578	0.118644	0.100575	0.121622	0.117698	-26301	chr1:19609051-19615744
rs1774074	1	19583684	ENSG00000162482	AKR7A3	2.92856e-09	2.91025e-06	-0.550916	0.09136	C	T	0.237805	0.261236	0.207865	0.244966	0.237649	-25367	chr1:19609051-19615744
rs1738017	1	19583725	ENSG00000162482	AKR7A3	2.91358e-09	2.89655e-06	-0.551029	0.0913654	T	C	0.237805	0.261236	0.207865	0.244966	0.237649	-25326	chr1:19609051-19615744
rs1042380	1	19584004	ENSG00000162482	AKR7A3	7.58422e-09	6.94464e-06	-0.534962	0.0912161	G	A	0.240964	0.261236	0.207865	0.244966	0.238095	-25047	chr1:19609051-19615744
rs12121472	1	19584578	ENSG00000162482	AKR7A3	1.95551e-13	4.04185e-10	-0.887991	0.11791	T	C	0.144578	0.118644	0.100575	0.121622	0.117698	-24473	chr1:19609051-19615744
rs2294939	1	19585207	ENSG00000162482	AKR7A3	1.50636e-13	3.16183e-10	-0.81612	0.107832	G	A	0.150602	0.160112	0.143258	0.154362	0.152211	-23844	chr1:19609051-19615744
1:19585758:CAAAAA:CAAAA	1	19585758	ENSG00000162482	AKR7A3	4.71012e-11	6.56108e-08	-0.717654	0.106978	CAAAAA	CAAAA	0.203125	0.166667	0.140152	0.16055	0.162442	-23293	chr1:19609051-19615744
rs9426684	1	19585903	ENSG00000162482	AKR7A3	1.24258e-09	1.32714e-06	-0.56862	0.0920692	G	A	0.240964	0.258427	0.201149	0.244966	0.235445	-23148	chr1:19609051-19615744
rs9426686	1	19586015	ENSG00000162482	AKR7A3	2.81293e-09	2.8045e-06	-0.551817	0.0914046	G	T	0.240964	0.261236	0.207865	0.244966	0.238095	-23036	chr1:19609051-19615744
rs1063984	1	19586294	ENSG00000162482	AKR7A3	3.00945e-09	2.98471e-06	-0.551154	0.0914705	A	G	0.240964	0.261236	0.207865	0.246622	0.238501	-22757	chr1:19609051-19615744
rs11589816	1	19587230	ENSG00000162482	AKR7A3	1.4911e-13	3.13171e-10	-0.816464	0.107857	G	A	0.150602	0.160112	0.143258	0.154362	0.152211	-21821	chr1:19609051-19615744
rs2103718	1	19588061	ENSG00000162482	AKR7A3	3.48869e-14	8.00863e-11	-0.841335	0.108208	A	G	0.150602	0.160112	0.135057	0.154362	0.149829	-20990	chr1:19609051-19615744
rs61764913	1	19588503	ENSG00000162482	AKR7A3	5.4925e-14	1.22029e-10	-0.908423	0.117801	G	A	0.144578	0.118644	0.0965909	0.121622	0.116438	-20548	chr1:19609051-19615744
rs61764914	1	19588997	ENSG00000162482	AKR7A3	5.0147e-14	1.12175e-10	-0.910322	0.117852	C	T	0.144578	0.118644	0.0965909	0.121622	0.116438	-20054	chr1:19609051-19615744
rs370992863	1	19596664	ENSG00000162482	AKR7A3	2.59831e-14	6.0921e-11	-0.856836	0.109621	A	G	0.150602	0.149123	0.126471	0.156463	0.144483	-12387	chr1:19609051-19615744
rs55774282	1	19598198	ENSG00000162482	AKR7A3	5.21156e-14	1.16283e-10	-0.911251	0.118055	C	G	0.144578	0.118644	0.0965909	0.124161	0.117094	-10853	chr1:19609051-19615744
rs58772762	1	19601875	ENSG00000162482	AKR7A3	4.89277e-14	1.09609e-10	-0.912106	0.11803	A	G	0.144578	0.118644	0.0965909	0.124161	0.117094	-7176	chr1:19609051-19615744
rs6426774	1	19602253	ENSG00000162482	AKR7A3	5.8429e-07	0.000346281	0.477002	0.094396	C	T	0.698795	0.755814	0.789474	0.763889	0.759649	-6798	chr1:19609051-19615744
rs12122673	1	19607033	ENSG00000162482	AKR7A3	3.4192e-14	7.85713e-11	-0.922092	0.118551	A	T	0.144578	0.119318	0.091954	0.12585	0.116379	-2018	chr1:19609051-19615744
rs59622577	1	19609013	ENSG00000162482	AKR7A3	5.47815e-15	1.40939e-11	-1.00597	0.125263	C	T	0.126506	0.101695	0.0914286	0.116438	0.105852	-38	chr1:19609051-19615744
rs140599506	1	19609522	ENSG00000162482	AKR7A3	2.67969e-07	0.00017357	0.504968	0.0969851	G	A	0.716867	0.764706	0.8	0.76259	0.767504	471	chr1:19609051-19615744
rs59348345	1	19611487	ENSG00000162482	AKR7A3	8.35789e-15	2.1047e-11	-0.993549	0.124612	A	T	0.126506	0.101124	0.0898876	0.122449	0.106655	2436	chr1:19609051-19615744
rs61764920	1	19611978	ENSG00000162482	AKR7A3	8.21288e-15	2.06934e-11	-0.997725	0.125099	A	G	0.126506	0.0988701	0.0898876	0.119048	0.105128	2927	chr1:19609051-19615744
rs142519756	1	19617607	ENSG00000162482	AKR7A3	6.69122e-15	1.70637e-11	-0.999966	0.12494	C	T	0.126506	0.0988701	0.0903955	0.119048	0.105308	8556	chr1:19609051-19615744
rs61764922	1	19622015	ENSG00000162482	AKR7A3	7.64695e-15	1.9345e-11	-0.998901	0.125092	T	A	0.126506	0.0988701	0.0898876	0.118243	0.104949	12964	chr1:19609051-19615744
rs12133034	1	19622270	ENSG00000162482	AKR7A3	4.27242e-14	9.66656e-11	-0.952337	0.122933	A	G	0.126506	0.106742	0.0898876	0.127517	0.109694	13219	chr1:19609051-19615744
rs56070474	1	19627297	ENSG00000162482	AKR7A3	7.99048e-15	2.01546e-11	-0.998891	0.125186	A	C	0.126506	0.0988701	0.0898876	0.118243	0.104949	18246	chr1:19609051-19615744
rs12129480	1	19628430	ENSG00000162482	AKR7A3	8.16792e-15	2.05846e-11	-0.998877	0.125231	G	A	0.126506	0.0988701	0.0898876	0.118243	0.104949	19379	chr1:19609051-19615744
rs2231204	1	19632757	ENSG00000162482	AKR7A3	9.16177e-15	2.29609e-11	-0.998464	0.125427	C	T	0.126506	0.0988701	0.0898876	0.118243	0.104949	23706	chr1:19609051-19615744
rs3762393	1	19636431	ENSG00000162482	AKR7A3	6.90153e-07	0.000401578	0.527697	0.105121	G	T	0.753333	0.833333	0.861111	0.817518	0.826454	27380	chr1:19609051-19615744
rs4911983	1	19638090	ENSG00000053371	AKR7A2	3.54301e-07	0.000222538	0.39124	0.0759376	G	C	0.166667	0.18038	0.155844	0.217557	0.180583	7632	chr1:19630458-19638640
rs3762391	1	19639995	ENSG00000053371	AKR7A2	5.12637e-08	3.96642e-05	0.37051	0.0671188	G	A	0.25641	0.245562	0.267647	0.334483	0.27669	9537	chr1:19630458-19638640
rs72189839	1	19640090	ENSG00000053371	AKR7A2	4.98237e-08	3.86411e-05	0.37077	0.0671018	TGA	T	0.25641	0.245562	0.267647	0.334483	0.27669	9632	chr1:19630458-19638640
rs12140547	1	19644218	ENSG00000162482	AKR7A3	1.16145e-08	1.02396e-05	-1.03556	0.178871	G	A	0.0662651	0.0514286	0.0431034	0.0506757	0.0508621	35167	chr1:19609051-19615744
rs2064378	1	19644855	ENSG00000053371	AKR7A2	5.08629e-08	3.938e-05	0.367585	0.0665713	G	A	0.259036	0.248571	0.270349	0.332192	0.277778	14397	chr1:19630458-19638640
rs4912069	1	19645673	ENSG00000053371	AKR7A2	3.98496e-08	3.15905e-05	0.370699	0.0665928	G	A	0.259036	0.25	0.272472	0.33557	0.279762	15215	chr1:19630458-19638640
rs818968	1	20279405	ENSG00000188257	PLA2G2A	5.09062e-08	3.94111e-05	0.756453	0.137001	C	T	0.662651	0.595506	0.564607	0.580537	0.591837	-22519	chr1:20301924-20306932
rs1796926	1	20279731	ENSG00000188257	PLA2G2A	3.20337e-08	2.58829e-05	0.767687	0.136924	G	A	0.670732	0.595506	0.564607	0.584459	0.593857	-22193	chr1:20301924-20306932
rs7551768	1	20279859	ENSG00000188257	PLA2G2A	3.269e-08	2.63713e-05	0.766467	0.136797	G	C	0.662651	0.595506	0.564607	0.584459	0.592845	-22065	chr1:20301924-20306932
rs10753476	1	20280611	ENSG00000188257	PLA2G2A	3.01005e-08	2.44441e-05	0.768428	0.13678	A	G	0.664634	0.595506	0.564972	0.585034	0.593322	-21313	chr1:20301924-20306932
rs10753477	1	20280686	ENSG00000188257	PLA2G2A	3.0071e-08	2.44221e-05	0.768418	0.136773	A	G	0.664634	0.595506	0.564972	0.585034	0.593322	-21238	chr1:20301924-20306932
rs1796925	1	20281515	ENSG00000188257	PLA2G2A	4.22614e-08	3.33152e-05	0.786036	0.141479	A	T	0.702532	0.620588	0.615152	0.639098	0.635283	-20409	chr1:20301924-20306932
rs1796924	1	20281969	ENSG00000188257	PLA2G2A	1.81e-08	1.53374e-05	0.774076	0.135563	A	G	0.656627	0.592697	0.567416	0.590604	0.593537	-19955	chr1:20301924-20306932
rs7536743	1	20282165	ENSG00000188257	PLA2G2A	7.22901e-10	8.09858e-07	-1.05327	0.168074	C	T	0.147436	0.183432	0.206452	0.192029	0.187037	-19759	chr1:20301924-20306932
rs1774120	1	20282224	ENSG00000188257	PLA2G2A	3.11042e-12	5.29813e-09	1.04131	0.146137	A	G	0.66875	0.686335	0.657718	0.730769	0.686538	-19700	chr1:20301924-20306932
rs61769121	1	20282317	ENSG00000188257	PLA2G2A	2.72491e-13	5.51401e-10	-1.10121	0.147154	C	A	0.29375	0.29697	0.304054	0.24812	0.286122	-19607	chr1:20301924-20306932
rs56066017	1	20282732	ENSG00000188257	PLA2G2A	1.61287e-11	2.42789e-08	-1.21998	0.177442	G	C	0.146667	0.193252	0.171756	0.151639	0.170061	-19192	chr1:20301924-20306932
rs72661022	1	20285215	ENSG00000188257	PLA2G2A	2.87155e-12	4.91808e-09	1.20612	0.168983	G	A	0.195652	0.194767	0.178125	0.242063	0.201139	-16709	chr1:20301924-20306932
rs149216267	1	20285894	ENSG00000188257	PLA2G2A	1.37089e-12	2.48158e-09	-1.10978	0.153125	C	T	0.22561	0.264045	0.278788	0.229167	0.253954	-16030	chr1:20301924-20306932
rs2790482	1	20286121	ENSG00000188257	PLA2G2A	2.40141e-12	4.16639e-09	-0.984476	0.137414	A	G	0.536145	0.544944	0.574713	0.482639	0.537133	-15803	chr1:20301924-20306932
rs10916679	1	20286563	ENSG00000188257	PLA2G2A	1.37927e-11	2.10076e-08	1.01677	0.147369	C	A	0.295181	0.261236	0.252809	0.325503	0.279762	-15361	chr1:20301924-20306932
rs34139479	1	20286870	ENSG00000188257	PLA2G2A	5.47012e-15	1.40747e-11	-1.14173	0.142164	A	T	0.491935	0.453333	0.489209	0.394231	0.456044	-15054	chr1:20301924-20306932
rs12733637	1	20288255	ENSG00000188257	PLA2G2A	3.97119e-14	9.02458e-11	-1.07676	0.13881	A	G	0.506329	0.538462	0.564706	0.496575	0.531028	-13669	chr1:20301924-20306932
rs10799598	1	20288366	ENSG00000188257	PLA2G2A	1.07472e-12	1.98252e-09	-1.11896	0.15363	G	A	0.231707	0.269663	0.263975	0.231034	0.25265	-13558	chr1:20301924-20306932
rs10799598	1	20288366	ENSG00000188257	PLA2G2A	6.78205e-12	1.08684e-08	1.05518	0.150568	G	A	0.231707	0.269663	0.263975	0.231034	0.25265	-13558	chr1:20301924-20306932
rs34811812	1	20288725	ENSG00000188257	PLA2G2A	8.72018e-13	1.6314e-09	-1.12578	0.153917	G	A	0.231707	0.269663	0.263975	0.232639	0.253097	-13199	chr1:20301924-20306932
rs71645474	1	20289604	ENSG00000188257	PLA2G2A	4.97518e-14	1.11337e-10	-1.17545	0.152153	C	T	0.23494	0.269663	0.284024	0.246575	0.263021	-12320	chr1:20301924-20306932
rs12021852	1	20290088	ENSG00000188257	PLA2G2A	3.88589e-14	8.84198e-11	-1.18345	0.152504	C	T	0.23494	0.269663	0.279762	0.246575	0.261739	-11836	chr1:20301924-20306932
rs12042771	1	20290416	ENSG00000188257	PLA2G2A	3.80725e-12	6.39237e-09	1.07842	0.151992	G	A	0.289157	0.258427	0.245455	0.304795	0.270979	-11508	chr1:20301924-20306932
rs12729796	1	20291116	ENSG00000188257	PLA2G2A	1.48437e-20	7.3994e-17	-1.33959	0.1387	C	T	0.378049	0.390449	0.390625	0.313793	0.369027	-10808	chr1:20301924-20306932
rs12044628	1	20291950	ENSG00000188257	PLA2G2A	7.42774e-22	4.17681e-18	-1.36934	0.136793	G	A	0.385542	0.390449	0.410112	0.325503	0.379252	-9974	chr1:20301924-20306932
rs12023742	1	20292006	ENSG00000188257	PLA2G2A	1.14671e-21	6.32311e-18	-1.37021	0.137575	C	A	0.385542	0.390449	0.404494	0.325503	0.377551	-9918	chr1:20301924-20306932
rs13375942	1	20292378	ENSG00000188257	PLA2G2A	1.69361e-14	4.08971e-11	-1.20391	0.152862	T	C	0.23494	0.269663	0.294944	0.251678	0.267857	-9546	chr1:20301924-20306932
rs71585735	1	20293104	ENSG00000188257	PLA2G2A	1.61172e-13	3.37124e-10	-1.17627	0.155616	CTTTTA	C	0.231707	0.271186	0.272455	0.236301	0.256993	-8820	chr1:20301924-20306932
rs7412737	1	20293223	ENSG00000188257	PLA2G2A	9.0898e-21	4.632e-17	-1.34667	0.138598	A	G	0.378049	0.392045	0.39645	0.311644	0.370855	-8701	chr1:20301924-20306932
rs2315070	1	20293468	ENSG00000188257	PLA2G2A	1.30063e-20	6.51477e-17	-1.33902	0.138416	G	A	0.378049	0.392045	0.392857	0.310345	0.369527	-8456	chr1:20301924-20306932
rs2872821	1	20293560	ENSG00000188257	PLA2G2A	1.4532e-20	7.24786e-17	-1.33641	0.138335	C	T	0.378049	0.392045	0.392857	0.310345	0.369527	-8364	chr1:20301924-20306932
rs6672057	1	20293791	ENSG00000188257	PLA2G2A	1.88222e-15	5.16347e-12	-1.13458	0.138776	T	C	0.493976	0.525281	0.547753	0.496644	0.520408	-8133	chr1:20301924-20306932
rs10799599	1	20294500	ENSG00000188257	PLA2G2A	1.27117e-20	6.37247e-17	-1.3348	0.137941	C	G	0.378049	0.394886	0.390533	0.319149	0.372359	-7424	chr1:20301924-20306932
rs4655020	1	20295022	ENSG00000188257	PLA2G2A	1.86792e-08	1.57877e-05	-0.845498	0.148218	T	G	0.343373	0.404494	0.429775	0.419463	0.407313	-6902	chr1:20301924-20306932
rs6661143	1	20295477	ENSG00000188257	PLA2G2A	1.83317e-08	1.55164e-05	-0.846997	0.148393	C	T	0.343373	0.403955	0.429379	0.422297	0.407692	-6447	chr1:20301924-20306932
rs6673598	1	20295478	ENSG00000188257	PLA2G2A	1.83253e-08	1.55115e-05	-0.847006	0.148393	A	G	0.343373	0.403955	0.429379	0.422297	0.407692	-6446	chr1:20301924-20306932
rs17402685	1	20296319	ENSG00000188257	PLA2G2A	2.86371e-08	2.3362e-05	-0.830885	0.147658	C	T	0.343373	0.404494	0.426966	0.422819	0.407313	-5605	chr1:20301924-20306932
rs1891319	1	20296999	ENSG00000188257	PLA2G2A	2.25056e-13	4.60862e-10	-1.17296	0.156168	T	A	0.231707	0.268571	0.270588	0.234483	0.255245	-4925	chr1:20301924-20306932
rs1891320	1	20297111	ENSG00000188257	PLA2G2A	1.2578e-11	1.92796e-08	1.07193	0.155046	C	T	0.289157	0.258427	0.264045	0.298658	0.27466	-4813	chr1:20301924-20306932
[truncated: 200,492+ more rows]
