# Supplementary material for: A mega-analysis of expression quantitative trait loci (eQTL) provides insight into the regulatory architecture of gene expression variation in liver
Source: Sci Rep. 2018 Apr 12;8:5865. doi: 10.1038/s41598-018-24219-z (PMC5897392; doi:10.1038/s41598-018-24219-z)
Supplement: Supplementary file 3 — Supplementary Table S2 [file 41598_2018_24219_MOESM3_ESM.xlsx]

## Sheet: mega_final_independent_hits_pub
Supplementary Table S2: Independent signals of a mega-analysis including four publically available studies and inclusion of secondary signals for each significant eQTL gene.
dbSNP ID	Chromosome	Position [hg19]	Gene ID (ENSG)	Gene Symbol	P-Value	Effect Size	Standard error of effect size	Reference allele	Effect allele	Effect allele frequency of effect allele in					Distance to tran-scription start site	Gene position
										GTEX	Innocenti et al. 2011	Schadt et al. 2008	Schroeder et al. 2011	Mega-analysis
rs2073814	1	753474	ENSG00000225880	LINC00115	1.12522e-06	-0.0697327	0.0141703	C	G	0.843373	0.847458	0.884181	0.95302	0.884812	9428	chr1:761585-762902
rs3115853	1	757640	ENSG00000225880	LINC00115	4.34649e-08	0.202188	0.036425	G	A	0.87037	0.877841	0.893064	0.963087	0.903282	5262	chr1:761585-762902
rs6603803	1	1812688	ENSG00000142609	C1orf222	7.31512e-08	0.0902076	0.0165394	A	G	0.512048	0.477528	0.502809	0.496644	0.494898	46680	chr1:1853395-1859368
rs111674991	1	1866739	ENSG00000178821	TMEM52	4.54997e-07	0.525916	0.103063	A	G	0.219512	0.222826	0.265957	0.243902	0.2411	-16503	chr1:1849028-1850236
rs882786	1	2112676	ENSG00000162585	C1orf86	5.80389e-11	0.534814	0.0801159	A	G	0.407407	0.467456	0.412121	0.448905	0.4375	26496	chr1:2115902-2139172
rs61759306	1	3709093	ENSG00000116198	CEP104	7.82982e-07	0.356593	0.0713966	C	T	0.231707	0.224138	0.248571	0.193103	0.224826	64670	chr1:3728644-3773763
rs6683156	1	3766441	ENSG00000169598	DFFB	4.78548e-08	0.381603	0.0689693	C	T	0.409639	0.463483	0.432584	0.45302	0.443878	-7403	chr1:3773844-3777054
rs141175835	1	6052074	ENSG00000131697	NPHP4	1.19332e-96	1.5177	0.0594849	C	CCCA	0.313253	0.324859	0.293785	0.362416	0.323379	410	chr1:5922870-6052484
rs72641817	1	9327177	ENSG00000049239	H6PD	3.63585e-07	-0.369535	0.0717954	C	T	0.107595	0.126506	0.118343	0.143885	0.125678	32344	chr1:9294833-9331396
rs3838398	1	10511330	ENSG00000142655	PEX14	3.39002e-08	0.367242	0.0656223	AT	A	0.467949	0.524242	0.455357	0.557971	0.503643	-21014	chr1:10532344-10596629
rs10779750	1	11106359	ENSG00000009724	MASP2	5.17844e-08	0.342536	0.0620723	T	C	0.8375	0.80117	0.81686	0.757353	0.800537	921	chr1:11086579-11107280
rs141308438	1	11906469	ENSG00000011021	CLCN6	6.29324e-09	0.972711	0.164936	C	T	0.0361446	0.0480226	0.0505618	0.0637584	0.0511073	40263	chr1:11866206-11903201
rs35756106	1	12075075	ENSG00000188984	AADACL3	4.23164e-07	0.0446265	0.0087209	G	A	0.0555556	0.0689655	0.0350877	0.0656934	0.0559503	-701042	chr1:12776117-12788726
rs4645982	1	15851064	ENSG00000132906	CASP9	5.96348e-08	0.384784	0.0700605	A	ATCCCCGCACTGACCTCACG	0.530488	0.54	0.522599	0.513699	0.526724	-124	chr1:15817326-15850940
rs7538966	1	16504549	ENSG00000142627	EPHA2	1.37619e-07	-0.42181	0.0790667	T	C	0.608434	0.594828	0.605714	0.613014	0.604671	-21967	chr1:16450831-16482582
rs221045	1	16530049	ENSG00000142632	ARHGEF19	6.76894e-62	-0.883736	0.0469808	C	T	0.692771	0.735955	0.752809	0.751678	0.738946	3457	chr1:16524348-16533506
rs12058596	1	16549532	ENSG00000132881	RSG1	1.6372e-18	-0.634162	0.0697947	T	C	0.722892	0.695906	0.713855	0.707143	0.708036	14125	chr1:16558194-16563657
rs55667815	1	17255938	ENSG00000159363	ATP13A2	4.93463e-07	-0.424788	0.0835081	TC	T	0.894366	0.89781	0.897163	0.820833	0.877399	82485	chr1:17312452-17338423
rs6657613	1	17328200	ENSG00000186715	MST1L	3.51303e-09	-0.0932447	0.0155438	A	T	0.463855	0.464912	0.488304	0.513605	0.484266	-240621	chr1:17081404-17087579
rs140097250	1	19546377	ENSG00000162482	AKR7A3	2.51602e-15	-0.883683	0.108607	G	GC	0.144578	0.160112	0.115819	0.154362	0.143101	69367	chr1:19609051-19615744
rs4912069	1	19645673	ENSG00000053371	AKR7A2	3.98496e-08	0.370699	0.0665928	G	A	0.259036	0.25	0.272472	0.33557	0.279762	-7033	chr1:19630458-19638640
rs12044628	1	20291950	ENSG00000188257	PLA2G2A	7.42774e-22	-1.36934	0.136793	G	A	0.385542	0.390449	0.410112	0.325503	0.379252	14982	chr1:20301924-20306932
rs11573156	1	20306146	ENSG00000188257	PLA2G2A	3.46596e-09	0.980968	0.163459	G	C	0.287671	0.208333	0.195783	0.204	0.214286	786	chr1:20301924-20306932
rs7545093	1	20346192	ENSG00000127472	PLA2G5	2.37335e-08	-0.936354	0.165399	A	G	0.0448718	0.0780347	0.0572289	0.0602837	0.062724	-8479	chr1:20354671-20417683
rs6700034	1	20834610	ENSG00000090432	MUL1	2.6562e-08	0.457152	0.0810443	C	A	0.121951	0.141243	0.115854	0.138686	0.130357	44	chr1:20825942-20834654
rs35234793	1	20921843	ENSG00000158825	CDA	1.83433e-09	-0.426261	0.0697633	AC	A	0.28	0.427673	0.3875	0.480159	0.406731	6403	chr1:20915440-20945401
rs1689916	1	20946911	ENSG00000158828	PINK1	9.29051e-12	-0.466905	0.0670836	C	G	0.325301	0.44382	0.426554	0.439189	0.420648	-13036	chr1:20959947-20978004
rs4654880	1	21186608	ENSG00000127483	HP1BP3	1.38365e-06	-0.329241	0.0674848	C	A	0.638554	0.598315	0.58427	0.567114	0.591837	-73427	chr1:21069153-21113181
rs3968525	1	21792752	ENSG00000142794	NBPF3	2.94476e-07	-0.348547	0.0671795	T	C	0.717105	0.698758	0.733129	0.740741	0.72243	26132	chr1:21766620-21809960
rs333172	1	22033478	ENSG00000090686	USP48	1.87751e-06	-0.502714	0.104391	A	C	0.108434	0.0702247	0.06	0.0810811	0.0753425	76210	chr1:22004790-22109688
rs3754505	1	22351326	ENSG00000218510	LINC00339	1.45084e-19	0.147642	0.0157335	G	C	0.233766	0.255814	0.240964	0.251748	0.247312	-354	chr1:22351680-22357396
rs10737462	1	22444975	ENSG00000218510	LINC00339	7.27842e-13	-0.113065	0.015402	C	T	0.168675	0.217514	0.215909	0.190647	0.203478	93295	chr1:22351680-22357396
rs146670573	1	23343913	ENSG00000004487	KDM1A	3.77355e-07	-0.377062	0.0733619	G	A	0.0903614	0.176471	0.169591	0.131034	0.150264	-2027	chr1:23345940-23410182
rs9887921	1	23700811	ENSG00000125945	ZNF436	4.3009e-20	0.19421	0.0203769	C	T	0.060241	0.0646067	0.0786517	0.0369128	0.0612245	-4876	chr1:23685940-23695935
rs11340914	1	23747996	ENSG00000088280	ASAP3	2.16246e-09	0.10477	0.017226	GA	G	0.72	0.702941	0.714286	0.722628	0.713628	62675	chr1:23755055-23810671
rs61779471	1	24162026	ENSG00000117305	HMGCL	6.10251e-07	0.356647	0.0706999	G	A	0.554878	0.582386	0.573864	0.6	0.580311	-10077	chr1:24128374-24151949
rs28530483	1	25740847	ENSG00000188672	RHCE	1.06377e-16	0.49818	0.0582287	A	C	0.506173	0.572254	0.559524	0.548276	0.55291	6489	chr1:25688739-25747336
rs2072748	1	26097731	ENSG00000117643	MAN1C1	1.10024e-07	-0.337675	0.0627958	C	T	0.5	0.516854	0.494382	0.543624	0.514456	153773	chr1:25943958-26112698
rs61776571	1	26427064	ENSG00000158022	TRIM63	4.84952e-30	1.02402	0.084877	C	A	0.174699	0.146067	0.146067	0.166667	0.15529	-32940	chr1:26377794-26394124
rs12145714	1	26527255	ENSG00000142684	ZNF593	1.43791e-07	0.386933	0.0726429	G	A	0.259036	0.224719	0.162921	0.268456	0.221939	30894	chr1:26496361-26498551
rs17257176	1	26578233	ENSG00000169442	CD52	6.57417e-07	-0.49322	0.0980627	G	A	0.13253	0.196629	0.168539	0.204698	0.181122	-66214	chr1:26644447-26647014
rs11802963	1	26811967	ENSG00000117676	RPS6KA1	5.05707e-09	0.0775514	0.0130653	T	A	0.222222	0.252874	0.236527	0.203448	0.231041	-44284	chr1:26856251-26879952
rs2474287	1	27705565	ENSG00000174950	CD164L2	9.6569e-19	0.191313	0.0209049	G	T	0.097561	0.0706215	0.0747126	0.0724138	0.0761246	4305	chr1:27705665-27709870
rs28904914	1	28217354	ENSG00000117748	RPA2	1.07345e-14	0.583303	0.0734757	T	G	0.277108	0.25	0.200565	0.238255	0.235945	23900	chr1:28218034-28241254
rs201615643	1	36468742	ENSG00000142686	C1orf216	6.27427e-10	-0.710619	0.112972	A	AT	0.0864198	0.0877193	0.0688623	0.075	0.078712	-283669	chr1:36179475-36185073
rs78950058	1	36875657	ENSG00000116885	OSCP1	5.80104e-11	0.41708	0.0624785	G	T	0.26506	0.342697	0.254286	0.344828	0.305508	12125	chr1:36881427-36887782
rs2783732	1	37961298	ENSG00000163875	MEAF6	1.23019e-06	0.320918	0.0654556	C	A	0.813333	0.731544	0.712329	0.73622	0.739437	19066	chr1:37958175-37980364
rs11590505	1	37965774	ENSG00000163879	DNALI1	2.19083e-07	-0.757579	0.144416	G	A	0.0361446	0.0814607	0.0994318	0.0641892	0.0760684	-56745	chr1:38022519-38032458
rs11749	1	38023316	ENSG00000163879	DNALI1	2.79021e-09	0.563181	0.0932654	C	T	0.323171	0.231429	0.245665	0.248252	0.253054	797	chr1:38022519-38032458
rs7366048	1	38463504	ENSG00000183431	SF3A3	3.65021e-13	0.470024	0.0631655	C	T	0.472727	0.463415	0.40099	0.325843	0.414402	-6911	chr1:38422646-38456593
rs11547138	1	39457016	ENSG00000174574	AKIRIN1	3.3068e-16	0.485474	0.0577454	C	T	0.432099	0.387283	0.41954	0.414966	0.410435	122	chr1:39456894-39471731
rs11205522	1	39465139	ENSG00000168653	NDUFS5	1.09759e-35	-0.836007	0.0625446	A	C	0.259036	0.30618	0.276836	0.258389	0.278535	-26850	chr1:39491989-39500308
rs68013172	1	40312053	ENSG00000043514	TRIT1	1.08959e-07	-0.565635	0.105153	TG	T	0.114458	0.127119	0.0942857	0.0952381	0.107388	37125	chr1:40306722-40349178
rs12049435	1	40990560	ENSG00000164002	EXO5	3.8297e-14	0.76728	0.098849	C	T	0.13253	0.143258	0.148876	0.11745	0.136905	16148	chr1:40974412-40981708
1:41728516:TAC:TACAC	1	41728516	ENSG00000235358	-	1.32093e-07	0.0906585	0.0169688	TAC	TACAC	0.166667	0.129944	0.138418	0.131034	0.137931	20472	chr1:41708044-41730230
rs77373270	1	43082979	ENSG00000164008	C1orf50	9.83958e-07	-0.355449	0.0718318	T	G	0.222892	0.245665	0.259036	0.282143	0.255338	-149960	chr1:43232939-43241418
rs1385127	1	43275796	ENSG00000177868	CCDC23	1.5634e-21	0.107844	0.0108675	T	C	0.259494	0.289017	0.323353	0.304196	0.298932	6679	chr1:43272722-43282475
rs9960	1	43317793	ENSG00000164010	ERMAP	3.06719e-28	-1.05471	0.0906694	G	A	0.144578	0.160112	0.154494	0.171141	0.159014	34999	chr1:43282794-43310654
rs1601238	1	43345726	ENSG00000228192	-	1.66987e-07	-0.0472213	0.00891317	C	T	0.403614	0.356322	0.416667	0.402878	0.39273	-33633	chr1:43300351-43312093
rs141505107	1	43585691	ENSG00000186973	FAM183A	4.57656e-50	0.83786	0.0509737	G	C	0.0662651	0.0402299	0.0564972	0.0641892	0.0549828	-25132	chr1:43610823-43622067
rs622762	1	43695653	ENSG00000186973	FAM183A	5.3432e-08	0.266588	0.0483591	T	C	0.114458	0.0646067	0.0646067	0.124161	0.0867347	84830	chr1:43610823-43622067
rs4660731	1	43793214	ENSG00000178922	HYI	1.46671e-07	-0.30733	0.0577392	G	A	0.572289	0.652542	0.629944	0.620805	0.62628	126446	chr1:43916823-43919660
rs998418	1	45486272	ENSG00000126088	UROD	1.5645e-07	0.321159	0.0604773	T	C	0.734568	0.75	0.779503	0.734694	0.75222	8454	chr1:45477818-45481247
1:45651925:C:T	1	45651925	ENSG00000162415	ZSWIM5	1.25734e-08	0.214283	0.0371032	C	T	0.05625	0.0739645	0.0246914	0.0629371	0.0541516	20303	chr1:45482070-45672228
rs2036021	1	45901370	ENSG00000132781	MUTYH	4.43205e-07	0.253835	0.0496932	G	A	0.5	0.519774	0.559172	0.459184	0.513021	-95251	chr1:45794834-45806119
1:46149930:CA:C	1	46149930	ENSG00000197429	IPP	4.51901e-10	-0.231479	0.0364852	CA	C	0.298611	0.283439	0.309028	0.322581	0.302817	66392	chr1:46159995-46216322
rs28364741	1	46664249	ENSG00000171357	LURAP1	3.73335e-35	0.340259	0.0256858	A	G	0.118421	0.170886	0.167832	0.157258	0.158683	-4756	chr1:46669005-46686933
rs4274009	1	47165879	ENSG00000159658	EFCAB14	3.69503e-11	-0.371906	0.0551254	G	A	0.243902	0.247191	0.251429	0.267123	0.253012	18945	chr1:47124365-47184824
rs3814003	1	47846988	ENSG00000162368	CMPK1	5.56536e-07	0.518174	0.102347	C	G	0.864198	0.823034	0.845714	0.883562	0.850862	47520	chr1:47799468-47844511
rs139167253	1	48663787	ENSG00000117834	SLC5A9	5.89363e-08	-0.21094	0.0383922	C	T	0.158537	0.11236	0.102273	0.128472	0.119828	-24569	chr1:48688356-48714312
rs6695277	1	48687730	ENSG00000132122	SPATA6	1.30832e-08	-0.369764	0.0641036	A	T	0.331325	0.348315	0.338068	0.328859	0.337884	250115	chr1:48761043-48937845
rs145842448	1	51746188	ENSG00000157077	ZFYVE9	5.42221e-07	-0.302233	0.0596346	TTTTC	T	0.06875	0.10479	0.0524691	0.0698529	0.0752294	-861857	chr1:52608045-52812357
rs835342	1	53064034	ENSG00000116157	GPX7	1.19961e-41	-0.879777	0.0599562	G	A	0.560241	0.533708	0.573034	0.543624	0.551871	-4009	chr1:53068043-53074723
rs375027165	1	53155698	ENSG00000162377	COA7	3.36092e-11	0.434277	0.0642293	CAAAAAAAAAAAAAGA	C	0.535088	0.434109	0.418699	0.489899	0.457108	8340	chr1:53152507-53164038
rs17369394	1	53682106	ENSG00000162384	C1orf123	7.20539e-18	-0.381994	0.0429186	A	C	0.307229	0.314607	0.357143	0.328859	0.329585	4183	chr1:53679770-53686289
rs72910058	1	54739890	ENSG00000157216	SSBP3	6.85112e-31	1.41265	0.115171	C	T	0.116883	0.110465	0.122699	0.101449	0.112727	82601	chr1:54691104-54822491
rs6687894	1	55105038	ENSG00000162391	FAM151A	5.53315e-07	0.436586	0.0862129	A	C	0.384146	0.317416	0.383523	0.314685	0.346287	-15809	chr1:55074854-55089229
rs33969047	1	55238170	ENSG00000162396	PARS2	1.33033e-06	-0.294048	0.0601719	CT	C	0.564103	0.571875	0.589172	0.534351	0.56654	-7983	chr1:55222570-55230187
rs146094657	1	59948284	ENSG00000172456	FGGY	6.52627e-07	1.04492	0.207692	ATG	A	0.0434783	0.0529801	0.0675676	0.0787402	0.0626263	185975	chr1:59762309-59787384
rs3004316	1	63901428	ENSG00000142856	ITGB3BP	7.14046e-106	-1.73131	0.0634421	T	A	0.638554	0.714286	0.69382	0.719178	0.698454	11303	chr1:63906440-63912731
rs11208259	1	64123220	ENSG00000079739	PGM1	1.22799e-06	-0.426176	0.0869178	A	G	0.140244	0.180791	0.19774	0.165541	0.17637	64274	chr1:64058946-64125916
rs376534538	1	65918445	ENSG00000213625	LEPROT	3.0268e-32	-0.691168	0.0549331	C	A	0.41875	0.378613	0.408824	0.352518	0.387011	32176	chr1:65886269-65901690
rs482291	1	70878852	ENSG00000197568	HHLA3	4.63205e-11	0.132021	0.0196722	C	G	0.825301	0.803371	0.842697	0.808725	0.819728	58365	chr1:70820487-70833594
rs4142949	1	74572255	ENSG00000254685	FPGT	1.81525e-07	-0.400115	0.0757519	C	A	0.481481	0.534483	0.532164	0.503546	0.518519	-91640	chr1:74663895-74672918
rs11210418	1	74582677	ENSG00000162620	LRRIQ3	1.33251e-23	-0.163573	0.0156228	C	T	0.481928	0.483146	0.505682	0.493289	0.492321	66691	chr1:74491698-74649368
rs681907	1	78692013	ENSG00000137960	GIPC2	9.39206e-09	-0.510316	0.0875767	T	C	0.168675	0.176966	0.168539	0.197987	0.178571	246788	chr1:78445225-78558488
rs34561037	1	82276015	ENSG00000117114	LPHN2	2.18766e-09	0.406917	0.066926	AAAT	A	0.73494	0.707865	0.71875	0.712329	0.716123	504171	chr1:81771844-82201015
rs910184	1	84325129	ENSG00000137941	TTLL7	2.74996e-09	0.52708	0.0872508	C	T	0.704819	0.685393	0.724719	0.708054	0.705782	139704	chr1:84330710-84464833
rs761601	1	85797298	ENSG00000153904	DDAH1	2.52703e-53	-1.09566	0.0640716	A	G	0.331325	0.398876	0.382022	0.312081	0.362245	246635	chr1:85784163-86043933
rs370698197	1	89465283	ENSG00000117226	GBP3	5.51548e-64	-1.60284	0.0833893	GTTCC	GTTCCTTCC	0.345679	0.318182	0.356322	0.273649	0.322107	23282	chr1:89472348-89488565
rs4658318	1	90232180	ENSG00000171488	LRRC8C	6.18351e-10	-0.450142	0.0715346	C	T	0.283133	0.314607	0.317416	0.33557	0.316327	133550	chr1:90098630-90230077
rs11164912	1	92005191	ENSG00000097046	CDC7	8.39407e-09	-0.514764	0.0880404	A	T	0.493976	0.49435	0.452247	0.472028	0.475904	38784	chr1:91966407-91990056
rs7548685	1	93843432	ENSG00000223745	-	8.10246e-10	0.11682	0.0186981	C	A	0.826923	0.780347	0.8125	0.861702	0.816964	-32044	chr1:93727742-93811388
rs12042986	1	95076153	ENSG00000228504	-	4.37817e-07	0.0405225	0.0079293	G	A	0.358025	0.367284	0.357558	0.43617	0.380396	707666	chr1:95776483-95783819
rs3071938	1	95281044	ENSG00000143036	SLC44A3	1.97599e-47	-1.21452	0.0764165	C	CAGTATTG	0.704819	0.657143	0.630682	0.611486	0.64433	-4853	chr1:95285897-95360608
rs56226800	1	95362927	ENSG00000117519	CNN3	4.4968e-11	0.640541	0.0953794	TAAAA	T	0.839744	0.841176	0.822674	0.797101	0.824373	29907	chr1:95362506-95392834
rs9659263	1	96727816	ENSG00000117569	PTBP2	4.40842e-07	0.416385	0.0814969	G	C	0.168675	0.172316	0.207386	0.182432	0.184932	-459404	chr1:97187220-97279267
rs11422656	1	97123144	ENSG00000117569	PTBP2	3.25189e-09	0.425766	0.0708176	C	CT	0.460526	0.506494	0.52649	0.535156	0.51277	-64076	chr1:97187220-97279267
rs1070281	1	100372858	ENSG00000122477	LRRC39	9.91886e-07	0.616361	0.1246	G	A	0.0792683	0.0423729	0.0371429	0.0646259	0.0516351	270913	chr1:100614408-100643771
rs12407689	1	100999585	ENSG00000079335	CDC14A	7.84363e-15	-0.401737	0.0503315	C	G	0.365854	0.385057	0.430636	0.409091	0.402098	189002	chr1:100810583-100965021
rs10875318	1	101051209	ENSG00000181656	GPR88	2.22096e-30	1.16911	0.0962617	C	T	0.427711	0.425714	0.385965	0.400735	0.407965	47517	chr1:101003692-101007574
rs2335077	1	107573565	ENSG00000198890	PRMT6	1.83544e-106	-1.80246	0.0657749	A	G	0.343373	0.345506	0.345506	0.365772	0.35034	-25701	chr1:107599266-107601905
rs599839	1	109822166	ENSG00000134222	PSRC1	3.48075e-100	-2.37162	0.0905435	G	A	0.746988	0.780899	0.786517	0.775168	0.776361	3603	chr1:109822177-109825769
rs599839	1	109822166	ENSG00000134243	SORT1	3.20455e-136	-2.59114	0.0778804	G	A	0.746988	0.780899	0.786517	0.775168	0.776361	118407	chr1:109852191-109940573
rs599839	1	109822166	ENSG00000143106	PSMA5	8.06808e-07	-0.368145	0.0737987	G	A	0.746988	0.780899	0.786517	0.775168	0.776361	146807	chr1:109941652-109968973
rs599839	1	109822166	ENSG00000143126	CELSR2	1.30711e-67	-1.44149	0.0723292	G	A	0.746988	0.780899	0.786517	0.775168	0.776361	29526	chr1:109792640-109818372
rs1525916	1	110010949	ENSG00000143028	SYPL2	2.00814e-15	-0.0879336	0.0107671	A	G	0.692771	0.671348	0.685393	0.681208	0.681122	1770	chr1:110009179-110022410
rs35147535	1	110011992	ENSG00000162650	ATXN7L2	3.04736e-12	-0.353291	0.0495592	GT	G	0.679487	0.668639	0.679012	0.660714	0.67122	-14108	chr1:110026100-110035326
rs2570972	1	110052139	ENSG00000181754	AMIGO1	3.10005e-10	0.0746189	0.0116477	A	G	0.546667	0.556604	0.509259	0.515152	0.530303	165	chr1:110046796-110052304
rs6663547	1	110114229	ENSG00000065135	GNAI3	2.41119e-13	-0.624734	0.0832868	T	G	0.210843	0.213483	0.19382	0.157718	0.193027	22997	chr1:110091232-110136975
1:110230075:G:<CN0>:110241247	1	110230075	ENSG00000134184	GSTM1	4.27087e-31	-1.55902	0.126607	G	<CN0>	0.728261	0.722222	0.868421	0.727848	0.765579	-360	chr1:110230435-110251661
1:110230075:G:<CN0>:110241247	1	110230075	ENSG00000134201	GSTM5	2.33716e-15	-0.568809	0.0698228	G	<CN0>	0.728261	0.722222	0.868421	0.727848	0.765579	-24788	chr1:110254863-110260888
1:110230075:G:<CN0>:110241247	1	110230075	ENSG00000134202	GSTM3	4.56801e-10	-0.741935	0.116967	G	<CN0>	0.728261	0.722222	0.868421	0.727848	0.765579	53063	chr1:110276553-110283138
1:110230075:G:<CN0>:110241247	1	110230075	ENSG00000168765	GSTM4	9.46726e-26	-0.794063	0.072068	G	<CN0>	0.728261	0.722222	0.868421	0.727848	0.765579	31373	chr1:110198702-110204322
1:110230075:G:<CN0>:110241247	1	110230075	ENSG00000213366	GSTM2	2.42639e-09	-0.424898	0.0700873	G	<CN0>	0.728261	0.722222	0.868421	0.727848	0.765579	19432	chr1:110210643-110217905
rs11101992	1	110266754	ENSG00000134202	GSTM3	1.9331e-38	1.47282	0.105369	A	C	0.192771	0.266854	0.134831	0.285235	0.221088	16384	chr1:110276553-110283138
rs145782236	1	110278254	ENSG00000134202	GSTM3	2.80379e-14	0.671589	0.0860342	T	TGA	0.445122	0.457386	0.377907	0.452055	0.430556	4884	chr1:110276553-110283138
rs4970737	1	110284212	ENSG00000134201	GSTM5	5.7324e-09	-0.376332	0.0636342	C	G	0.289157	0.254386	0.273585	0.304795	0.278175	29349	chr1:110254863-110260888
rs59348905	1	111312463	ENSG00000203878	CHIAP2	2.74391e-07	-0.0769973	0.0148013	T	TGG	0.765432	0.809659	0.766082	0.804196	0.788967	-510217	chr1:111822680-111828730
rs2297703	1	111731158	ENSG00000156171	DRAM2	7.70434e-27	0.582178	0.0515676	A	G	0.283133	0.300562	0.30618	0.275168	0.293367	-48333	chr1:111659954-111682825
rs629608	1	111738116	ENSG00000162777	DENND2D	2.82275e-14	0.527189	0.067547	T	G	0.567901	0.584746	0.532544	0.613475	0.573944	8915	chr1:111729795-111747031
rs17699274	1	111789610	ENSG00000064886	CHI3L2	2.70906e-09	0.252463	0.041774	A	C	0.475904	0.497191	0.483146	0.503356	0.491497	46218	chr1:111743392-111786061
rs1264898	1	111992823	ENSG00000116455	WDR77	1.19942e-12	0.323907	0.0445706	G	T	0.421687	0.429775	0.41573	0.422819	0.422619	-825	chr1:111982511-111991998
rs6692745	1	112019159	ENSG00000085465	OVGP1	4.96881e-10	-0.473506	0.0748172	A	G	0.373494	0.351124	0.342697	0.35906	0.353741	-48760	chr1:111956935-111970399
rs2165986	1	112537576	ENSG00000231437	-	7.8648e-12	0.119627	0.0171251	G	T	0.114458	0.11236	0.113636	0.121622	0.115385	5185	chr1:112532391-112533745
rs6682737	1	113136229	ENSG00000007341	ST7L	4.00089e-36	0.728512	0.0541051	T	C	0.445783	0.47191	0.457627	0.52349	0.477002	26176	chr1:113066139-113162405
rs57525899	1	114129817	ENSG00000116793	PHTF1	2.25973e-07	-0.417306	0.0796413	A	ATTTG	0.56962	0.58908	0.550595	0.642857	0.588235	128017	chr1:114239452-114257834
rs35200954	1	114378562	ENSG00000116793	PHTF1	6.29313e-07	0.392028	0.0778084	A	AT	0.627451	0.663717	0.569444	0.664557	0.62963	-120728	chr1:114239452-114257834
rs1217383	1	114422976	ENSG00000118655	DCLRE1B	2.44097e-08	0.537176	0.0949706	T	A	0.746154	0.758621	0.684397	0.763158	0.735484	-24786	chr1:114447762-114456708
rs10776775	1	114436482	ENSG00000134262	AP4B1	6.22605e-07	-0.32104	0.0636919	G	A	0.403614	0.390449	0.44382	0.369128	0.403061	11210	chr1:114437369-114447692
rs140185170	1	114456389	ENSG00000118655	DCLRE1B	1.54787e-26	1.09695	0.0978149	TC	T	0.240964	0.247191	0.244382	0.241497	0.244027	8627	chr1:114447762-114456708
rs72691108	1	119762175	ENSG00000116874	WARS2	1.29478e-10	0.432902	0.0661149	G	A	0.228916	0.240113	0.224432	0.241497	0.234134	-78904	chr1:119573838-119683271
rs1344	1	147119273	ENSG00000162836	ACP6	7.29692e-16	0.591678	0.071266	G	A	0.548193	0.58427	0.598315	0.536913	0.571429	11843	chr1:147101452-147131116
rs7532008	1	150960350	ENSG00000143437	ARNT	2.46841e-11	0.4275	0.06278	A	C	0.307229	0.269663	0.292135	0.295302	0.288265	-111106	chr1:150782180-150849244
rs9660298	1	151741762	ENSG00000182134	TDRKH	3.39039e-15	-0.403634	0.0498551	A	G	0.5	0.572785	0.510135	0.578125	0.545817	21202	chr1:151742582-151762964
rs61324873	1	151930351	ENSG00000197747	S100A10	1.30409e-14	0.801667	0.101324	CT	C	0.352113	0.332215	0.330769	0.345833	0.338298	36515	chr1:151955390-151966866
rs9726753	1	153591652	ENSG00000189171	S100A13	1.45248e-17	0.590361	0.0669983	G	A	0.493902	0.467836	0.534483	0.478723	0.494718	9072	chr1:153591262-153600724
rs71584128	1	153623029	ENSG00000160679	CHTOP	4.40646e-08	0.367341	0.0662095	C	CAA	0.435484	0.414286	0.39823	0.412037	0.41253	16505	chr1:153606524-153618782
rs4240872	1	154436195	ENSG00000163239	TDRD10	2.9832e-10	0.526778	0.0821474	C	T	0.722892	0.766854	0.75	0.731544	0.746599	-38499	chr1:154474694-154520623
rs6699825	1	154582970	ENSG00000160710	ADAR	7.86751e-13	-0.332497	0.0453655	A	G	0.439759	0.441011	0.460674	0.496644	0.460884	17504	chr1:154554537-154600474
rs45444697	1	155034632	ENSG00000143537	ADAM15	2.33126e-14	-0.657268	0.083927	C	G	0.198795	0.233146	0.146552	0.188356	0.19105	11591	chr1:155023041-155028714
rs59781317	1	156016356	ENSG00000143622	RIT1	1.51218e-06	-0.368611	0.0758387	A	G	0.228395	0.317647	0.270833	0.171642	0.254973	-135161	chr1:155867598-155881195
rs933489	1	156235120	ENSG00000160781	PAQR6	1.60646e-17	-0.678422	0.0771042	T	C	0.463855	0.488764	0.494382	0.506711	0.491497	-17239	chr1:156213205-156217881
rs12119005	1	156241354	ENSG00000160781	PAQR6	6.8053e-07	0.517741	0.103078	G	A	0.285714	0.266467	0.328402	0.304965	0.297834	-23473	chr1:156213205-156217881
rs12128955	1	156243821	ENSG00000198952	SMG5	1.28827e-25	-0.56189	0.0511523	C	T	0.463415	0.482857	0.49435	0.503546	0.488696	8795	chr1:156219014-156252616
rs11376291	1	156307593	ENSG00000198715	C1orf85	4.65541e-38	-1.13565	0.0817377	C	CA	0.20122	0.212644	0.188571	0.203448	0.201389	-44421	chr1:156259879-156263172
rs67037881	1	156349903	ENSG00000132677	RHBG	1.31915e-09	0.348993	0.0566003	C	CT	0.31746	0.328244	0.304545	0.257426	0.302469	10901	chr1:156339002-156354329
rs4661188	1	156560502	ENSG00000163382	APOA1BP	9.63322e-07	0.326544	0.0659332	A	G	0.753012	0.741573	0.730337	0.674497	0.722789	-1051	chr1:156561553-156564091
rs11587021	1	159825916	ENSG00000272668	-	6.21933e-09	0.083028	0.0140735	C	T	0.398551	0.363057	0.443548	0.392523	0.397155	-10827	chr1:159836743-159837475
rs11265506	1	160845701	ENSG00000179914	ITLN1	7.73215e-07	-0.507158	0.101491	T	C	0.221519	0.270115	0.215976	0.183099	0.225177	9259	chr1:160846328-160854960
rs10159127	1	161056618	ENSG00000158773	USF1	1.30873e-10	0.687454	0.105019	G	A	0.24026	0.223926	0.129747	0.224409	0.198095	-40851	chr1:161009040-161015767
rs34490352	1	161152778	ENSG00000158869	FCER1G	1.51053e-06	-0.374969	0.0771432	CA	C	0.315789	0.379518	0.326923	0.274436	0.328625	-32245	chr1:161185023-161189038
rs1875763	1	161696998	ENSG00000162746	FCRLB	6.82621e-09	-0.133226	0.0226449	C	G	0.462963	0.514124	0.572254	0.527972	0.527875	5646	chr1:161691352-161697933
rs10917815	1	161705871	ENSG00000072694	FCGR2B	9.78724e-07	0.526522	0.10638	C	G	0.102564	0.112069	0.0842697	0.0931034	0.0973913	154771	chr1:161551100-161648440
rs67513446	1	163199703	ENSG00000232995	-	2.4128e-07	-0.0588851	0.0112655	G	T	0.177215	0.196023	0.21345	0.214286	0.203316	78664	chr1:163214294-163278367
rs10737515	1	165599460	ENSG00000143198	MGST3	1.1582e-18	-0.579266	0.0634529	G	A	0.52439	0.439655	0.531429	0.445578	0.480969	-637	chr1:165600097-165624857
rs17483147	1	167805198	ENSG00000143158	MPC2	1.33438e-06	-0.567569	0.116158	C	G	0.128049	0.135593	0.106936	0.0952381	0.115717	100080	chr1:167885966-167905278
rs1850525	1	169302888	ENSG00000143156	NME7	2.48536e-17	0.656432	0.0750802	T	A	0.615385	0.557576	0.552795	0.49187	0.549336	34317	chr1:169101768-169337205
rs5367	1	169697076	ENSG00000007908	SELE	5.19842e-20	1.5905	0.167278	A	G	0.114458	0.11236	0.0730337	0.120805	0.102891	6144	chr1:169691780-169703220
rs3917410	1	169701108	ENSG00000000460	C1orf112	9.07535e-16	1.20646	0.145825	A	G	0.114458	0.109551	0.0730337	0.11745	0.10119	69864	chr1:169631244-169822226
rs2272920	1	169799880	ENSG00000171806	METTL18	1.66771e-26	-1.24742	0.111312	G	T	0.10241	0.103933	0.0730337	0.0805369	0.0884354	-35773	chr1:169761669-169764107
rs10919432	1	170539888	ENSG00000120370	GORAB	8.99946e-07	-0.670987	0.135104	C	T	0.10625	0.0965909	0.0965909	0.109589	0.101211	38619	chr1:170501269-170522587
rs145126383	1	171130598	ENSG00000094963	FMO2	2.67344e-14	-0.58562	0.0749607	CACACA	C	0.269231	0.296296	0.257962	0.266667	0.273496	-23748	chr1:171154346-171180369
rs1963273	1	171322446	ENSG00000010932	FMO1	9.0209e-10	0.405989	0.0651694	C	T	0.36747	0.331461	0.317416	0.288591	0.321429	104809	chr1:171217637-171255117
rs10912834	1	171330006	ENSG00000076258	FMO4	5.55209e-12	0.407433	0.0578878	A	C	0.378049	0.342697	0.334286	0.291946	0.332192	46660	chr1:171283346-171292331
rs10913609	1	171722152	ENSG00000117533	VAMP4	7.29648e-22	0.895532	0.0894427	A	G	0.222892	0.16573	0.146067	0.180556	0.171527	-10765	chr1:171669299-171711387
rs5029888	1	172451581	ENSG00000180999	C1orf105	1.2229e-09	0.371331	0.0600987	T	G	0.651899	0.655882	0.608434	0.65493	0.640934	61754	chr1:172389827-172437969
rs34636548	1	179007277	ENSG00000116199	FAM20B	3.24976e-09	0.313805	0.0521942	C	T	0.343373	0.432203	0.410405	0.4	0.404844	12339	chr1:178994938-179019451
rs2331994	1	181023708	ENSG00000153029	MR1	1.27333e-10	-0.39425	0.0601872	C	T	0.277108	0.288136	0.282486	0.287162	0.284615	20642	chr1:181003066-181024725
rs10641967	1	183523503	ENSG00000116698	SMG7	7.813e-25	-0.0899307	0.00833724	A	AATG	0.421053	0.428994	0.404192	0.382979	0.40868	82153	chr1:183441350-183498149
rs3010066	1	183831328	ENSG00000173627	APOBEC4	3.36332e-07	0.0250584	0.00485409	T	A	0.353659	0.338068	0.373563	0.389262	0.364028	-208880	chr1:183615540-183622448
rs1327144	1	184051573	ENSG00000198860	TSEN15	4.37349e-09	0.408311	0.0684978	A	C	0.46988	0.491573	0.497191	0.442953	0.477891	30763	chr1:184020810-184043346
rs2019727	1	196674714	ENSG00000134365	CFHR4	3.63589e-14	-0.91448	0.117697	T	A	0.222892	0.20904	0.207865	0.187919	0.205281	-144656	chr1:196819370-196888102
rs6677604	1	196686918	ENSG00000116785	CFHR3	1.25659e-18	-1.02528	0.112427	G	A	0.222892	0.216292	0.207865	0.191275	0.208333	-57006	chr1:196743924-196763203
rs6677604	1	196686918	ENSG00000244414	CFHR1	3.69369e-59	-1.73566	0.0950041	G	A	0.222892	0.216292	0.207865	0.191275	0.208333	-101968	chr1:196788886-196801319
rs1065489	1	196709774	ENSG00000116785	CFHR3	1.07892e-33	1.73245	0.134139	G	T	0.150602	0.140449	0.174157	0.16443	0.158163	-34150	chr1:196743924-196763203
rs200060787	1	196721104	ENSG00000134365	CFHR4	1.36734e-29	1.73439	0.145045	T	C	0.103896	0.11976	0.133333	0.138686	0.126374	-98266	chr1:196819370-196888102
rs2298883	1	197028634	ENSG00000143278	F13B	5.38581e-09	-0.409236	0.0690728	A	G	0.228916	0.20339	0.155172	0.158784	0.181271	7763	chr1:197008320-197036397
rs6704237	1	197826258	ENSG00000203724	C1orf53	1.41326e-07	0.109662	0.0205753	G	A	0.114458	0.129944	0.0953757	0.0884354	0.106897	-45518	chr1:197871776-197876497
rs56327794	1	201109005	ENSG00000116857	TMEM9	9.78181e-10	-0.491917	0.0791347	GC	G	0.316176	0.31457	0.251908	0.222689	0.273987	31697	chr1:201103899-201140702
rs143195550	1	201966295	ENSG00000176393	RNPEP	9.60454e-17	-0.520689	0.0607654	TG	T	0.22	0.25	0.239583	0.224	0.23622	14796	chr1:201951499-201970527
rs139509742	1	203163803	ENSG00000133055	MYBPH	3.40331e-12	0.729229	0.102534	T	TTGA	0.795181	0.832386	0.839181	0.755245	0.809773	-18862	chr1:203136938-203144941
rs946263	1	203165381	ENSG00000133048	CHI3L1	4.59723e-09	0.797243	0.133939	G	A	0.795181	0.83427	0.845506	0.765101	0.814626	-9504	chr1:203148058-203155877
rs7522056	1	205735891	ENSG00000117280	RAB7L1	2.06002e-12	-0.558144	0.0776587	G	A	0.317073	0.322857	0.364162	0.350694	0.341463	8683	chr1:205737113-205744574
rs1775148	1	205757824	ENSG00000162877	PM20D1	5.30401e-08	-0.282645	0.0512603	C	T	0.664557	0.671687	0.630814	0.612319	0.643243	61421	chr1:205797149-205819245
rs1204708	1	208024062	ENSG00000117335	CD46	5.56381e-09	0.510619	0.0862671	G	C	0.378049	0.372832	0.35119	0.363014	0.364675	98661	chr1:207925401-207968858
rs61849035	1	211682604	ENSG00000153363	LINC00467	1.71271e-06	0.0724982	0.0149953	G	A	0.283951	0.280702	0.229412	0.297101	0.269643	126460	chr1:211556144-211570206
rs6540769	1	213053820	ENSG00000198468	FLVCR1-AS1	1.00769e-68	0.403242	0.0200159	G	A	0.475904	0.508475	0.483051	0.52027	0.499145	-22390	chr1:213025449-213031430
rs11428925	1	218548780	ENSG00000067533	RRP15	2.50978e-09	0.469453	0.0775105	T	TA	0.516393	0.48	0.586207	0.553191	0.534091	90152	chr1:218458628-218511325
rs111383373	1	220889689	ENSG00000162817	C1orf115	3.82487e-09	-0.846961	0.141534	C	T	0.0783133	0.0514286	0.0536723	0.0659722	0.0595855	26503	chr1:220863186-220872499
rs6657944	1	220951135	ENSG00000117791	MARC2	1.82751e-07	-0.396067	0.0750039	T	C	0.240964	0.233146	0.255618	0.258389	0.247449	29569	chr1:220921566-220928402
rs17577025	1	223449017	ENSG00000143502	SUSD4	3.00299e-20	-0.534306	0.055808	G	A	0.427711	0.424157	0.390449	0.40604	0.409864	88384	chr1:223394160-223537401
rs72139764	1	224342513	ENSG00000143756	FBXO28	7.54407e-12	-0.446277	0.0638286	C	CA	0.441667	0.484375	0.517241	0.457447	0.481156	40725	chr1:224301788-224349749
rs11449111	1	224554504	ENSG00000143771	CNIH4	3.95548e-19	0.748614	0.0808304	T	TA	0.794521	0.758389	0.737179	0.759843	0.757426	9953	chr1:224544551-224567154
rs2769684	1	225875698	ENSG00000154380	ENAH	5.56122e-13	-0.571686	0.0774643	T	C	0.439024	0.409605	0.336364	0.38255	0.385689	-34854	chr1:225674536-225840844
rs11808321	1	226045101	ENSG00000196187	TMEM63A	5.55816e-07	0.515247	0.101764	C	T	0.222892	0.148148	0.203822	0.205036	0.190388	24968	chr1:226033236-226070069
rs74308425	1	226079183	ENSG00000243709	LEFTY1	5.16205e-17	-0.618282	0.0714843	T	TGAA	0.680723	0.685294	0.658385	0.629371	0.662478	-2337	chr1:226073981-226076846
rs71648404	1	227085738	ENSG00000143801	PSEN2	5.3554e-10	-0.474334	0.075095	A	G	0.162651	0.248588	0.237288	0.244966	0.232082	27854	chr1:227057884-227069671
rs2031132	1	227931560	ENSG00000143740	SNAP47	9.67899e-07	0.310399	0.0626855	G	C	0.138554	0.157303	0.162921	0.14094	0.152211	15321	chr1:227916239-227922053
rs12760421	1	229220081	ENSG00000116574	RHOU	1.6516e-06	0.419356	0.0866035	A	G	0.0864198	0.136095	0.111111	0.118056	0.116906	349258	chr1:228870823-228882416
rs2356221	1	231460904	ENSG00000116903	EXOC8	1.1476e-06	-0.302203	0.0614604	T	C	0.61875	0.652047	0.68125	0.7	0.668165	12674	chr1:231468479-231473578
rs9424459	1	232766725	ENSG00000116991	SIPA1L2	4.44214e-08	0.147289	0.0265545	A	C	0.364198	0.451977	0.471098	0.462069	0.447917	-69421	chr1:232533710-232697304
rs12410594	1	233070803	ENSG00000135778	NTPCR	2.17365e-34	-1.09826	0.0840044	T	C	0.1375	0.109195	0.109091	0.118056	0.115453	-15547	chr1:233086350-233114228
rs41310545	1	233515722	ENSG00000143674	-	1.27679e-11	0.709923	0.102718	C	T	0.198795	0.129944	0.171348	0.168919	0.162116	52209	chr1:233463513-233520894
rs6586384	1	234507977	ENSG00000168275	COA6	2.38853e-07	0.0510588	0.00976459	C	T	0.440789	0.452663	0.465839	0.413669	0.444954	-1224	chr1:234509201-234519795
rs6429094	1	235611093	ENSG00000116957	TBCE	3.24523e-07	0.0623837	0.0120681	A	G	0.13253	0.0814607	0.0926966	0.0973154	0.0960884	80419	chr1:235530674-235612283
rs35606662	1	236423125	ENSG00000086619	ERO1LB	1.90688e-12	0.547903	0.0761122	GA	G	0.449367	0.429878	0.364458	0.347518	0.391818	22160	chr1:236378854-236445285
rs6661899	1	239491834	ENSG00000133019	CHRM3	3.24773e-15	-0.52589	0.0649088	A	C	0.740964	0.730337	0.867978	0.708054	0.767857	-58030	chr1:239549864-240049896
rs10495449	1	240076608	ENSG00000133019	CHRM3	5.65104e-08	0.359819	0.0653944	A	G	0.186747	0.241573	0.176966	0.241611	0.214286	526744	chr1:239549864-240049896
rs35291717	1	240969014	ENSG00000182901	RGS7	1.21179e-10	0.65957	0.10057	T	C	0.0783133	0.0870787	0.0674157	0.0748299	0.0767918	338854	chr1:240931553-241307868
rs10754838	1	244801014	ENSG00000179397	C1orf101	1.72331e-06	0.352444	0.0729176	C	T	0.719512	0.650289	0.677143	0.735915	0.689685	183336	chr1:244617678-244773890
rs7539361	1	245227354	ENSG00000203666	EFCAB2	2.12316e-08	-0.460195	0.0810012	A	C	0.46988	0.567416	0.542373	0.527211	0.535897	94348	chr1:245133006-245255091
rs2275265	1	246707607	ENSG00000162851	TFB2M	1.17894e-07	-0.415385	0.0774355	T	C	0.5	0.511299	0.497041	0.461268	0.492982	22019	chr1:246703861-246729626
rs12080111	1	246954925	ENSG00000143653	SCCPDH	9.63015e-11	0.484024	0.0733915	C	T	0.530864	0.508571	0.491429	0.51773	0.508741	67577	chr1:246887348-246931439
rs12130663	1	247288954	ENSG00000196418	ZNF124	9.59467e-22	-0.764846	0.0766338	C	G	0.280488	0.289326	0.244382	0.306122	0.278632	46353	chr1:247285276-247335307
rs2306060	2	230912	ENSG00000035115	SH3YL1	1.65252e-06	-0.389904	0.0805231	A	C	0.289157	0.365169	0.317416	0.379195	0.343537	-12046	chr2:217729-218866
rs200397100	2	3606914	ENSG00000234171	RNASEH1-AS1	1.34255e-09	-0.0524627	0.00851258	C	CA	0.242188	0.233333	0.272727	0.208333	0.239744	833	chr2:3606081-3609324
rs16866884	2	9227762	ENSG00000143797	MBOAT2	8.36046e-09	-0.572765	0.0979484	G	T	0.2125	0.178161	0.164706	0.176471	0.178571	-83820	chr2:8992819-9143942
rs2303914	2	9983686	ENSG00000115750	TAF1B	5.58985e-12	0.547184	0.0777548	G	T	0.4625	0.537791	0.593939	0.520408	0.539007	204	chr2:9983482-10074545
rs750872	2	10077293	ENSG00000269973	-	2.13011e-21	-0.12912	0.013059	A	G	0.819277	0.823034	0.867978	0.825503	0.836735	805	chr2:10076488-10079719
rs62127527	2	10164169	ENSG00000134317	GRHL1	5.24094e-10	0.159304	0.0252062	A	T	0.173077	0.149701	0.11875	0.155797	0.145488	78829	chr2:10085340-10142411
rs12477285	2	10908573	ENSG00000150873	C2orf50	7.24039e-07	-0.36014	0.0718801	C	T	0.174699	0.254335	0.240741	0.192029	0.223022	-364605	chr2:11273178-11286150
rs34609303	2	11449307	ENSG00000162976	PQLC3	1.67684e-08	-0.42717	0.0746302	T	TA	0.404762	0.408	0.45339	0.458333	0.432836	153984	chr2:11295323-11312172
rs6708316	2	11937158	ENSG00000134324	LPIN1	1.47238e-07	0.453309	0.0851766	G	C	0.308642	0.364407	0.345714	0.256849	0.323834	119438	chr2:11817720-11965013
rs61116613	2	14564124	ENSG00000162981	FAM84A	7.32754e-18	0.756652	0.0850333	C	T	0.144578	0.146067	0.162921	0.179054	0.159284	-208685	chr2:14772809-14780170
rs4668944	2	15758114	ENSG00000079785	DDX1	3.99418e-08	-0.334957	0.0601767	A	G	0.530488	0.610795	0.568571	0.527027	0.565404	26813	chr2:15731301-15771235
rs11096482	2	17849667	ENSG00000163029	SMC6	2.66917e-15	0.507206	0.0623983	C	T	0.38125	0.390449	0.394286	0.402685	0.393471	85430	chr2:17845078-17935097
rs10607623	2	17947215	ENSG00000178295	GEN1	7.15131e-12	-0.470053	0.067151	AAT	A	0.604167	0.58125	0.644737	0.596899	0.607212	12091	chr2:17935124-17966076
rs11677250	2	18044968	ENSG00000170745	KCNS3	4.28995e-07	0.4624	0.0904079	C	T	0.615854	0.677966	0.638728	0.648936	0.650087	-14145	chr2:18059113-18114221
rs6531061	2	18051481	ENSG00000170745	KCNS3	5.29331e-24	0.994331	0.0940369	T	G	0.339506	0.305882	0.355828	0.246479	0.310252	-7632	chr2:18059113-18114221
rs1060742	2	20189015	ENSG00000183891	TTC32	8.55836e-53	0.342599	0.0201609	T	C	0.0963855	0.106742	0.115819	0.104027	0.107325	-87298	chr2:20096403-20101717
rs10182643	2	20884586	ENSG00000118961	C2orf43	1.2997e-35	-0.967525	0.0724733	G	C	0.246914	0.235955	0.229412	0.243056	0.237347	138278	chr2:20883787-21022864
rs72781699	2	24277709	ENSG00000176732	PFN4	3.5325e-07	0.100109	0.0194283	G	A	0.228916	0.240113	0.185714	0.154362	0.200342	68638	chr2:24338240-24346347
rs6545285	2	24340029	ENSG00000115129	TP53I3	3.925e-08	-0.439245	0.078867	T	C	0.385542	0.387006	0.337079	0.318792	0.354344	-31944	chr2:24300302-24308085
rs3754861	2	25393722	ENSG00000115138	POMC	2.64745e-18	1.33187	0.147556	A	C	0.037037	0.0650888	0.0591716	0.0804196	0.0631673	-2163	chr2:25383721-25391559
rs724311	2	27441645	ENSG00000138085	ATRAID	6.93773e-11	0.41257	0.0620662	A	G	0.216867	0.264045	0.289326	0.208054	0.25085	6751	chr2:27434894-27440024
rs8179252	2	27746832	ENSG00000157992	KRTCAP3	1.05749e-07	0.418748	0.0777642	A	C	0.403614	0.38764	0.429775	0.369128	0.397959	81600	chr2:27665232-27669348
rs74506105	2	28502878	ENSG00000115216	NRBP1	1.75315e-06	0.446383	0.0924207	T	C	0.054878	0.117978	0.0852273	0.0986395	0.0943396	852222	chr2:27650656-27665126
rs4665434	2	28976403	ENSG00000213639	PPP1CB	1.46027e-09	0.368775	0.0599755	A	G	0.585366	0.622857	0.66573	0.608844	0.627148	1898	chr2:28974505-29006844
rs6718662	2	29048758	ENSG00000171103	TRMT61B	5.40533e-12	-0.442812	0.0628782	G	C	0.615854	0.625714	0.597143	0.547297	0.59569	44409	chr2:29072686-29093167
rs1723175	2	30667700	ENSG00000172954	LCLAT1	7.8912e-38	1.17655	0.0849903	C	T	0.243902	0.247191	0.214689	0.219595	0.229915	-2391	chr2:30670091-30775415
rs9636423	2	30686039	ENSG00000172954	LCLAT1	3.33538e-08	-0.421703	0.0753122	G	A	0.753086	0.761364	0.732955	0.677083	0.730503	15948	chr2:30670091-30775415
rs7574183	2	33782911	ENSG00000152689	RASGRP3	2.04664e-09	0.755719	0.124062	G	A	0.108434	0.0786517	0.0814607	0.144295	0.10034	121521	chr2:33661390-33789817
rs6751076	2	34924918	ENSG00000228262	-	2.16642e-09	0.117456	0.0193128	A	G	0.579268	0.551429	0.529586	0.565517	0.552539	22273	chr2:34902645-34947630
rs3770785	2	36823236	ENSG00000171055	FEZ2	1.04008e-08	0.360725	0.0620975	G	A	0.373418	0.411765	0.373418	0.365079	0.383677	-17261	chr2:36778569-36805975
rs3845784	2	37402873	ENSG00000218739	CEBPZ-AS1	9.67062e-08	-0.0306982	0.00568306	A	G	0.704819	0.679775	0.674157	0.718121	0.691327	-20757	chr2:37423630-37440868
rs162330	2	38319496	ENSG00000138061	CYP1B1	5.51836e-11	-0.625504	0.0935899	C	A	0.518072	0.516854	0.519663	0.503356	0.514456	-21656	chr2:38294115-38297840
rs1981664	2	42577170	ENSG00000115944	COX7A2L	1.47856e-61	-1.11033	0.0592374	A	G	0.578313	0.606742	0.578652	0.580537	0.587585	11119	chr2:42560685-42588289
rs112444890	2	44506145	ENSG00000138079	SLC3A1	4.10599e-07	0.543646	0.106116	T	A	0.156627	0.147727	0.15	0.157534	0.152174	3547	chr2:44502598-44548633
rs148537878	2	46821979	ENSG00000119878	CRIPT	5.00046e-07	0.292786	0.0575879	G	GT	0.301282	0.337423	0.314935	0.343284	0.327032	-21575	chr2:46843554-46852192
rs7423425	2	48815550	ENSG00000068781	STON1-GTF2A1L	4.94593e-10	-0.442361	0.0698878	C	T	0.359756	0.339394	0.30303	0.334532	0.330309	58487	chr2:48757063-49003654
rs7423425	2	48815550	ENSG00000242441	GTF2A1L	8.00571e-10	-0.360393	0.0576657	C	T	0.359756	0.339394	0.30303	0.334532	0.330309	-29386	chr2:48844936-48906742
rs17046778	2	55459373	ENSG00000162994	CLHC1	7.1534e-30	1.17738	0.0979138	T	G	0.1625	0.154286	0.122754	0.116438	0.136444	37	chr2:55401926-55459410
rs12470316	2	58446509	ENSG00000028116	VRK2	1.70816e-07	-0.353617	0.0668011	C	T	0.345679	0.271429	0.263158	0.265306	0.277875	311724	chr2:58134785-58387006
rs114508397	2	60433045	ENSG00000223929	-	1.37395e-06	0.0603084	0.0123578	C	A	0.142857	0.0857143	0.0948276	0.114815	0.103387	185465	chr2:60586350-60618510
rs1177274	2	61368532	ENSG00000212978	-	1.10981e-17	-0.0825841	0.009336	T	G	0.584337	0.603933	0.592697	0.563758	0.587585	1246	chr2:61368731-61369778
rs778151	2	61608420	ENSG00000173209	AHSA2	5.3282e-09	0.416075	0.0702047	C	A	0.364407	0.380435	0.355263	0.348039	0.363196	203868	chr2:61404552-61414686
rs2080385	2	65292762	ENSG00000011523	CEP68	1.49005e-07	-0.350549	0.0658948	G	T	0.246988	0.257062	0.262712	0.312925	0.271404	9263	chr2:65283499-65298978
rs6546122	2	65294532	ENSG00000011523	CEP68	1.12764e-07	-0.352902	0.0656844	T	C	0.0779221	0.0714286	0.0559006	0.0543478	0.0634191	11033	chr2:65283499-65298978
rs7559887	2	68268706	ENSG00000197223	C1D	9.33003e-09	0.544361	0.0934005	A	C	0.146341	0.166667	0.152542	0.174497	0.161538	21409	chr2:68268261-68290115
rs4284873	2	69663305	ENSG00000169599	NFU1	3.88029e-10	-0.336959	0.0529016	G	A	0.385542	0.404494	0.421348	0.493289	0.429422	1455	chr2:69622881-69664760
rs10198077	2	70781174	ENSG00000163235	TGFA	5.49084e-13	0.790358	0.107068	C	T	0.111111	0.122807	0.116477	0.104895	0.114711	-27	chr2:70674411-70781147
rs113375764	2	73923822	ENSG00000144034	TPRKB	4.30188e-07	0.348564	0.0681595	A	AAAAT	0.591549	0.580247	0.630303	0.744094	0.637143	40640	chr2:73956230-73964462
rs72915068	2	74356185	ENSG00000217702	-	8.43676e-13	0.156089	0.0213264	G	A	0.176829	0.1875	0.135593	0.188356	0.170396	-5413	chr2:74361598-74362521
rs12366	2	75185856	ENSG00000204792	-	4.50278e-07	0.0641089	0.0125582	G	T	0.366667	0.409375	0.434132	0.415385	0.412594	40582	chr2:75145274-75159921
rs1106855	2	75277987	ENSG00000115350	POLE4	1.25648e-10	0.468956	0.0715687	T	C	0.759036	0.752809	0.766854	0.775168	0.763605	92369	chr2:75185618-75197255
rs33915308	2	75928122	ENSG00000115364	MRPL19	2.02847e-21	-0.802497	0.0811165	G	C	0.234568	0.217514	0.186047	0.248252	0.21815	54214	chr2:75873908-75884986
rs55906098	2	85087192	ENSG00000186854	TRABD2A	3.20013e-16	0.122845	0.0146045	A	G	0.115854	0.141243	0.121469	0.138514	0.130993	21177	chr2:85048773-85108369
rs17734981	2	85588447	ENSG00000042445	RETSAT	1.75157e-06	-0.384783	0.0796637	C	G	0.216867	0.261236	0.258427	0.251678	0.251701	-6704	chr2:85569210-85581743
rs113180696	2	85753465	ENSG00000118640	VAMP8	2.99741e-07	-0.373899	0.0721125	TTG	T	0.301205	0.302941	0.226744	0.297945	0.278459	-35219	chr2:85788684-85809120
rs60769490	2	85781577	ENSG00000118640	VAMP8	7.54905e-07	-0.39574	0.0791181	T	TTTG	0.113924	0.10241	0.0759494	0.100719	0.095941	-7107	chr2:85788684-85809120
rs7603438	2	85935182	ENSG00000115523	GNLY	6.99211e-10	0.429267	0.0684392	A	G	0.204819	0.213483	0.160112	0.191275	0.190476	22885	chr2:85912297-85923853
rs2010859	2	86130197	ENSG00000115525	ST3GAL5	7.63471e-17	-0.705047	0.0819955	G	C	0.314815	0.288136	0.28125	0.273649	0.286082	-14060	chr2:86066266-86116137
rs72429794	2	86450858	ENSG00000132313	MRPL35	1.06849e-15	-0.451039	0.0546611	TTC	T	0.448529	0.403226	0.440994	0.390511	0.417466	24381	chr2:86426477-86439961
rs11688534	2	87082679	ENSG00000183281	PLGLB1	7.26252e-08	0.0648171	0.0118812	C	T	0.465753	0.483766	0.513333	0.44186	0.479249	166296	chr2:87229681-87248975
rs35103143	2	88434736	ENSG00000144115	THNSL2	1.99984e-08	-0.44066	0.0774137	A	C	0.353659	0.334286	0.323864	0.380282	0.345217	-35098	chr2:88469834-88485210
rs4359651	2	88464840	ENSG00000144115	THNSL2	4.29671e-76	1.68447	0.0780887	G	T	0.795181	0.702247	0.713483	0.748322	0.730442	-4994	chr2:88469834-88485210
rs11686534	2	95901265	ENSG00000144026	ZNF514	7.47463e-20	0.853851	0.0902179	A	G	0.5	0.537356	0.644578	0.565517	0.570671	-79829	chr2:95813074-95821436
rs772175	2	96944553	ENSG00000135956	TMEM127	1.92104e-07	0.309386	0.0586955	G	A	0.39759	0.328652	0.367978	0.345638	0.354592	-12821	chr2:96914253-96931732
rs3171927	2	96952833	ENSG00000144021	CIAO1	9.09561e-09	-0.362761	0.0621938	A	G	0.240964	0.283708	0.311798	0.342282	0.30102	20964	chr2:96931869-96937383
rs12477963	2	97261593	ENSG00000084090	STARD7	1.37481e-07	-0.346023	0.0648582	G	A	0.295181	0.300562	0.261236	0.275168	0.281463	-387037	chr2:96850596-96874556
rs2632276	2	99779655	ENSG00000144182	LIPT1	3.35101e-08	0.0758634	0.0135509	C	A	0.67284	0.625731	0.684524	0.686131	0.665171	8238	chr2:99771417-99779611
rs34554984	2	99794138	ENSG00000135951	TSGA10	1.52868e-10	0.426601	0.0654195	A	AT	0.404762	0.445946	0.526316	0.481013	0.472477	-22758	chr2:99613723-99771380
rs3071397	2	100087600	ENSG00000144214	LYG1	1.25308e-10	0.49524	0.0755749	AAC	A	0.45122	0.426136	0.397727	0.379195	0.409091	-169961	chr2:99900700-99917639
rs1030023	2	102732274	ENSG00000115594	IL1R1	1.75642e-06	-0.381177	0.0789265	T	C	0.66875	0.691176	0.729032	0.713178	0.70412	51271	chr2:102681003-102781413
rs11124037	2	106142035	ENSG00000115641	FHL2	4.12061e-11	0.604992	0.0899023	G	A	0.694805	0.671779	0.690909	0.724638	0.694291	-125911	chr2:105974168-106016124
rs13014521	2	106687456	ENSG00000119147	C2orf40	1.05498e-11	-0.962248	0.13864	G	C	0.0915493	0.0722892	0.0548387	0.0609756	0.0669903	7755	chr2:106679701-106688857
rs6735166	2	108887459	ENSG00000198203	SULT1C2	4.33791e-11	0.70144	0.10436	G	A	0.385542	0.37931	0.360119	0.416107	0.384146	-17635	chr2:108905094-108926371
rs3065933	2	110383075	ENSG00000186522	SEPT10	9.58124e-07	-0.376622	0.0760276	CA	C	0.33	0.428571	0.337963	0.359551	0.368116	-11292	chr2:110300558-110371783
2:111033177:G:A	2	111033177	ENSG00000144063	MALL	3.51736e-08	0.403556	0.0721984	G	A	0.355422	0.325581	0.331429	0.272414	0.318261	-159034	chr2:110841446-110874143
rs112466769	2	112671352	ENSG00000153208	MERTK	7.27778e-08	0.796401	0.145993	C	G	0.037037	0.0722543	0.0409357	0.0539568	0.0531915	15297	chr2:112656055-112787138
rs62158643	2	113332271	ENSG00000125630	POLR1B	1.51731e-07	0.327494	0.0616025	C	G	0.0843373	0.0823864	0.0814607	0.0704698	0.0793515	32780	chr2:113299491-113333876
rs885346	2	113415550	ENSG00000237753	-	7.27682e-11	-0.0697735	0.0105086	G	T	0.807229	0.828652	0.851124	0.848993	0.837585	-12283	chr2:113399408-113403267
rs4849176	2	113977936	ENSG00000125618	PAX8	1.00975e-10	0.406785	0.0617508	C	T	0.487805	0.49435	0.497024	0.506849	0.497382	58591	chr2:113973573-114036527
rs7578633	2	113978650	ENSG00000189223	PAX8-AS1	1.88335e-33	-0.224267	0.0174392	C	T	0.359756	0.329545	0.327381	0.318493	0.33042	9552	chr2:113969098-113997267
rs4849245	2	114345654	ENSG00000236397	DDX11L2	8.65916e-09	0.0766716	0.0131255	G	A	0.234694	0.301887	0.289216	0.275	0.281899	13490	chr2:114356605-114359144
rs113337083	2	114509390	ENSG00000115084	SLC35F5	5.46688e-07	-0.352367	0.0695491	C	CAAAAAAG	0.518072	0.609551	0.573034	0.597315	0.582483	-28619	chr2:114462587-114480771
rs11684393	2	120157331	ENSG00000155368	DBI	1.81389e-06	0.40776	0.0845476	T	C	0.240964	0.227528	0.247191	0.251678	0.241497	32835	chr2:120124496-120130126
rs2587679	2	120244466	ENSG00000171227	TMEM37	9.48272e-07	-0.140275	0.028305	C	G	0.843373	0.853933	0.863636	0.893836	0.865352	56990	chr2:120187476-120195175
rs939778	2	120443443	ENSG00000144120	TMEM177	6.10408e-22	0.626319	0.0624255	A	G	0.819277	0.77809	0.817416	0.842282	0.812075	6701	chr2:120436742-120439694
rs11686154	2	121310937	ENSG00000163083	INHBB	5.11139e-10	-0.359296	0.0568132	G	A	0.420732	0.385294	0.419162	0.417241	0.408688	207219	chr2:121103718-121109384
rs1518760	2	128140500	ENSG00000163161	ERCC3	3.21237e-07	-0.2219	0.0429098	T	G	0.341463	0.367232	0.319209	0.35473	0.34589	-88748	chr2:128014865-128051752
rs944908	2	130126674	ENSG00000204460	-	5.27141e-07	0.0516531	0.0101806	C	T	0.237805	0.255682	0.245763	0.263889	0.252159	-95253	chr2:129999745-130031421
rs6743749	2	131079155	ENSG00000136718	IMP4	7.32192e-09	-0.527205	0.0897987	A	G	0.192771	0.205714	0.149718	0.213793	0.188793	-20642	chr2:131099797-131104197
rs6430538	2	135539967	ENSG00000152128	TMEM163	6.66503e-10	-0.532422	0.0847779	C	T	0.409639	0.432584	0.429775	0.45302	0.433673	-63397	chr2:135213329-135476570
rs111818921	2	142476541	ENSG00000168702	LRP1B	1.85412e-07	0.393608	0.0745758	T	TTGCC	0.337349	0.288136	0.306818	0.248299	0.290738	412729	chr2:140988991-142889270
rs10211565	2	142889154	ENSG00000168702	LRP1B	4.51646e-20	-0.621459	0.0652449	C	A	0.444444	0.431034	0.372781	0.456835	0.421847	116	chr2:140988991-142889270
rs4664061	2	152465495	ENSG00000183091	NEB	6.86226e-21	0.90426	0.0927473	A	G	0.35	0.254601	0.256494	0.252	0.267578	125506	chr2:152341849-152591001
rs714156	2	160141068	ENSG00000196151	WDSUB1	6.48238e-11	-0.399949	0.0600704	T	C	0.325301	0.321023	0.336257	0.317241	0.325217	2242	chr2:160092303-160143310
2:160632523:C:CTTTTTTTTTTTT	2	160632523	ENSG00000226266	-	4.98327e-08	-0.0641879	0.0116168	C	CTTTTTTTTTTTT	0.86875	0.830409	0.795322	0.865517	0.834215	-63582	chr2:160527218-160568941
rs56159337	2	160828013	ENSG00000054219	LY75	9.41491e-10	0.41286	0.0663485	AC	A	0.378788	0.464968	0.493103	0.5	0.470165	-66820	chr2:160628361-160761193
rs7572970	2	161136656	ENSG00000115221	ITGB6	1.19242e-10	-0.416135	0.0634263	A	G	0.722892	0.744382	0.783708	0.731544	0.75	-79844	chr2:160956176-161056812
rs11678980	2	162101261	ENSG00000227403	-	2.36e-18	-0.195599	0.0216358	G	A	0.380597	0.449219	0.525424	0.43299	0.456098	12	chr2:162101249-162105561
rs10497284	2	167207353	ENSG00000169432	SCN9A	1.85741e-14	-0.613749	0.0780554	A	T	0.331325	0.36236	0.337079	0.312081	0.337585	25150	chr2:167051694-167232503
rs10638743	2	167209519	ENSG00000169432	SCN9A	1.08062e-09	0.692133	0.11164	G	GTT	0.191176	0.142361	0.127907	0.154867	0.148678	22984	chr2:167051694-167232503
rs13009840	2	170569672	ENSG00000144362	PHOSPHO2	8.8479e-30	-0.159191	0.013263	C	A	0.2875	0.257143	0.274854	0.306897	0.279335	18698	chr2:170550974-170558218
rs183797273	2	170578885	ENSG00000138399	FASTKD1	7.42823e-07	0.447733	0.0894548	G	A	0.189655	0.2	0.16129	0.154206	0.175121	-148502	chr2:170386258-170430383
rs146133046	2	170616246	ENSG00000213160	KLHL23	7.58403e-11	0.817338	0.123221	C	T	0.0632911	0.0714286	0.066092	0.0744681	0.06942	65249	chr2:170550997-170606192
rs34137349	2	171662369	ENSG00000239467	-	1.14742e-06	-0.0361558	0.00735313	T	C	0.379518	0.339888	0.337079	0.305369	0.335884	34747	chr2:171627622-171634658
rs13009079	2	175261148	ENSG00000144306	SCRN3	1.26434e-07	-0.380521	0.0711123	T	C	0.378049	0.33046	0.303977	0.313793	0.324957	691	chr2:175260457-175293045
rs334048	2	179016993	ENSG00000079156	OSBPL6	7.13333e-09	-0.37784	0.0643072	T	A	0.603659	0.577586	0.547337	0.595745	0.576855	-42214	chr2:179059207-179260499
rs6725553	2	186492327	ENSG00000226747	-	1.24691e-08	-0.0661011	0.0114425	G	A	0.544872	0.534682	0.567073	0.538194	0.546512	111121	chr2:186584600-186603448
rs1234834	2	190676895	ENSG00000128699	ORMDL1	2.02782e-29	0.931638	0.0781793	T	C	0.283133	0.237288	0.242038	0.268657	0.253176	-27805	chr2:190635048-190649090
rs291466	2	191184475	ENSG00000198130	HIBCH	3.88779e-37	0.821485	0.0600053	A	G	0.626506	0.567416	0.581461	0.610738	0.590986	-114517	chr2:191054460-191069958
rs201272856	2	191338899	ENSG00000151690	MFSD6	1.45752e-11	0.597558	0.0867158	AAC	A	0.373494	0.305085	0.337143	0.35274	0.336489	65819	chr2:191273080-191367041
rs11687699	2	200626678	ENSG00000226124	FTCDNL1	3.30443e-21	-0.108565	0.0110377	G	A	0.650602	0.666667	0.618644	0.631034	0.64076	89218	chr2:200625266-200715896
rs2136600	2	201742345	ENSG00000240344	PPIL3	1.47026e-71	-1.09292	0.0528082	C	T	0.216867	0.241477	0.20977	0.258503	0.232759	11647	chr2:201735629-201753992
rs10931931	2	201994540	ENSG00000003402	CFLAR	2.56983e-07	-0.350277	0.0671698	C	T	0.146341	0.160112	0.161932	0.15411	0.157216	13714	chr2:201980826-202041410
rs7589059	2	203313638	ENSG00000204217	BMPR2	1.6453e-13	0.57255	0.0757759	T	C	0.240964	0.216292	0.275281	0.244966	0.244898	71980	chr2:203241658-203432474
rs369295417	2	216148288	ENSG00000138363	ATIC	2.49204e-08	-0.628103	0.111123	CAAA	C	0.88125	0.921512	0.890909	0.906475	0.902878	-28251	chr2:216176539-216214486
rs828704	2	216993611	ENSG00000079246	XRCC5	5.40011e-07	0.367556	0.072512	C	A	0.819277	0.733146	0.780899	0.748322	0.763605	21425	chr2:216972186-217071026
rs1344645	2	219538019	ENSG00000115556	PLCD4	1.17078e-13	0.425789	0.0559926	G	T	0.432927	0.377841	0.402857	0.365672	0.390653	65532	chr2:219472487-219501904
rs35328001	2	220108423	ENSG00000163521	GLB1L	6.82333e-14	-0.467534	0.0608696	C	T	0.204819	0.189266	0.0702247	0.236486	0.167235	1771	chr2:220101327-220110194
rs204250	2	225898550	ENSG00000135905	DOCK10	3.615e-07	0.0878782	0.0170698	A	G	0.813253	0.823034	0.771186	0.795302	0.798978	8609	chr2:225629806-225907159
rs375249373	2	227910625	ENSG00000081052	COL4A4	3.29446e-13	-0.701572	0.0940952	AT	A	0.320988	0.36	0.390173	0.360714	0.363796	118204	chr2:227867426-228028829
rs10181192	2	228237083	ENSG00000168958	MFF	6.73373e-07	-0.325087	0.0646961	T	C	0.411765	0.430556	0.377049	0.425926	0.411765	47217	chr2:228189866-228195479
rs4972919	2	228582746	ENSG00000135917	SLC19A3	2.8722e-09	0.446507	0.0740046	G	A	0.8	0.710227	0.751701	0.75	0.745009	-20	chr2:228549925-228582726
rs6760875	2	228925898	ENSG00000173744	AGFG1	1.15159e-06	-0.360708	0.0733693	A	G	0.596386	0.598315	0.609551	0.57047	0.594388	589031	chr2:228336867-228419275
rs10183352	2	230992080	ENSG00000163053	SLC16A14	1.3108e-14	-0.703484	0.0889226	T	C	0.487952	0.505618	0.530899	0.510067	0.511905	-58365	chr2:230899697-230933715
rs57556160	2	231731779	ENSG00000135916	ITM2C	1.31323e-07	0.813064	0.152152	G	A	0.060241	0.066092	0.0321637	0.0555556	0.0524476	2426	chr2:231729353-231741662
rs66973282	2	231752100	ENSG00000135916	ITM2C	7.05388e-07	0.418364	0.0834123	CA	C	0.662338	0.760479	0.847059	0.789855	0.780797	22747	chr2:231729353-231741662
rs10202295	2	232084411	ENSG00000135931	ARMC9	4.02498e-08	0.526459	0.0946049	T	G	0.26506	0.223164	0.19209	0.248299	0.226027	21152	chr2:232063259-232209914
rs71052596	2	232338590	ENSG00000115053	NCL	5.21951e-07	-0.558819	0.110098	CT	C	0.118421	0.110063	0.100671	0.110714	0.108779	-9285	chr2:232318241-232329305
rs1656398	2	233427852	ENSG00000135930	EIF4E2	4.77745e-08	-0.315621	0.0570409	A	G	0.271084	0.275281	0.269663	0.261745	0.269558	13091	chr2:233414761-233433920
rs79385064	2	233493380	ENSG00000204120	GIGYF2	1.79444e-06	-0.456032	0.0945129	A	C	0.0671642	0.0822785	0.0827815	0.0720339	0.0779352	-68628	chr2:233562008-233600924
rs4973548	2	233514636	ENSG00000115468	EFHD1	4.91456e-40	1.14621	0.0800103	G	T	0.564103	0.585294	0.61747	0.614583	0.599462	43870	chr2:233470766-233547050
rs13008436	2	233719948	ENSG00000066248	NGEF	1.5202e-08	0.271855	0.0473499	C	T	0.391566	0.373563	0.414286	0.40411	0.396194	158034	chr2:233743395-233877982
rs10171064	2	234966780	ENSG00000226442	-	3.14597e-07	0.0855431	0.0165288	G	A	0.210843	0.230337	0.234286	0.251724	0.234079	-50944	chr2:235017724-235018125
rs36088121	2	237928484	ENSG00000144476	ACKR3	4.87238e-08	0.666823	0.120591	G	A	0.407407	0.331429	0.382857	0.326389	0.356522	452055	chr2:237476429-237489740
rs4617993	2	239202914	ENSG00000186235	-	4.22897e-08	0.114679	0.0206417	G	A	0.196203	0.15896	0.151515	0.143357	0.158036	-62688	chr2:239133192-239140226
rs1709852	2	240323275	ENSG00000222020	-	7.28068e-09	0.0891083	0.0151752	C	T	0.628049	0.644886	0.757225	0.619718	0.670157	146	chr2:240323129-240324051
rs11684940	2	240890391	ENSG00000130414	NDUFA10	1.12315e-12	-0.502836	0.0690996	C	T	0.148148	0.171429	0.145349	0.132867	0.150613	60686	chr2:240831866-240951077
rs35504295	2	241840506	ENSG00000172478	C2orf54	7.54564e-16	0.543317	0.0654761	C	T	0.481928	0.545714	0.516949	0.527027	0.523156	-9054	chr2:241825464-241831452
rs16843241	2	242031090	ENSG00000122085	MTERFD2	1.35481e-07	0.483373	0.0905557	G	A	0.120482	0.0926966	0.0842697	0.0771812	0.0901361	10657	chr2:242011583-242041747
rs72493807	2	242376499	ENSG00000168385	SEPT2	1.54282e-06	0.40074	0.0825193	TACTA	T	0.121951	0.0852273	0.101156	0.0856164	0.0953206	121985	chr2:242254514-242293439
rs6737152	2	242410421	ENSG00000006607	FARP2	1.41334e-11	0.39287	0.0569729	C	G	0.259036	0.247159	0.264045	0.226351	0.248718	114764	chr2:242295657-242434256
rs7596655	2	242999159	ENSG00000261186	-	1.77456e-11	0.0832896	0.0121402	G	A	0.346667	0.391975	0.35241	0.412214	0.378277	31449	chr2:243029504-243030608
rs12107959	3	92782	ENSG00000134121	CHL1	1.19225e-10	-0.729899	0.111249	G	A	0.648438	0.672794	0.734615	0.730769	0.702461	-145496	chr3:238278-451090
rs74927171	3	4364550	ENSG00000170364	SETMAR	2.55234e-08	0.0626649	0.011095	T	A	0.13253	0.0932203	0.0742857	0.135135	0.103774	19563	chr3:4344987-4359251
rs2637547	3	4410718	ENSG00000144455	SUMF1	1.12325e-14	-0.482604	0.0608389	T	C	0.512048	0.562857	0.543353	0.506803	0.535467	-568159	chr3:3742497-3842559
rs142193577	3	5456736	ENSG00000134107	BHLHE40	1.41579e-06	-0.397924	0.0816419	G	C	0.691358	0.649123	0.6625	0.641304	0.657273	435936	chr3:5020800-5027008
rs35741857	3	10306754	ENSG00000240288	GHRLOS	1.1599e-06	0.0390787	0.00795113	A	AT	0.314103	0.429412	0.39375	0.395105	0.393829	-20683	chr3:10327437-10335133
rs151759	3	10314602	ENSG00000157014	TATDN2	4.0038e-08	0.322912	0.0580173	G	C	0.280488	0.342697	0.3125	0.308725	0.316239	24896	chr3:10289706-10322900
rs430373	3	11889365	ENSG00000144559	TAMM41	9.80829e-07	-0.0404291	0.00816915	G	A	0.463855	0.452247	0.44382	0.503356	0.464286	-972	chr3:11831915-11888393
rs11715234	3	12317310	ENSG00000157150	TIMP4	7.43235e-07	1.08234	0.21625	C	A	0.0864198	0.0751445	0.0676471	0.0586207	0.0702988	-116459	chr3:12194550-12200851
rs11717975	3	12622135	ENSG00000075975	MKRN2	1.90421e-12	0.78124	0.108523	T	C	0.0333333	0.106742	0.0857143	0.0342466	0.0722997	23623	chr3:12598512-12625212
rs6442490	3	14981262	ENSG00000225733	FGD5-AS1	1.82952e-08	0.0396888	0.00695298	A	C	0.26506	0.25	0.261236	0.231544	0.25085	8669	chr3:14961853-14989931
rs200892541	3	16579766	ENSG00000131378	RFTN1	2.09896e-10	0.103147	0.0159429	T	TTA	0.246914	0.331361	0.332215	0.271318	0.303977	-211392	chr3:16355080-16368374
rs1133328	3	19987539	ENSG00000163576	EFHB	1.15418e-27	0.686405	0.0597276	G	T	0.331325	0.37069	0.344828	0.386207	0.361111	-11867	chr3:19920963-19975672
rs111957617	3	22137619	ENSG00000151789	ZNF385D	1.92531e-07	0.437958	0.0830946	A	AT	0.174699	0.152542	0.147727	0.175676	0.160103	-344692	chr3:21459914-21792927
rs66854845	3	27387008	ENSG00000163491	NEK10	4.77109e-19	0.637976	0.0690561	C	T	0.240964	0.230337	0.248588	0.151007	0.217206	-129042	chr3:27151575-27257966
rs2643827	3	27567804	ENSG00000033867	SLC4A7	6.369e-10	0.437549	0.0695876	A	G	0.319277	0.281609	0.289773	0.211806	0.272097	-69559	chr3:27414213-27498245
rs4955268	3	32278646	ENSG00000261572	-	1.87118e-06	0.129817	0.0269531	G	A	0.720779	0.770349	0.784375	0.764706	0.766055	1424	chr3:32278179-32280070
rs111540979	3	32987530	ENSG00000170275	CRTAP	1.42036e-06	-0.301945	0.0619584	A	AT	0.319277	0.268571	0.307229	0.29927	0.295009	-167940	chr3:33155470-33189265
rs2166788	3	35702391	ENSG00000172995	ARPP21	2.02251e-16	0.740948	0.0874613	G	T	0.572289	0.569364	0.617978	0.629252	0.599828	21955	chr3:35680436-35729281
rs2300669	3	38541318	ENSG00000093217	XYLB	3.3503e-07	-0.409518	0.0793165	C	A	0.355422	0.351124	0.398876	0.365772	0.369898	153068	chr3:38388250-38398649
rs1053530	3	39138082	ENSG00000114742	WDR48	2.46731e-19	0.504627	0.0541486	C	T	0.253012	0.274286	0.302857	0.267361	0.278163	44594	chr3:39093488-39137879
rs7623800	3	39190942	ENSG00000168026	TTC21A	1.20882e-07	0.427267	0.0797212	C	T	0.0925926	0.110169	0.132948	0.129252	0.119377	41791	chr3:39149151-39180394
rs6783267	3	39871207	ENSG00000170011	MYRIP	1.13483e-10	-0.482402	0.0734377	A	G	0.674699	0.612994	0.573034	0.506711	0.582624	20803	chr3:39850404-40299657
rs604033	3	43121559	ENSG00000144649	FAM198A	2.29009e-21	0.637746	0.0645562	C	T	0.810976	0.797753	0.801136	0.778523	0.795726	100801	chr3:43020758-43101703
rs12107602	3	43170450	ENSG00000144647	POMGNT2	9.74488e-13	0.543732	0.0745055	G	A	0.825301	0.803371	0.80618	0.778523	0.80102	-23019	chr3:43120723-43147431
rs56084453	3	44762830	ENSG00000196653	ZNF502	1.70946e-15	0.151734	0.01853	A	G	0.216867	0.234463	0.191176	0.18705	0.207381	8696	chr3:44754134-44765321
rs71325067	3	45582246	ENSG00000011376	LARS2	1.03971e-06	-0.297795	0.0603171	A	G	0.152542	0.222628	0.200787	0.143564	0.1875	152249	chr3:45429997-45590329
rs13067782	3	46593703	ENSG00000241186	TDGF1	6.61588e-08	0.448497	0.0819495	T	C	0.480519	0.469697	0.454268	0.496241	0.473098	-22341	chr3:46616044-46623950
rs61386020	3	47285522	ENSG00000114648	KLHL18	1.52093e-11	-0.792213	0.115073	C	T	0.179487	0.155367	0.152941	0.122302	0.149823	-38884	chr3:47324406-47364197
3:47746479:CA:C	3	47746479	ENSG00000114270	COL7A1	6.54484e-07	0.439434	0.0873533	CA	C	0.0833333	0.11	0.0698925	0.0984848	0.0912052	886114	chr3:48601505-48632593
rs145879206	3	48375811	ENSG00000164048	ZNF589	9.71922e-12	0.41154	0.0591874	CTT	C	0.273333	0.334395	0.35034	0.294574	0.319882	93222	chr3:48282589-48329117
rs35268029	3	48482895	ENSG00000213689	TREX1	6.60633e-09	-0.0984858	0.0167237	CT	C	0.47973	0.556291	0.532847	0.572034	0.541667	-23549	chr3:48506444-48509044
rs6786055	3	48751820	ENSG00000213672	NCKIPSD	5.65585e-16	0.544057	0.0652642	G	T	0.621951	0.632184	0.641618	0.650685	0.638261	-28486	chr3:48701363-48723334
rs11336461	3	49189030	ENSG00000178252	WDR6	1.7072e-13	-0.480026	0.063575	GA	G	0.668675	0.660112	0.667614	0.661074	0.663823	144536	chr3:49044494-49053386
rs377609499	3	50022069	ENSG00000004534	RBM6	1.42895e-09	-0.420977	0.0684246	G	A	0.388889	0.408088	0.355072	0.396694	0.386463	44630	chr3:49977439-50114682
rs62260773	3	50208630	ENSG00000164061	BSN	2.16371e-11	-0.915109	0.133985	G	A	0.0722892	0.0747126	0.059322	0.0856164	0.0724138	616709	chr3:49591921-49708978
rs4141060	3	50300117	ENSG00000114395	CYB561D2	6.83201e-16	-0.89936	0.108211	T	C	0.10241	0.134831	0.125714	0.114865	0.122432	-88008	chr3:50388125-50391500
rs2236947	3	50371432	ENSG00000186792	HYAL3	8.283e-09	-0.346463	0.059232	C	A	0.493976	0.491573	0.491573	0.42953	0.47619	-34533	chr3:50330261-50336899
rs6445386	3	52350212	ENSG00000164088	PPM1M	4.14152e-07	0.345068	0.0673772	A	G	0.156627	0.176966	0.109551	0.171141	0.152211	70372	chr3:52279840-52283830
rs17331151	3	52844534	ENSG00000055955	ITIH4	1.09646e-07	-0.377067	0.0701129	C	T	0.0903614	0.103933	0.0252809	0.107383	0.0790816	20221	chr3:52846990-52864755
rs112812813	3	53877211	ENSG00000056736	IL17RB	1.83866e-21	-0.735376	0.0742457	CCA	C	0.670732	0.648876	0.627119	0.655405	0.647009	-3395	chr3:53880606-53899827
rs5849017	3	53933234	ENSG00000113812	ACTR8	3.75175e-11	0.420574	0.0623614	G	GT	0.68	0.671779	0.683333	0.691406	0.681202	-17005	chr3:53901092-53916229
rs1491163	3	56453316	ENSG00000180376	CCDC66	2.71008e-07	0.0457246	0.00878564	A	G	0.801205	0.820225	0.808989	0.815436	0.812925	-137872	chr3:56591188-56651329
rs11716580	3	58228695	ENSG00000168297	PXK	2.75178e-16	0.896981	0.106387	G	C	0.0662651	0.06	0.0795455	0.0868056	0.0735294	-89911	chr3:58318606-58410878
rs2292679	3	58292258	ENSG00000163684	RPP14	1.0979e-09	-0.418416	0.067521	C	T	0.317073	0.244318	0.217143	0.22973	0.242685	285	chr3:58291973-58302299
rs199683674	3	62160673	ENSG00000226082	-	2.77656e-08	0.0528215	0.00937764	C	CA	0.0925926	0.0982143	0.08125	0.108696	0.095064	-751372	chr3:62912045-62912557
rs35401126	3	62301557	ENSG00000114405	C3orf14	5.74955e-09	-0.358637	0.0606491	T	C	0.1625	0.18	0.152695	0.148936	0.161634	-3090	chr3:62304647-62319101
rs73130637	3	64319141	ENSG00000163637	PRICKLE2	5.20116e-08	-0.092551	0.016774	T	G	0.156627	0.146893	0.16	0.137584	0.149829	-108010	chr3:64079542-64211131
rs11128108	3	69085845	ENSG00000144746	ARL6IP5	2.21857e-07	0.307627	0.0586709	C	T	0.421687	0.318182	0.448864	0.339041	0.377797	-48249	chr3:69134094-69155217
rs7634843	3	75904907	ENSG00000242516	LINC00960	1.13914e-14	-0.0927637	0.011697	G	A	0.662651	0.66573	0.69774	0.681208	0.678876	183366	chr3:75721541-75728454
rs9284814	3	88273071	ENSG00000175105	ZNF654	5.39675e-09	0.548048	0.0925076	G	A	0.885542	0.898876	0.898876	0.916107	0.901361	84818	chr3:88188253-88193815
rs9714073	3	93559148	ENSG00000178700	DHFRL1	1.14928e-06	-0.396105	0.0805626	C	G	0.256098	0.198276	0.185811	0.192308	0.202011	222537	chr3:93766679-93781685
rs4857414	3	98432559	ENSG00000239445	ST3GAL6-AS1	3.04402e-22	-0.0862822	0.00853136	C	T	0.5	0.435393	0.457865	0.479866	0.462585	18933	chr3:98433173-98451492
rs66663898	3	100774092	ENSG00000154175	ABI3BP	1.05268e-06	0.354351	0.071809	A	G	0.197531	0.224719	0.157143	0.195946	0.193299	-61733	chr3:100467999-100712359
rs7639565	3	113277105	ENSG00000184307	ZDHHC23	3.85556e-07	0.344262	0.0670355	C	T	0.37037	0.416667	0.452381	0.41844	0.421099	-389642	chr3:113666747-113681829
rs7430798	3	119157979	ENSG00000163389	POGLUT1	1.01232e-13	-0.626565	0.0821719	C	T	0.740964	0.724719	0.721591	0.75	0.732479	-29805	chr3:119187784-119213555
rs11378417	3	119346481	ENSG00000121594	CD80	1.39212e-06	-0.421278	0.086372	G	GA	0.217949	0.160819	0.189349	0.178571	0.1819	-68032	chr3:119243139-119278449
rs35931410	3	119433404	ENSG00000183833	MAATS1	9.87314e-21	0.21592	0.0222446	G	A	0.108434	0.106742	0.0926966	0.116438	0.105128	11536	chr3:119421868-119485949
rs3832183	3	121346549	ENSG00000173230	GOLGB1	4.63495e-11	-0.576379	0.0858863	AT	A	0.0662651	0.151685	0.15625	0.14527	0.139316	122053	chr3:121382045-121468602
rs76808446	3	121527107	ENSG00000173226	IQCB1	2.08749e-11	0.0915197	0.0133889	A	T	0.111842	0.100592	0.116883	0.124031	0.112689	26819	chr3:121488609-121553926
rs55636509	3	122070663	ENSG00000121552	CSTA	6.97212e-15	-0.945514	0.118219	G	T	0.109756	0.179775	0.175141	0.137584	0.15785	26573	chr3:122044090-122060819
rs6438726	3	122110921	ENSG00000160124	CCDC58	3.71825e-10	0.0495099	0.00776438	C	T	0.307229	0.258427	0.205056	0.231544	0.242347	-8843	chr3:122078437-122102078
rs6778311	3	124927791	ENSG00000221955	SLC12A8	1.24302e-18	0.485341	0.0532153	T	C	0.433735	0.393258	0.421348	0.38255	0.404762	-88093	chr3:124801479-124839698
rs3116052	3	125491427	ENSG00000272840	-	1.07111e-09	-0.0909768	0.0146714	A	G	0.780303	0.770548	0.8	0.792079	0.785714	-2129	chr3:125493556-125516796
rs11914969	3	125679729	ENSG00000114547	ROPN1B	1.85284e-16	-0.53306	0.0628372	C	A	0.385542	0.420455	0.380682	0.393103	0.396552	-8257	chr3:125687986-125702297
rs115478265	3	125684743	ENSG00000114544	SLC41A3	4.44699e-07	0.573694	0.112326	T	C	0.0903614	0.0842697	0.0502959	0.047619	0.0658579	118209	chr3:125725197-125802952
rs5852484	3	126181918	ENSG00000070476	ZXDC	1.39639e-07	0.0538753	0.010104	A	T	0.6625	0.63125	0.638889	0.690299	0.652985	12844	chr3:126156443-126194762
rs6800807	3	126452133	ENSG00000159685	CHCHD6	1.0702e-07	-0.401508	0.0745939	C	T	0.16875	0.176301	0.144509	0.126761	0.153169	29071	chr3:126423062-126679249
rs112947834	3	129130775	ENSG00000129071	MBD4	2.28824e-12	-0.850077	0.118536	A	AAAAC	0.10241	0.0730337	0.0983146	0.0671141	0.0833333	28097	chr3:129149786-129158872
rs6439183	3	129190001	ENSG00000172771	EFCAB12	3.55197e-07	-0.211213	0.0409993	G	T	0.0963855	0.0674157	0.0814607	0.0805369	0.0790816	-42507	chr3:129120163-129147494
rs11278576	3	130279773	ENSG00000206384	COL6A6	3.39897e-08	0.164969	0.0294808	AACCACCTC	A	0.78125	0.788732	0.757042	0.792035	0.778742	596	chr3:130279177-130395876
rs17203777	3	130724362	ENSG00000114670	NEK11	7.5568e-09	0.364696	0.0621774	A	G	0.191358	0.19774	0.153409	0.216216	0.188144	-21331	chr3:130745693-130903595
rs56214742	3	132436513	ENSG00000113971	NPHP3	2.40383e-11	-0.465651	0.0683414	G	A	0.331325	0.311798	0.284091	0.312925	0.306507	4790	chr3:132276985-132441303
rs4241364	3	133696602	ENSG00000174640	SLCO2A1	7.85691e-07	-0.700109	0.140194	T	C	0.114458	0.0955056	0.102273	0.0993151	0.101201	52318	chr3:133651539-133748920
rs56899746	3	134294653	ENSG00000129055	ANAPC13	1.2656e-26	-0.819871	0.0729667	C	T	0.337349	0.314607	0.322034	0.302013	0.316865	-89788	chr3:134196547-134204865
rs10513018	3	136674468	ENSG00000118007	STAG1	7.48774e-07	-0.450069	0.0899503	A	G	0.12963	0.132184	0.14759	0.0957447	0.127224	-203258	chr3:136055076-136471210
rs835634	3	136676303	ENSG00000174564	IL20RB	2.0326e-21	0.737342	0.0745325	C	T	0.391566	0.432584	0.412921	0.389262	0.409864	11232	chr3:136665071-136708336
rs9879213	3	138207631	ENSG00000114107	CEP70	1.15472e-06	0.373309	0.075941	A	G	0.716867	0.752809	0.755682	0.773649	0.753846	105567	chr3:138213185-138313198
rs59247475	3	139273724	ENSG00000114115	RBP1	1.80583e-11	0.662461	0.0965977	C	CAGGGAGAGAGA	0.0783133	0.132022	0.141243	0.119048	0.123932	-15053	chr3:139236275-139258671
rs7639511	3	139392368	ENSG00000163864	NMNAT3	8.32584e-11	-0.436132	0.0658981	T	C	0.759259	0.775862	0.814607	0.743243	0.777108	4491	chr3:139279021-139396859
rs113005845	3	142351439	ENSG00000120756	PLS1	3.09263e-07	-0.327449	0.0632296	A	AT	0.55303	0.450704	0.452206	0.46729	0.470067	36211	chr3:142315228-142432506
rs4683701	3	142605146	ENSG00000163710	PCOLCE2	1.08325e-08	0.457646	0.07888	T	C	0.403614	0.401685	0.369186	0.319728	0.371552	-56573	chr3:142534763-142548573
rs4683711	3	142661950	ENSG00000163710	PCOLCE2	2.07551e-07	-0.404938	0.0770396	A	G	0.536145	0.528736	0.533333	0.493056	0.522085	-113377	chr3:142534763-142548573
rs2270767	3	142670467	ENSG00000188582	PAQR9	2.88387e-08	-0.0750666	0.0133433	C	T	0.507246	0.513333	0.485401	0.463115	0.491632	10932	chr3:142668005-142681399
rs9869711	3	145947615	ENSG00000114698	PLSCR4	1.76357e-09	0.559151	0.0914125	G	C	0.759036	0.824859	0.785311	0.788591	0.794369	21351	chr3:145910125-145968966
rs2638360	3	148428356	ENSG00000144891	AGTR1	1.1743e-13	0.635695	0.0836007	G	A	0.865854	0.827684	0.84375	0.830882	0.838879	12786	chr3:148415570-148460790
rs11462303	3	148707938	ENSG00000071794	HLTF	2.06543e-09	0.461348	0.0757561	T	TA	0.25	0.289634	0.292169	0.260417	0.277174	96379	chr3:148747913-148804317
rs35555825	3	149706785	ENSG00000070087	PFN2	1.41415e-06	0.32507	0.0666913	T	TA	0.253521	0.360248	0.333333	0.306202	0.323985	-17889	chr3:149682690-149688896
rs7628889	3	150305914	ENSG00000144895	EIF2A	6.61997e-07	-0.498052	0.0990509	G	A	0.861446	0.841808	0.875	0.881757	0.864726	41450	chr3:150264464-150276516
rs76052074	3	151622646	ENSG00000198829	SUCNR1	1.38395e-10	0.822735	0.125858	G	T	0.0670732	0.0646067	0.04	0.0675676	0.058319	31216	chr3:151591430-151602405
rs62277394	3	156430178	ENSG00000243926	TIPARP-AS1	1.93027e-10	-0.0888086	0.0136979	T	C	0.162651	0.146893	0.158046	0.164384	0.156897	-38011	chr3:156389650-156392167
rs57483705	3	156488386	ENSG00000240875	LINC00886	6.99888e-09	0.15429	0.0262449	G	C	0.0843373	0.109551	0.101124	0.0536913	0.0892857	46437	chr3:156465134-156534823
rs6779431	3	158418014	ENSG00000168827	GFM1	5.82901e-07	0.350464	0.0693483	A	G	0.512195	0.502825	0.536932	0.578767	0.533563	55948	chr3:158362066-158410364
rs60800951	3	167455701	ENSG00000163536	SERPINI1	5.37477e-07	0.434997	0.0858012	A	C	0.237805	0.223164	0.228814	0.197183	0.220588	2671	chr3:167453030-167508390
rs4266235	3	167744507	ENSG00000173905	GOLIM4	2.19912e-08	0.75447	0.132946	A	T	0.0843373	0.1	0.0983146	0.119048	0.102058	69256	chr3:167726464-167813763
rs35314350	3	169748952	ENSG00000173890	GPR160	8.43515e-08	0.480713	0.0885713	C	CA	0.28481	0.400621	0.406061	0.298561	0.359375	-6764	chr3:169755716-169803191
rs3850188	3	171559827	ENSG00000075651	PLD1	2.96576e-07	-0.511251	0.0985657	C	A	0.879518	0.853933	0.884831	0.892617	0.876701	-31599	chr3:171318194-171528228
rs55945717	3	175257167	ENSG00000260217	-	1.42549e-06	0.0599272	0.0122988	C	T	0.0705128	0.0591716	0.0287356	0.0607143	0.0516934	401658	chr3:175656716-175658825
rs114631238	3	177387589	ENSG00000228561	-	2.10452e-09	0.11616	0.0190842	C	T	0.410256	0.428994	0.406061	0.413669	0.415608	-13825	chr3:177401414-177409038
rs11707843	3	177428985	ENSG00000228221	LINC00578	1.00514e-06	0.0907522	0.0183559	T	C	0.216867	0.204545	0.248588	0.246575	0.230241	269277	chr3:177159708-177469882
rs2606222	3	183533175	ENSG00000180834	MAP6D1	4.92894e-09	-0.353006	0.0594271	T	C	0.567901	0.670455	0.609827	0.611486	0.622837	10191	chr3:183533663-183543366
rs3792302	3	184047930	ENSG00000175182	FAM131A	5.96092e-07	0.340531	0.0674425	A	C	0.198795	0.244318	0.212025	0.234266	0.225893	-5783	chr3:184053713-184062821
rs112843941	3	184645378	ENSG00000156931	VPS8	1.1598e-06	0.0683347	0.0139036	G	GT	0.0843373	0.0677966	0.0428571	0.0405405	0.0557461	115448	chr3:184529930-184770402
rs13085499	3	186580840	ENSG00000113916	BCL6	7.77661e-07	0.37624	0.0753094	G	A	0.471831	0.547297	0.568627	0.55814	0.545908	882675	chr3:187439164-187463515
rs13096994	3	187897283	ENSG00000213132	-	6.37588e-25	0.265189	0.0245339	G	A	0.0987654	0.122093	0.132184	0.0729167	0.109457	953	chr3:187896330-187898598
rs3954262	3	190044923	ENSG00000113946	CLDN16	5.59324e-11	-0.269519	0.0403391	C	T	0.506024	0.463483	0.525281	0.446309	0.483844	4594	chr3:190040329-190122719
rs6444436	3	190313582	ENSG00000196083	IL1RAP	1.39525e-13	-0.867097	0.114402	C	T	0.813253	0.845506	0.879213	0.861486	0.855196	81743	chr3:190231839-190369307
rs13059914	3	192427543	ENSG00000114279	FGF12	1.59528e-06	0.325065	0.0670318	A	T	0.401235	0.434524	0.404908	0.403571	0.413043	17845	chr3:191857183-192445388
rs112097663	3	194377712	ENSG00000041802	LSG1	4.67386e-07	0.353969	0.0694391	C	T	0.11039	0.139752	0.122699	0.103846	0.121469	15494	chr3:194361516-194393206
3:195417835:G:<CN3>:195445776	3	195417835	ENSG00000242086	LINC00969	1.08109e-13	0.137661	0.0180759	G	<CN3>	0.208333	0.20625	0.206667	0.233871	0.213439	32903	chr3:195384932-195393553
rs3827561	3	195674257	ENSG00000242086	LINC00969	1.05779e-07	0.0738585	0.0137158	C	G	0.429577	0.386364	0.386861	0.424	0.402464	289325	chr3:195384932-195393553
rs62283430	3	195723937	ENSG00000176945	MUC20	1.32103e-10	0.124072	0.0189582	A	G	0.513333	0.487179	0.507752	0.436	0.483505	276185	chr3:195447752-195464539
rs3662	3	196555443	ENSG00000180370	PAK2	3.66091e-07	0.353747	0.0687461	C	A	0.123077	0.110714	0.0833333	0.125	0.108168	88716	chr3:196466727-196559518
rs471195	3	196679055	ENSG00000119227	PIGZ	2.2529e-12	0.402182	0.0560626	A	G	0.532895	0.496667	0.563433	0.595238	0.546296	16649	chr3:196673213-196695704
rs822186	3	196701069	ENSG00000075711	DLG1	4.21216e-09	0.387652	0.0649611	C	G	0.191781	0.196667	0.142336	0.153226	0.169421	324378	chr3:196769430-197025447
rs113680099	4	134962	ENSG00000250312	ZNF718	1.82897e-09	0.0802943	0.0131402	GA	G	0.45679	0.44382	0.416667	0.40411	0.427461	10577	chr4:124385-156177
rs116813973	4	820632	ENSG00000168993	CPLX1	2.65202e-07	-0.423148	0.081239	C	T	0.0853659	0.115607	0.0776398	0.0880282	0.09319	-646	chr4:778744-819986
rs113535493	4	963400	ENSG00000127415	IDUA	2.46803e-08	0.224554	0.0397153	C	CT	0.430556	0.454839	0.45	0.448819	0.448381	-17384	chr4:980784-998316
rs1250100	4	1236182	ENSG00000179979	CRIPAK	2.22385e-11	-0.814439	0.11932	A	G	0.921687	0.882857	0.878531	0.893836	0.889845	-149157	chr4:1385339-1389780
rs2279281	4	1245277	ENSG00000196810	CTBP1-AS2	6.97541e-09	0.0620596	0.0105553	T	G	0.451807	0.469101	0.474719	0.486577	0.472789	2190	chr4:1243087-1244234
rs3134867	4	1685979	ENSG00000174137	FAM53A	5.03194e-07	-0.0415598	0.00817636	T	G	0.841463	0.815029	0.820809	0.805556	0.818182	-28844	chr4:1619641-1657135
rs2282764	4	2255063	ENSG00000123933	MXD4	2.7162e-07	-0.603373	0.115943	A	G	0.120482	0.143258	0.140449	0.144295	0.139456	8958	chr4:2249158-2264021
rs2071673	4	2397637	ENSG00000159733	ZFYVE28	2.08875e-09	0.10249	0.0168348	C	T	0.134615	0.16474	0.134146	0.173077	0.153211	-108195	chr4:2271308-2289442
rs80076664	4	2978258	ENSG00000125388	GRK4	5.46628e-07	-0.284247	0.0561036	T	C	0.259036	0.29096	0.315341	0.324324	0.302226	12924	chr4:2965334-3042454
rs1545788	4	5715069	ENSG00000072840	EVC	9.31209e-27	1.03686	0.0920075	C	G	0.621951	0.608571	0.630058	0.632143	0.622807	2146	chr4:5712923-5830772
rs6446515	4	6613462	ENSG00000013288	MAN2B2	4.82286e-16	-0.11977	0.0143311	A	G	0.180723	0.193182	0.0847458	0.223776	0.165803	36561	chr4:6576901-6625089
rs1133576	4	6675421	ENSG00000251580	-	8.86397e-11	-0.110329	0.0166955	C	T	0.0853659	0.181034	0.0804598	0.126712	0.123264	136	chr4:6672451-6675557
rs3822263	4	6697673	ENSG00000163993	S100P	3.95806e-07	0.675559	0.131679	T	C	0.786585	0.712644	0.83526	0.739865	0.766898	2878	chr4:6694795-6698896
rs140805415	4	7217427	ENSG00000184985	SORCS2	3.05719e-17	-0.665939	0.0763994	C	T	0.445122	0.4	0.386364	0.416058	0.40614	23163	chr4:7194264-7744554
rs13102851	4	8355472	ENSG00000251615	-	1.23378e-12	0.100493	0.013836	T	C	0.26506	0.225989	0.232558	0.172297	0.219828	4593	chr4:8356816-8360065
rs6855235	4	8452248	ENSG00000087008	ACOX3	1.60856e-06	0.531003	0.109537	A	G	0.0542169	0.0898876	0.0730337	0.0872483	0.0790816	-9810	chr4:8368008-8442438
rs3796834	4	10012846	ENSG00000109667	SLC2A9	4.36253e-15	0.440865	0.0546849	C	T	0.243902	0.276836	0.265896	0.288793	0.270985	-184622	chr4:9772776-9828224
rs59482229	4	15672333	ENSG00000118564	FBXL5	1.52022e-06	-0.33511	0.0689617	GA	G	0.638554	0.7	0.707602	0.618056	0.672775	-15298	chr4:15606161-15657035
rs34599140	4	15691259	ENSG00000237765	FAM200B	1.86912e-08	-0.0892616	0.0156481	G	A	0.186747	0.150568	0.201705	0.22973	0.191252	7975	chr4:15683284-15688935
rs5856332	4	16062823	ENSG00000007062	PROM1	7.21825e-09	0.401156	0.0682997	G	GC	0.451389	0.541401	0.496622	0.579365	0.524851	-76897	chr4:15964698-15985926
rs34296113	4	20631178	ENSG00000163138	PACRGL	9.86123e-07	-0.35616	0.0719819	C	CT	0.401639	0.358779	0.33871	0.476636	0.388889	-66726	chr4:20697904-20754530
rs1871321	4	22623450	ENSG00000249948	GBA3	3.15608e-08	0.843447	0.150364	C	T	0.0649351	0.0744048	0.0505952	0.0783582	0.0667276	-71086	chr4:22694536-22821198
rs12642726	4	25003117	ENSG00000153012	LGI2	7.63418e-15	0.869469	0.108881	C	T	0.0542169	0.113636	0.110169	0.0777027	0.0950342	29384	chr4:25000468-25032501
rs3822217	4	25378719	ENSG00000053900	ANAPC4	3.88775e-18	-0.521966	0.0581379	C	T	0.632911	0.570175	0.584795	0.655405	0.605448	-115	chr4:25378834-25420120
rs6841648	4	25921084	ENSG00000250317	SMIM20	1.12616e-16	-0.104407	0.0122139	T	C	0.359756	0.339181	0.288235	0.325175	0.323322	57633	chr4:25863451-25931167
rs13138942	4	26866763	ENSG00000240005	-	4.86153e-24	-0.142742	0.0134874	C	T	0.561728	0.539548	0.508523	0.556738	0.537391	-4542	chr4:26861427-26862221
rs10433805	4	26970376	ENSG00000109689	STIM2	1.84209e-06	0.299139	0.0620667	T	C	0.325301	0.292135	0.22191	0.278523	0.272109	111077	chr4:26859299-27003850
rs1374657	4	30837143	ENSG00000169851	PCDH7	1.31185e-15	-0.555954	0.0676006	C	T	0.213415	0.276836	0.275862	0.261905	0.263793	115107	chr4:30722036-30733590
rs17582830	4	38867427	ENSG00000174125	TLR1	1.98782e-10	-0.569413	0.0878913	A	G	0.210843	0.214689	0.217514	0.206081	0.212821	-71173	chr4:38792297-38796254
rs6838815	4	39454196	ENSG00000134962	KLB	6.2262e-13	-0.527864	0.0716865	T	C	0.46988	0.474719	0.511364	0.47651	0.485495	45724	chr4:39408472-39453156
rs2687958	4	39459724	ENSG00000163682	RPL9	2.78599e-08	-0.423722	0.0752335	T	C	0.674699	0.713068	0.719136	0.664384	0.696649	844	chr4:39455743-39460568
rs1048140	4	39478832	ENSG00000121897	LIAS	9.90575e-21	0.517168	0.053282	G	A	0.391566	0.466292	0.393258	0.40604	0.418367	18213	chr4:39460619-39479273
rs113921621	4	39502895	ENSG00000109814	UGDH	1.97485e-08	-0.606467	0.106502	A	C	0.164557	0.213855	0.179012	0.188406	0.189908	26343	chr4:39500374-39529238
rs4008350	4	39698960	ENSG00000078140	UBE2K	1.95111e-10	0.413731	0.0638313	CATA	C	0.566265	0.50565	0.564607	0.463087	0.521295	-703	chr4:39699663-39784412
rs11734859	4	40147290	ENSG00000078177	N4BP2	9.48341e-10	-0.652862	0.104938	C	A	0.310976	0.310734	0.314286	0.297297	0.308419	88845	chr4:40058445-40159872
rs11931747	4	44687163	ENSG00000151806	GUF1	9.77328e-28	0.857322	0.0744855	A	G	0.20122	0.230114	0.231638	0.241497	0.229381	6720	chr4:44680443-44702776
rs113689272	4	48002391	ENSG00000198515	CNGA1	1.07339e-17	0.781226	0.0882741	G	GT	0.236842	0.235119	0.21875	0.260714	0.237132	16218	chr4:47937993-48018609
rs2940328	4	48104256	ENSG00000163293	NIPAL1	1.88096e-07	-0.0789587	0.0149683	G	A	0.737805	0.727273	0.738636	0.684932	0.721552	188098	chr4:47916158-48027211
rs2572357	4	48978241	ENSG00000109182	CWH43	1.07566e-18	0.539009	0.0589839	T	G	0.75	0.723837	0.728324	0.734694	0.731707	-10022	chr4:48988263-49064096
rs71664293	4	56293696	ENSG00000128039	SRD5A3	1.16742e-33	1.48406	0.114977	G	GAGAC	0.141026	0.104167	0.107784	0.0744681	0.102888	81421	chr4:56212275-56239263
rs4864578	4	57213858	ENSG00000157426	AASDH	5.94463e-11	-0.40517	0.0607296	G	A	0.601266	0.601744	0.538012	0.559441	0.571681	39808	chr4:57204455-57253666
rs2319658	4	68606934	ENSG00000248049	UBA6-AS1	1.14466e-07	-0.0774159	0.0144168	T	C	0.168675	0.154494	0.146893	0.163265	0.15641	39937	chr4:68566997-68588223
rs71218967	4	69481019	ENSG00000197888	UGT2B17	1.74229e-08	0.586714	0.102627	T	TAC	0.173913	0.21875	0.163366	0.0903614	0.165205	-46774	chr4:69402901-69434245
rs62299487	4	69527182	ENSG00000213759	UGT2B11	1.74657e-07	0.537001	0.101526	G	C	0.133929	0.161017	0.194444	0.151163	0.164402	553267	chr4:70065668-70080449
rs62296937	4	69952139	ENSG00000135226	UGT2B28	8.4798e-12	0.887639	0.127279	T	C	0.0945946	0.0909091	0.0981013	0.0538462	0.0844402	-194077	chr4:70146216-70160768
rs4148297	4	70465441	ENSG00000173610	UGT2A1	1.24178e-09	-0.278676	0.0451215	T	C	0.650602	0.615169	0.634831	0.560403	0.612245	47977	chr4:70454134-70513418
rs10028495	4	70518754	ENSG00000109193	SULT1E1	5.66302e-07	0.635743	0.125655	G	A	0.196429	0.253247	0.25	0.238095	0.241597	194750	chr4:70676497-70713504
4:74276957:G:GAAAAA	4	74276957	ENSG00000081051	AFP	7.12252e-15	0.45244	0.0565902	G	GAAAAA	0.421687	0.393258	0.370787	0.360544	0.382253	-19897	chr4:74296854-74302927
rs10002528	4	76564301	ENSG00000138757	G3BP2	9.59466e-07	0.30118	0.0608019	A	T	0.451807	0.485876	0.491379	0.510135	0.488832	34852	chr4:76567965-76599153
rs9790644	4	76877402	ENSG00000138744	NAAA	9.90711e-14	-0.35813	0.0469486	G	A	0.493902	0.480337	0.516854	0.60473	0.524744	-15236	chr4:76831808-76862166
rs60117481	4	77420598	ENSG00000138771	SHROOM3	1.23909e-07	-0.425026	0.0793726	G	GTATAAC	0.608434	0.646893	0.652542	0.675676	0.650427	64346	chr4:77356252-77704406
rs11724892	4	84453788	ENSG00000163312	HELQ	1.02654e-07	-0.255281	0.047358	C	T	0.487952	0.483051	0.463483	0.408784	0.459044	-76779	chr4:84328495-84377009
rs447990	4	88033352	ENSG00000198189	HSD17B11	4.04375e-07	0.43814	0.0854718	T	G	0.421687	0.401685	0.41573	0.412752	0.411565	279186	chr4:88257761-88312538
rs28634790	4	88954523	ENSG00000118777	ABCG2	7.06642e-07	0.449559	0.08964	G	A	0.0792683	0.0632184	0.108571	0.112245	0.0916955	197951	chr4:89011415-89152474
rs35936168	4	89676867	ENSG00000177432	NAP1L5	1.91826e-06	-0.370541	0.0770159	CTA	C	0.704819	0.735955	0.797753	0.761745	0.756803	-57481	chr4:89617065-89619386
rs1442138	4	90816294	ENSG00000138722	MMRN1	9.17901e-14	1.19716	0.156718	A	G	0.0843373	0.0421348	0.0505618	0.0704698	0.0578231	15612	chr4:90800682-90875780
4:99840709:CT:C	4	99840709	ENSG00000272777	-	4.30473e-09	0.111905	0.0187644	CT	C	0.0882353	0.0675676	0.0464286	0.0766129	0.0666667	148567	chr4:99988406-99989276
rs13113099	4	103974122	ENSG00000109323	MANBA	1.55432e-15	0.563488	0.0687067	A	G	0.409639	0.356742	0.376404	0.426174	0.387755	-292024	chr4:103552659-103682098
rs10014918	4	104249776	ENSG00000164039	BDH2	1.13626e-08	0.413501	0.0713755	C	T	0.533784	0.490741	0.476974	0.551471	0.508588	-228736	chr4:104000591-104021040
rs76439341	4	106716000	ENSG00000138785	INTS12	1.7615e-07	-0.83587	0.158079	C	T	0.0542169	0.0589888	0.0533708	0.0369128	0.0510204	-85735	chr4:106603783-106630265
rs80285929	4	107135157	ENSG00000145348	TBCK	1.77388e-07	0.475941	0.0900323	C	T	0.189024	0.175287	0.159884	0.152027	0.166667	107495	chr4:106962755-107242652
rs2074370	4	108640875	ENSG00000138801	PAPSS1	4.02778e-07	0.354696	0.0691831	C	T	0.409639	0.283708	0.297753	0.324324	0.316014	-87915	chr4:108511432-108552960
4:108858668:AT:ATT	4	108858668	ENSG00000155016	CYP2U1	3.99986e-07	-0.411398	0.0802213	AT	ATT	0.215278	0.213836	0.186335	0.299242	0.227099	6144	chr4:108852524-108874613
rs4834699	4	119656589	ENSG00000145388	METTL14	1.62165e-06	0.329692	0.0680333	A	G	0.319277	0.311798	0.297753	0.224832	0.286565	50067	chr4:119606522-119636588
4:120387009:T:TCA	4	120387009	ENSG00000245958	-	4.81715e-07	-0.0278246	0.00546484	T	TCA	0.222222	0.213793	0.229167	0.20354	0.2173	11064	chr4:120375945-120381399
rs13128284	4	122015591	ENSG00000173376	NDNF	2.15212e-11	0.782703	0.114585	A	G	0.771084	0.817416	0.820225	0.828859	0.814626	-21918	chr4:121956767-121993673
rs725882	4	122568322	ENSG00000164111	ANXA5	2.43404e-12	-0.695198	0.0970639	A	G	0.740964	0.808989	0.789326	0.775168	0.784864	49946	chr4:122589109-122618268
rs337278	4	130029879	ENSG00000151470	C4orf33	6.31828e-34	-0.824054	0.0635434	A	C	0.879518	0.816384	0.803977	0.85473	0.831336	15408	chr4:130014471-130037795
rs4863646	4	140225440	ENSG00000172007	RAB33B	6.52234e-10	-0.532294	0.084709	A	G	0.289157	0.30618	0.275281	0.261745	0.283163	-148945	chr4:140374385-140375439
rs67254433	4	141314370	ENSG00000153132	CLGN	6.69778e-16	1.5191	0.18272	C	T	0.0987654	0.0932203	0.0960452	0.113014	0.0998279	34445	chr4:141309608-141348815
4:144424287:AGTGTGTGT:AGTGTGTGTGTGT	4	144424287	ENSG00000236296	GUSBP5	1.06521e-06	-0.0748912	0.0151841	AGTGTGTGT	AGTGTGTGTGTGT	0.153846	0.177711	0.182927	0.17803	0.175926	-56337	chr4:144480624-144489313
rs1111272	4	146272333	ENSG00000272727	-	5.60196e-10	-0.0852377	0.0135105	G	A	0.5375	0.505917	0.497059	0.506849	0.507965	-10760	chr4:146256414-146261573
rs2884401	4	148984082	ENSG00000071205	ARHGAP10	9.43893e-43	0.883332	0.0592452	G	C	0.716867	0.758427	0.7875	0.722973	0.751318	330869	chr4:148653213-148993931
rs12647465	4	152607318	ENSG00000059691	PET112	1.91064e-07	-0.307886	0.0583994	C	A	0.271605	0.374269	0.385057	0.287162	0.340592	74857	chr4:152591655-152682175
rs5863020	4	153714464	ENSG00000164144	ARFIP1	1.11074e-06	0.308857	0.0627286	CA	C	0.608434	0.579096	0.585227	0.553691	0.578632	13376	chr4:153701088-153833509
4:154200618:AT:A	4	154200618	ENSG00000109654	TRIM2	4.513e-07	0.624357	0.122316	AT	A	0.0714286	0.0820312	0.0391304	0.0432692	0.0583127	127125	chr4:154073493-154078324
rs4691763	4	156500853	ENSG00000164116	GUCY1A3	9.98174e-07	0.265054	0.0535957	T	G	0.27439	0.305085	0.275862	0.329787	0.297909	-87009	chr4:156587862-156651584
rs34784687	4	156517875	ENSG00000260244	-	1.33679e-06	0.0636747	0.0130326	T	TA	0.397059	0.465839	0.53481	0.508065	0.488258	-137724	chr4:156655599-156658214
rs4691307	4	157092082	ENSG00000109738	GLRB	4.37855e-12	-0.57273	0.0809604	T	C	0.337349	0.303977	0.353107	0.297297	0.321918	-905126	chr4:157997208-158093242
rs2163492	4	162797025	ENSG00000168843	FSTL5	9.50617e-14	1.23331	0.161548	A	G	0.903614	0.918539	0.929775	0.92953	0.922619	288162	chr4:162305048-163085187
rs9684670	4	162823043	ENSG00000168843	FSTL5	1.16261e-06	-0.42874	0.0872419	C	T	0.859756	0.890449	0.911932	0.914384	0.898625	262144	chr4:162305048-163085187
rs6811003	4	166283992	ENSG00000109472	CPE	1.62959e-07	-0.785532	0.148138	T	C	0.138554	0.126404	0.129213	0.0805369	0.117347	1647	chr4:166282345-166403474
rs72701663	4	166293849	ENSG00000109472	CPE	2.59602e-09	-0.578732	0.0956448	C	T	0.307229	0.343023	0.311765	0.277027	0.311518	11504	chr4:166282345-166403474
rs371577855	4	169076863	ENSG00000109511	ANXA10	6.41739e-17	0.622269	0.0721798	ATAT	A	0.592593	0.604651	0.566265	0.545139	0.576377	63198	chr4:169013665-169108841
rs7356425	4	169364832	ENSG00000181381	DDX60L	3.49754e-08	0.0416217	0.00744497	G	A	0.29878	0.22191	0.251412	0.253378	0.249573	36806	chr4:169277885-169401638
rs55858034	4	174599286	ENSG00000164105	SAP30	4.38813e-09	0.505052	0.0847353	G	A	0.22561	0.27809	0.28655	0.267123	0.270364	308167	chr4:174291119-174292383
rs28637982	4	177238737	ENSG00000129128	SPCS3	1.44393e-08	-0.380634	0.0661901	A	T	0.280488	0.307018	0.273529	0.301418	0.291667	-2377	chr4:177241114-177253396
rs4690523	4	178361162	ENSG00000038002	AGA	7.54204e-13	-0.522061	0.0711693	T	C	0.439759	0.460674	0.505618	0.506711	0.482993	2495	chr4:178351923-178363657
rs9542	4	183812351	ENSG00000129187	DCTD	3.6623e-08	-0.32831	0.0588142	C	T	0.621951	0.587571	0.635593	0.635135	0.619007	26171	chr4:183811212-183838522
rs11946854	4	184989872	ENSG00000173320	STOX2	5.09648e-07	-0.078094	0.0153714	C	T	0.35	0.289017	0.261494	0.321678	0.297368	215289	chr4:184774583-184922560
rs4493588	4	185021784	ENSG00000173320	STOX2	8.84392e-11	0.094032	0.0142286	A	C	0.415663	0.440341	0.446328	0.447917	0.440517	247201	chr4:184774583-184922560
rs3733645	4	186323209	ENSG00000109775	UFSP2	1.46408e-12	-0.420667	0.0581207	A	G	0.746988	0.70904	0.760116	0.708054	0.729381	23924	chr4:186320693-186347133
rs188665190	4	187103685	ENSG00000109794	FAM149A	1.15882e-06	0.0847242	0.0172377	T	C	0.427419	0.481343	0.5	0.504762	0.48467	78113	chr4:187025572-187093294
rs28558131	4	187813795	ENSG00000269302	-	1.22085e-06	0.0717933	0.0146385	C	T	0.126506	0.0885714	0.0971429	0.0918367	0.0974138	-701169	chr4:187111912-187112626
rs2672772	5	302525	ENSG00000063438	AHRR	6.70865e-10	-0.492871	0.0784937	A	G	0.485075	0.61859	0.680272	0.623894	0.620083	-1765	chr5:304290-438406
rs11742144	5	422178	ENSG00000180104	EXOC3	4.77593e-08	-0.229749	0.0415211	G	A	0.35	0.369942	0.384848	0.401408	0.379464	-21094	chr5:443272-467411
rs11134054	5	458841	ENSG00000188242	-	2.06324e-16	0.0965237	0.0113971	G	A	0.204819	0.176966	0.275281	0.214765	0.220238	14150	chr5:466238-472991
rs3890125	5	816849	ENSG00000188818	ZDHHC11	5.20377e-13	0.876029	0.118548	C	T	0.120482	0.103933	0.0505618	0.0369128	0.0731293	33871	chr5:710470-850720
rs148512041	5	991239	ENSG00000145506	NKD2	6.94128e-08	0.18142	0.0332035	C	T	0.121951	0.125	0.115385	0.0851064	0.111702	-17704	chr5:1008943-1039058
rs4975854	5	1822326	ENSG00000171421	MRPL36	3.19194e-16	-0.533064	0.0633709	C	T	0.674699	0.609551	0.640449	0.684564	0.647109	-20846	chr5:1798499-1801480
rs56959969	5	1826277	ENSG00000145494	NDUFS6	1.85791e-06	-0.328361	0.0681549	C	CT	0.23125	0.278107	0.287425	0.221831	0.259857	24764	chr5:1801513-1816719
rs10073360	5	6393298	ENSG00000133398	MED10	1.3875e-06	0.438484	0.089887	A	C	0.162651	0.201705	0.194767	0.180272	0.188581	-14591	chr5:6371993-6378707
rs2303709	5	6604205	ENSG00000037474	NSUN2	8.71801e-11	-0.45195	0.0683638	A	G	0.29878	0.299435	0.261628	0.251773	0.276224	29199	chr5:6599351-6633404
rs248806	5	6643662	ENSG00000145545	SRD5A1	1.17219e-15	0.551759	0.0669678	C	T	0.5	0.508427	0.558989	0.513423	0.52385	10207	chr5:6633455-6669675
rs13167719	5	7991257	ENSG00000124275	MTRR	1.617e-06	0.368224	0.0759752	A	G	0.355422	0.276836	0.318966	0.388112	0.328423	139959	chr5:7851298-7862131
rs605126	5	9541866	ENSG00000250786	SNHG18	2.37471e-33	0.311081	0.0242334	T	C	0.216867	0.160112	0.151685	0.208054	0.177721	-4445	chr5:9546311-9550721
5:9560522:GT:G	5	9560522	ENSG00000250786	SNHG18	1.06511e-09	-0.197301	0.031812	GT	G	0.105634	0.104575	0.103333	0.096	0.102204	14211	chr5:9546311-9550721
rs2578640	5	10265488	ENSG00000150753	CCT5	3.39533e-18	0.861878	0.0958169	A	G	0.89759	0.86236	0.887006	0.834459	0.867747	15456	chr5:10250032-10266524
rs6865145	5	24173608	ENSG00000248874	C5orf17	2.68888e-15	-0.215985	0.0265745	A	G	0.753012	0.72191	0.731429	0.702703	0.724315	222152	chr5:23951456-24178372
rs10052382	5	31024586	ENSG00000113361	CDH6	4.10892e-09	-0.366887	0.0614372	A	G	0.271084	0.348315	0.286517	0.265101	0.297619	-169270	chr5:31193856-31329253
rs10472909	5	33994116	ENSG00000242110	AMACR	3.69124e-07	0.194758	0.0378607	A	T	0.560976	0.591429	0.632353	0.50365	0.574528	14097	chr5:33986282-34008213
rs10755257	5	34961196	ENSG00000113492	AGXT2	4.89644e-07	0.436204	0.0857263	G	A	0.408537	0.460452	0.446328	0.483221	0.454701	87002	chr5:34998205-35048198
rs11957780	5	40819729	ENSG00000132357	CARD6	2.78545e-09	-0.57443	0.0951237	G	A	0.168675	0.145349	0.143275	0.146853	0.148506	-21556	chr5:40841285-40855456
rs11949085	5	41007099	ENSG00000171495	MROH2B	2.62919e-19	1.15809	0.124371	A	T	0.246914	0.191011	0.260116	0.206294	0.223478	-6929	chr5:40998118-41000170
rs870992	5	52193237	ENSG00000213949	ITGA1	3.0526e-14	-1.07008	0.137298	A	G	0.060241	0.0955056	0.0955056	0.11745	0.0960884	109508	chr5:52083729-52255040
rs3103602	5	53020821	ENSG00000164258	NDUFS4	1.88373e-07	-0.330289	0.0626164	A	G	0.445783	0.483051	0.526786	0.482517	0.490368	164359	chr5:52856462-52979049
rs151029049	5	54483395	ENSG00000164294	GPX8	3.65727e-08	0.202749	0.0363194	GA	GAA	0.56	0.594059	0.623596	0.564516	0.588589	27450	chr5:54455945-54460752
rs455468	5	54486907	ENSG00000152669	CCNO	1.23971e-11	0.707299	0.102272	C	T	0.703704	0.735294	0.731429	0.662069	0.711033	42601	chr5:54526979-54529508
rs141159625	5	55016211	ENSG00000067113	PPAP2A	3.19738e-08	-0.454166	0.0810001	TAA	T	0.768293	0.778736	0.77193	0.767123	0.772251	-185414	chr5:54720681-54830797
rs832531	5	56228401	ENSG00000155542	SETD9	4.94359e-31	0.928703	0.0755107	A	G	0.759036	0.780899	0.764045	0.751678	0.765306	23315	chr5:56205086-56221359
rs292998	5	58032485	ENSG00000152932	RAB3C	5.28863e-10	-0.454341	0.071906	A	G	0.373494	0.403955	0.33046	0.355172	0.365285	154438	chr5:57878047-57913698
rs6864253	5	59862743	ENSG00000164182	NDUFAF2	6.68753e-07	0.735904	0.146413	A	G	0.0662651	0.0589888	0.0758427	0.0939597	0.0739796	-378212	chr5:60240955-60448853
rs295560	5	60400848	ENSG00000049167	ERCC8	1.18259e-07	-0.375902	0.0700829	G	A	0.614458	0.646067	0.651685	0.580537	0.626701	-159970	chr5:60169657-60240878
rs34972	5	65001647	ENSG00000113595	TRIM23	1.99576e-10	-0.47923	0.0739785	A	G	0.658537	0.662921	0.646893	0.652482	0.654844	-81174	chr5:64885506-64920473
rs57259323	5	68518620	ENSG00000134058	CDK7	1.06996e-07	-0.049037	0.00911025	G	GT	0.512821	0.521084	0.51506	0.514493	0.516423	-12047	chr5:68530667-68568731
rs5868655	5	72352929	ENSG00000157107	FCHO2	3.79432e-10	0.0671981	0.0105438	A	AT	0.303279	0.339552	0.344037	0.358586	0.33995	101122	chr5:72251807-72386348
rs674980	5	72365332	ENSG00000272081	-	9.40151e-09	-0.0596412	0.0102355	C	T	0.590361	0.545198	0.52809	0.527397	0.541952	-113806	chr5:72251032-72251526
rs10680603	5	72912198	ENSG00000214944	ARHGEF28	1.22797e-10	-0.114063	0.0173976	A	AAAAC	0.683544	0.703593	0.723602	0.712687	0.708872	-9784	chr5:72921982-73237817
rs16872220	5	74018774	ENSG00000164346	NSA2	1.01034e-31	1.01645	0.0815755	A	C	0.134146	0.113636	0.141618	0.0878378	0.118307	-44042	chr5:74062816-74072737
rs58644376	5	76124477	ENSG00000164251	F2RL1	2.6619e-08	-0.319076	0.0565699	AT	A	0.55625	0.526946	0.532468	0.503497	0.526654	9720	chr5:76114757-76129052
rs1479568	5	76513077	ENSG00000113231	PDE8B	3.7106e-28	-1.13351	0.097612	G	C	0.12	0.111801	0.125828	0.146617	0.125962	6804	chr5:76506273-76627298
rs335628	5	76729538	ENSG00000164253	WDR41	1.31113e-19	0.822635	0.0875491	C	G	0.855422	0.820225	0.837079	0.825503	0.831633	-758	chr5:76721794-76728780
rs671947	5	78278299	ENSG00000113273	ARSB	7.70044e-32	-0.766509	0.0613807	T	C	0.674699	0.682584	0.699438	0.668919	0.683135	3309	chr5:78073031-78281608
rs34667223	5	79291795	ENSG00000113296	THBS4	4.08324e-08	-0.374362	0.0673049	T	TA	0.514493	0.440476	0.504032	0.508403	0.488584	4662	chr5:79287133-79351729
rs1423113	5	79694829	ENSG00000039319	ZFYVE16	5.65712e-09	0.669284	0.113128	C	A	0.0542169	0.0505618	0.0786517	0.0604027	0.0620748	-9002	chr5:79703831-79775169
rs201873138	5	79988118	ENSG00000113318	MSH3	2.8358e-14	-0.620734	0.0795391	G	GT	0.711268	0.786713	0.834507	0.821739	0.798301	37652	chr5:79950466-80172279
rs12517108	5	80630288	ENSG00000172497	ACOT12	1.78254e-06	0.418702	0.0867514	G	C	0.253012	0.22191	0.207865	0.187919	0.213435	59674	chr5:80625823-80689962
rs862242	5	81587566	ENSG00000186468	RPS23	2.49187e-15	0.529094	0.0650168	A	G	0.722892	0.707865	0.705056	0.701342	0.707483	-13170	chr5:81569176-81574396
rs862242	5	81587566	ENSG00000205464	ATP6AP1L	1.54925e-13	-0.109855	0.0145226	A	G	0.722892	0.707865	0.705056	0.701342	0.707483	12286	chr5:81575280-81614622
rs4916701	5	90271038	ENSG00000164199	GPR98	3.8595e-07	-0.409566	0.0797548	C	G	0.365854	0.418539	0.400568	0.456081	0.41524	445878	chr5:89825160-89918488
rs2351245	5	95995733	ENSG00000153113	CAST	7.65788e-10	0.453777	0.0725219	G	T	0.210843	0.161932	0.133523	0.189189	0.167238	134763	chr5:95860970-95882222
rs10037212	5	96084776	ENSG00000164307	ERAP1	1.89372e-16	0.905451	0.106771	C	A	0.319277	0.36236	0.311798	0.348993	0.337585	59027	chr5:96096520-96143803
rs2549778	5	96204254	ENSG00000113441	LNPEP	8.74753e-07	-0.30532	0.0614056	T	C	0.584337	0.573034	0.558989	0.580537	0.572279	-66843	chr5:96271097-96273470
rs39602	5	96364454	ENSG00000164308	ERAP2	1.32313e-143	-2.10373	0.0604978	C	G	0.579268	0.561798	0.578652	0.572414	0.572041	152812	chr5:96211642-96255420
rs142247520	5	96514239	ENSG00000250331	-	1.68733e-06	0.0861809	0.017814	A	C	0.115854	0.0710227	0.0338983	0.0739437	0.0667244	-326160	chr5:96840399-97006750
rs1432805	5	109187498	ENSG00000112893	MAN2A1	1.66922e-06	-0.365207	0.0754551	G	A	0.512048	0.483146	0.514045	0.496644	0.5	162432	chr5:109025066-109202879
rs265418	5	114541908	ENSG00000164219	PGGT1B	1.55111e-08	0.377057	0.0657145	C	T	0.62987	0.636095	0.606936	0.648276	0.629433	56661	chr5:114546526-114598569
rs2068456	5	115627570	ENSG00000145781	COMMD10	1.79203e-07	0.630793	0.119369	A	G	0.060241	0.101124	0.0702247	0.130872	0.0935374	206883	chr5:115420687-115628984
rs199680609	5	118867292	ENSG00000164334	FAM170A	1.44475e-08	0.474373	0.0824923	T	G	0.0846154	0.075188	0.0726496	0.0360825	0.0667476	-97961	chr5:118965253-118971517
rs2112469	5	122933256	ENSG00000151292	CSNK1G3	3.75727e-10	0.373115	0.0585294	G	A	0.438272	0.514045	0.533898	0.564626	0.522298	85464	chr5:122847792-122952465
rs1993878	5	127476971	ENSG00000245937	-	1.6041e-13	0.0793098	0.0104915	C	A	0.792683	0.761236	0.761236	0.842282	0.786201	-58179	chr5:127276117-127418792
rs55770077	5	127874849	ENSG00000138829	FBN2	5.67978e-18	1.19983	0.134354	T	C	0.123457	0.0819209	0.0689655	0.125874	0.0947826	-1114	chr5:127593600-127873735
rs10491278	5	132220436	ENSG00000164406	LEAP2	1.12596e-07	0.604463	0.112501	A	C	0.186747	0.185393	0.168539	0.174497	0.177721	12423	chr5:132208013-132210738
rs2108665	5	134136333	ENSG00000164615	CAMLG	2.16619e-07	0.521397	0.0993538	C	T	0.108434	0.123596	0.154494	0.090604	0.122449	62143	chr5:134074190-134087847
rs35707438	5	135121681	ENSG00000145824	CXCL14	1.19067e-07	0.393742	0.0734267	C	G	0.566667	0.496988	0.509554	0.533835	0.519774	-206712	chr5:134906372-134914969
rs916951	5	135384443	ENSG00000120708	TGFBI	1.92985e-08	-0.478778	0.0840173	A	G	0.542683	0.52809	0.477011	0.568966	0.525043	19860	chr5:135364583-135399506
rs150669111	5	139592568	ENSG00000113068	PFDN1	5.38751e-08	-0.270693	0.0491185	GTATATA	G	0.375	0.305755	0.316176	0.320513	0.322826	90138	chr5:139624623-139682706
rs5871796	5	141328614	ENSG00000081791	KIAA0141	1.10542e-09	-0.438009	0.0706959	C	CA	0.12931	0.182609	0.0687023	0.13	0.125	25242	chr5:141303372-141321612
rs13173462	5	145622472	ENSG00000133706	LARS	1.87765e-07	0.427589	0.0810531	T	C	0.23494	0.317416	0.283708	0.214765	0.269558	-60249	chr5:145492600-145562223
rs3777125	5	147203817	ENSG00000164266	SPINK1	1.34932e-08	-0.914079	0.15862	G	C	0.542169	0.606742	0.646067	0.597315	0.607143	7532	chr5:147204130-147211349
rs2270682	5	148712150	ENSG00000145882	PCYOX1L	1.31687e-06	0.369902	0.0756617	G	A	0.331325	0.311798	0.289326	0.369128	0.322279	-25419	chr5:148737569-148749216
rs7719197	5	148961778	ENSG00000183111	ARHGEF37	1.39729e-14	-0.17251	0.0218302	G	A	0.283133	0.238764	0.268362	0.261745	0.259796	30269	chr5:148931509-148980794
rs76873130	5	149879332	ENSG00000254333	-	1.20776e-08	0.152325	0.0263425	G	A	0.0662651	0.106742	0.0564972	0.0805369	0.0792164	-13801	chr5:149855093-149865531
rs12659118	5	150324622	ENSG00000197083	ZNF300P1	5.84942e-20	0.280895	0.0295869	T	C	0.10241	0.0734463	0.0742857	0.0704698	0.0770548	-1	chr5:150310206-150324621
rs10476948	5	150338714	ENSG00000113140	SPARC	1.3837e-06	0.684761	0.140356	A	G	0.0822785	0.0647059	0.0512048	0.035461	0.0557554	728012	chr5:151040656-151066726
rs2964584	5	151142878	ENSG00000145907	G3BP1	1.48179e-14	0.62382	0.0790219	T	C	0.195122	0.220339	0.25	0.228873	0.227903	-7727	chr5:151150605-151170590
rs7706091	5	155788816	ENSG00000170624	SGCD	6.85223e-07	0.287386	0.0572329	C	G	0.656627	0.601695	0.614286	0.637931	0.622414	491463	chr5:155297353-156185066
rs17051932	5	156736611	ENSG00000055163	CYFIP2	4.92575e-23	1.52832	0.148063	G	A	0.0301205	0.0589888	0.0758427	0.0738255	0.0637755	43523	chr5:156693088-156820241
rs141549371	5	158581543	ENSG00000145860	RNF145	3.32684e-10	-0.657221	0.102772	ATTTT	ATTTTT	0.28481	0.278443	0.263473	0.234043	0.263538	55016	chr5:158584416-158636559
rs141549371	5	158581543	ENSG00000145860	RNF145	1.89911e-09	-0.597924	0.0979527	ATTTT	ATTTTT	0.28481	0.278443	0.263473	0.234043	0.263538	55016	chr5:158584416-158636559
rs7726117	5	166806029	ENSG00000145934	TENM2	1.67687e-12	-0.283379	0.0392616	A	C	0.396341	0.282486	0.322034	0.310811	0.317637	94226	chr5:166711803-167690001
5:166838887:C:CTGAAT	5	166838887	ENSG00000253357	-	1.18313e-28	0.165721	0.0141248	C	CTGAAT	0.603659	0.728814	0.684659	0.696552	0.689655	-309480	chr5:167148367-167156129
rs3733977	5	167957554	ENSG00000188573	FBLL1	4.20451e-07	0.221779	0.0433283	G	A	0.162651	0.176966	0.171348	0.151007	0.166667	1434	chr5:167956120-167957639
rs4976561	5	167958419	ENSG00000188573	FBLL1	6.85042e-21	0.270472	0.0277409	C	G	0.352564	0.388235	0.443396	0.348921	0.389194	2299	chr5:167956120-167957639
rs1820001	5	168900710	ENSG00000040275	SPDL1	6.63624e-10	-0.39437	0.0627886	A	G	0.728916	0.634831	0.641243	0.666667	0.65812	-109927	chr5:169010637-169031782
rs1862238	5	170346000	ENSG00000204764	RANBP17	3.57936e-11	0.397108	0.0588177	A	T	0.625	0.678082	0.609489	0.725225	0.661572	57127	chr5:170288873-170727019
rs171644	5	172499339	ENSG00000113734	BNIP1	2.15341e-11	-0.360213	0.0527327	C	T	0.584337	0.553371	0.55618	0.563758	0.561224	-72105	chr5:172571444-172591343
rs3095843	5	172501829	ENSG00000164463	CREBRF	9.38879e-07	-0.340969	0.0687734	G	A	0.493976	0.418539	0.435393	0.463087	0.445578	18475	chr5:172483354-172566291
rs72816168	5	172595024	ENSG00000113734	BNIP1	3.85919e-22	-0.775709	0.0769084	G	A	0.126506	0.109551	0.107345	0.137584	0.118399	23580	chr5:172571444-172591343
rs791649	5	173120701	ENSG00000253428	-	4.60603e-14	0.0922746	0.0119276	T	C	0.378205	0.355882	0.315341	0.340741	0.342576	4240	chr5:173116461-173132852
rs2086887	5	173405730	ENSG00000113742	CPEB4	4.07239e-07	0.375235	0.0732202	C	A	0.36	0.400568	0.410714	0.44	0.407169	90448	chr5:173315282-173388979
rs13160228	5	175942092	ENSG00000074276	CDHR2	1.13937e-07	0.325449	0.0605967	A	T	0.50641	0.460606	0.461988	0.489583	0.47491	-27419	chr5:175969511-176022975
rs28362590	5	176731452	ENSG00000169230	PRELID1	2.62183e-09	0.408223	0.0674843	G	T	0.762195	0.791908	0.761905	0.798561	0.780249	678	chr5:176730774-176733960
rs1801020	5	176836532	ENSG00000131187	F12	6.10311e-28	0.746589	0.0645849	A	G	0.746575	0.807229	0.808442	0.71223	0.774436	45	chr5:176829140-176836577
rs2630762	5	176906252	ENSG00000113758	DBN1	2.72623e-08	-0.452374	0.0802646	G	A	0.539062	0.57377	0.532	0.563636	0.553444	-5510	chr5:176883608-176900742
rs114532312	5	177317082	ENSG00000170089	-	3.86387e-21	0.0768802	0.00783095	T	C	0.438776	0.427273	0.55	0.546512	0.494203	80675	chr5:177236407-177310917
rs75550525	5	177905600	ENSG00000050767	COL23A1	1.72269e-08	-0.91481	0.15996	G	A	0.0895522	0.105634	0.0620155	0.056701	0.0793103	111956	chr5:177664618-178017556
rs71001015	5	179052778	ENSG00000169045	HNRNPH1	4.23555e-12	-0.485618	0.0685979	T	TTTTA	0.385542	0.377841	0.340909	0.368243	0.365352	-2067	chr5:179041178-179050711
rs113179313	5	179060529	ENSG00000176783	RUFY1	7.2386e-11	-0.406553	0.0612231	G	A	0.391892	0.39521	0.402174	0.34322	0.384306	82971	chr5:178977558-179037027
rs11278352	5	179739196	ENSG00000050748	MAPK9	3.15474e-08	0.38262	0.0682101	GGGGAGGCA	G	0.3875	0.438235	0.496988	0.404762	0.439609	-20097	chr5:179660142-179719099
5:180375655:A:<CN0>:180420806	5	180375655	ENSG00000113303	BTNL8	1.22609e-20	-0.803838	0.0830334	A	<CN0>	0.353659	0.281437	0.248555	0.317857	0.290925	49579	chr5:180326076-180377906
rs72494581	5	180430797	ENSG00000168903	BTNL3	1.69055e-23	0.227946	0.021827	T	C	0.351852	0.26875	0.254386	0.327206	0.291058	14953	chr5:180415844-180433727
rs7702426	5	180477449	ENSG00000165810	BTNL9	1.12035e-07	0.266402	0.0495731	C	G	0.536145	0.477528	0.432584	0.52349	0.483844	10225	chr5:180467224-180488518
rs2804726	6	699403	ENSG00000112685	EXOC2	1.10183e-09	-0.451107	0.0728035	C	A	0.813253	0.824859	0.866071	0.843537	0.84	-6292	chr6:485132-693111
rs9392356	6	2032259	ENSG00000112699	GMDS	1.98394e-15	0.740513	0.0906542	C	T	0.246988	0.264045	0.219101	0.221477	0.237245	213667	chr6:1624040-2245926
rs12202342	6	2759201	ENSG00000145949	MYLK4	1.6723e-07	-0.0732653	0.0138298	A	C	0.879518	0.837079	0.865169	0.838926	0.852041	-8047	chr6:2663862-2751154
rs318429	6	2876535	ENSG00000230438	-	2.93155e-15	-0.134466	0.0165684	G	A	0.556338	0.578616	0.625	0.619048	0.59814	5106	chr6:2854895-2881641
rs318468	6	2883315	ENSG00000170542	SERPINB9	3.51612e-10	0.488336	0.0764732	T	C	0.621622	0.58982	0.670886	0.582677	0.61692	20199	chr6:2887499-2903514
rs138616686	6	3003970	ENSG00000124588	NQO2	3.26646e-23	-0.695611	0.067087	A	G	0.286765	0.298013	0.335714	0.28629	0.304348	15750	chr6:2988220-3012795
rs12194104	6	5043336	ENSG00000124787	RPP40	4.80854e-07	-0.662902	0.130187	A	G	0.10241	0.0786517	0.0926966	0.0805369	0.0867347	-39055	chr6:4994965-5004281
rs402541	6	5106899	ENSG00000214113	LYRM4	3.60289e-15	0.356717	0.044105	T	G	0.549383	0.494253	0.468571	0.503623	0.496479	154273	chr6:5102826-5261172
rs7746859	6	6590175	ENSG00000112799	LY86	4.92882e-07	0.380843	0.0748655	A	C	0.777108	0.755618	0.742938	0.777397	0.760274	1835	chr6:6588340-6655216
rs60560894	6	7552634	ENSG00000261189	-	5.71318e-14	0.0801334	0.0103989	CAA	C	0.286585	0.258523	0.230114	0.273973	0.257759	-11063	chr6:7540683-7541571
rs2744384	6	7590653	ENSG00000168566	SNRNP48	5.71055e-10	-0.243381	0.0385961	A	G	0.591463	0.581461	0.5625	0.55137	0.569588	222	chr6:7590431-7612200
rs7743418	6	8438128	ENSG00000230939	-	2.76814e-07	-0.0653613	0.0125686	A	C	0.560241	0.601124	0.587079	0.610738	0.593537	-346282	chr6:8784410-8785678
rs3798720	6	11040002	ENSG00000197977	ELOVL2	1.37381e-06	-0.368109	0.075429	G	A	0.439759	0.443182	0.426136	0.421053	0.432218	4545	chr6:10980991-11044547
rs58672943	6	11817106	ENSG00000225102	-	1.40111e-06	0.0960635	0.0197006	T	G	0.0642857	0.0524476	0.0574324	0.0943396	0.0653105	175139	chr6:11990575-11992245
rs2841555	6	13466830	ENSG00000145990	GFOD1	2.90274e-08	-0.466139	0.0828747	T	C	0.620482	0.615169	0.587079	0.651007	0.616497	20957	chr6:13358061-13487787
rs12199360	6	15574262	ENSG00000047579	DTNBP1	8.02685e-08	-0.552499	0.101624	C	T	0.138554	0.174157	0.164773	0.151724	0.160653	89011	chr6:15523031-15663273
rs71560117	6	20126405	ENSG00000172197	MBOAT1	5.32168e-07	0.124215	0.0244908	A	G	0.0785714	0.116352	0.0689655	0.0703125	0.0856574	86265	chr6:20100934-20212670
rs10447379	6	20202770	ENSG00000172197	MBOAT1	1.01654e-13	-0.132753	0.0174115	G	A	0.716867	0.696629	0.657303	0.647651	0.67517	9900	chr6:20100934-20212670
rs10456305	6	24491341	ENSG00000124532	MRS2	5.6144e-09	-0.366216	0.0618873	C	T	0.560241	0.544944	0.539326	0.577181	0.553571	88189	chr6:24403152-24425809
rs2744577	6	24498052	ENSG00000112294	ALDH5A1	1.42755e-06	-0.212853	0.0436861	G	A	0.343373	0.379213	0.367647	0.331081	0.358377	2973	chr6:24495079-24534474
rs303006	6	25084718	ENSG00000168405	CMAHP	1.12497e-08	-0.10659	0.0183931	A	G	0.843373	0.842697	0.851124	0.88255	0.855442	53311	chr6:25081547-25138029
rs9461190	6	25663360	ENSG00000079689	SCGN	1.05604e-16	-1.25351	0.146498	C	T	0.138554	0.162921	0.129213	0.134228	0.142007	10897	chr6:25652463-25702011
rs5875076	6	25883433	ENSG00000124564	SLC17A3	1.99926e-07	0.482796	0.0917279	CA	C	0.598485	0.606618	0.628	0.645299	0.621622	-33328	chr6:25833293-25850105
rs7752351	6	25990842	ENSG00000124568	SLC17A1	3.74602e-10	0.647361	0.101542	T	C	0.0843373	0.0955056	0.116477	0.162069	0.116838	-158555	chr6:25783124-25832287
rs9393692	6	26276650	ENSG00000158406	HIST1H4H	3.73556e-09	-0.346178	0.0578097	A	G	0.584337	0.573034	0.589888	0.557047	0.57568	9112	chr6:26281282-26285762
rs28362606	6	26365586	ENSG00000186470	BTN3A2	1.6069e-31	-1.029	0.082895	T	C	0.0903614	0.0872093	0.0666667	0.0833333	0.0806738	200	chr6:26365386-26370831
rs6934442	6	26825468	ENSG00000261584	-	7.8268e-15	0.198269	0.0248391	T	C	0.859756	0.859195	0.875	0.834532	0.858025	139000	chr6:26686468-26688192
rs70981130	6	26993967	ENSG00000146109	ABT1	4.17254e-07	0.386646	0.0755174	C	CT	0.635417	0.542169	0.487179	0.543011	0.543046	396788	chr6:26597179-26600278
rs6929812	6	27384520	ENSG00000096654	ZNF184	1.88032e-06	-0.260957	0.0541924	T	C	0.598765	0.520588	0.554286	0.5625	0.552632	56377	chr6:27418521-27440897
rs3130287	6	32050544	ENSG00000198502	HLA-DRB5	4.40073e-48	-2.15433	0.134405	C	T	0.825301	0.828652	0.859551	0.825503	0.836735	447520	chr6:32485119-32498064
rs9268830	6	32427572	ENSG00000198502	HLA-DRB5	1.95854e-11	-1.0841	0.158353	C	G	0.166667	0.154762	0.163399	0.176471	0.164486	70492	chr6:32485119-32498064
rs6903608	6	32428285	ENSG00000198502	HLA-DRB5	3.92162e-10	-0.659987	0.103638	C	T	0.674699	0.668539	0.651685	0.644295	0.658163	69779	chr6:32485119-32498064
rs140781802	6	32489874	ENSG00000196126	HLA-DRB1	6.70745e-27	-0.540091	0.0477768	T	A	0.296296	0.393333	0.266667	0.218182	0.301843	67751	chr6:32546545-32557625
rs72508457	6	32496171	ENSG00000198502	HLA-DRB5	6.90201e-17	-1.13388	0.131661	C	G	0.37037	0.354167	0.253846	0.271429	0.303419	1893	chr6:32485119-32498064
6:32604936:A:<CN2>:32616132	6	32604936	ENSG00000179344	HLA-DQB1	7.26915e-17	0.528015	0.0613617	A	<CN2>	0.255556	0.245455	0.109244	0.112903	0.168937	31224	chr6:32627243-32636160
6:32604936:A:<CN2>:32616132	6	32604936	ENSG00000196735	HLA-DQA1	5.30702e-19	0.228282	0.0247449	A	<CN2>	0.255556	0.245455	0.109244	0.112903	0.168937	8981	chr6:32595955-32605308
rs6457617	6	32663851	ENSG00000179344	HLA-DQB1	3.70471e-08	-0.330623	0.0592496	C	T	0.506024	0.485955	0.536517	0.530201	0.515306	-27691	chr6:32627243-32636160
rs241403	6	32866992	ENSG00000196126	HLA-DRB1	3.68342e-07	-0.202527	0.0393668	T	C	0.53012	0.519663	0.502809	0.442953	0.496599	-309367	chr6:32546545-32557625
rs3216621	6	33548090	ENSG00000030110	BAK1	5.02842e-09	-0.209105	0.0352226	A	AG	0.679012	0.706897	0.723602	0.714286	0.709591	-71	chr6:33540328-33548019
rs881647	6	36350814	ENSG00000010030	ETV7	2.57521e-07	0.481957	0.0924283	G	A	0.556962	0.525862	0.649123	0.594406	0.584656	5350	chr6:36322418-36356164
rs6911877	6	36492824	ENSG00000112079	STK38	3.79862e-18	-0.687658	0.0765682	A	G	0.216867	0.191011	0.179775	0.174497	0.187075	22423	chr6:36461668-36515247
rs6909255	6	37671215	ENSG00000112139	MDGA1	4.45506e-12	-0.377032	0.0533164	G	T	0.424051	0.393939	0.343949	0.432836	0.393458	-5449	chr6:37600283-37665766
rs9470675	6	37672411	ENSG00000112139	MDGA1	8.41904e-07	-0.498655	0.100131	C	A	0.0740741	0.0863095	0.037037	0.0611511	0.0636364	-6645	chr6:37600283-37665766
rs10498742	6	39592338	ENSG00000164627	KIF6	1.12896e-17	0.925035	0.104599	G	A	0.10241	0.0646067	0.0870787	0.0872483	0.082483	100843	chr6:39297765-39693181
rs62396340	6	41106213	ENSG00000161912	ADCY10P1	3.38096e-15	0.211018	0.0260627	A	C	0.0783133	0.0758427	0.106742	0.0838926	0.087585	37453	chr6:41068760-41106465
rs35398242	6	41746606	ENSG00000124641	MED20	2.68806e-10	0.350354	0.0544909	A	G	0.566265	0.494286	0.522472	0.557432	0.52911	142231	chr6:41873091-41888837
rs4424082	6	42194235	ENSG00000048544	MRPS10	2.08762e-10	0.405666	0.0626931	T	A	0.601266	0.587079	0.62931	0.60473	0.606218	-8632	chr6:42174538-42185603
rs57736976	6	42921487	ENSG00000124587	PEX6	1.10629e-69	0.922878	0.0453896	TA	T	0.572289	0.514706	0.539157	0.565068	0.543363	25471	chr6:42931607-42946958
rs9296406	6	42940810	ENSG00000124713	GNMT	3.12253e-07	-0.510882	0.0986858	T	C	0.560241	0.488701	0.497159	0.553691	0.517949	12315	chr6:42928495-42931618
rs138605450	6	42977828	ENSG00000124587	PEX6	1.40073e-10	-0.540554	0.0827131	GAA	G	0.0542169	0.0932203	0.0852273	0.0738255	0.0803419	-30870	chr6:42931607-42946958
rs60896425	6	44003253	ENSG00000146215	CRIP3	1.5788e-06	-0.451607	0.0930848	G	GC	0.0542169	0.0625	0.0482955	0.0445205	0.0524957	-727639	chr6:43267447-43275614
rs4714741	6	44065879	ENSG00000180992	MRPL14	2.84922e-10	-0.382042	0.0595072	C	T	0.457831	0.5	0.542135	0.536913	0.516156	29315	chr6:44081193-44095194
6:44318859:CAAAA:C	6	44318859	ENSG00000171462	DLK2	1.09064e-07	0.397406	0.073881	CAAAA	C	0.322917	0.305	0.263158	0.275362	0.290102	-895531	chr6:43418089-43423328
rs7749796	6	44890732	ENSG00000196284	SUPT3H	1.08044e-06	0.559084	0.11342	T	A	0.0662651	0.11236	0.0862069	0.0912162	0.0926244	454958	chr6:44777053-45345690
rs13210417	6	46074143	ENSG00000001561	ENPP4	2.04891e-14	-0.543248	0.0692091	A	G	0.664634	0.640805	0.646199	0.602113	0.636204	-23586	chr6:46097729-46114436
rs7739815	6	46624656	ENSG00000180113	TDRD6	4.86981e-07	-0.0477649	0.00938515	A	T	0.271084	0.30226	0.299435	0.305369	0.297782	-30955	chr6:46655611-46672056
rs2501965	6	49456545	ENSG00000031691	CENPQ	2.32498e-31	0.939374	0.0759044	G	A	0.463855	0.412921	0.474432	0.428571	0.442637	25455	chr6:49431090-49460820
rs9369909	6	49539120	ENSG00000197261	C6orf141	4.66831e-11	-0.174526	0.0260105	T	G	0.337349	0.336158	0.29661	0.280405	0.310256	21008	chr6:49518112-49519808
rs12190967	6	52291012	ENSG00000243955	GSTA1	6.70588e-07	-1.16323	0.231458	C	T	0.0843373	0.0520231	0.0294118	0.0578231	0.0514834	377696	chr6:52656461-52668708
rs11754704	6	52595703	ENSG00000112115	IL17A	1.22509e-06	0.448108	0.0913819	A	G	0.0757576	0.104317	0.080292	0.0858586	0.0884354	544519	chr6:52051184-52055436
rs9367508	6	52797421	ENSG00000170899	GSTA4	1.12419e-06	-0.743938	0.151169	C	T	0.0481928	0.0589888	0.0674157	0.0503356	0.0578231	62755	chr6:52842750-52860176
rs3830795	6	53373624	ENSG00000001084	GCLC	1.06336e-08	0.385712	0.0664438	G	GCTCCAC	0.435897	0.473684	0.439394	0.412409	0.442831	36303	chr6:53362138-53409927
rs7450517	6	53902843	ENSG00000146147	MLIP	3.7442e-53	1.32603	0.0777003	G	A	0.680723	0.671348	0.681818	0.771812	0.701365	108064	chr6:53794779-53989452
rs1925157	6	56108853	ENSG00000124749	COL21A1	1.79065e-08	-0.599874	0.105019	C	T	0.891566	0.83427	0.828652	0.808725	0.834184	150039	chr6:55921387-56258892
rs200268392	6	58289753	ENSG00000215190	LINC00680	8.91981e-09	-0.071041	0.0121725	A	AT	0.232394	0.224026	0.192053	0.25	0.222332	-1974	chr6:58272351-58287779
rs73489091	6	71271516	ENSG00000154079	C6orf57	4.42369e-07	0.510604	0.0999532	T	C	0.168675	0.149718	0.167614	0.193878	0.168954	-5103	chr6:71276619-71299272
rs138518291	6	74242453	ENSG00000135297	MTO1	5.33085e-08	0.304771	0.0552824	C	CTTGTTG	0.650602	0.670588	0.637427	0.650735	0.652679	71153	chr6:74171300-74218959
rs12153819	6	83773049	ENSG00000083097	DOPEY1	4.0375e-15	-0.586073	0.0726017	C	T	0.152439	0.152299	0.107955	0.126712	0.132353	-4335	chr6:83777384-83878127
rs12204425	6	84162024	ENSG00000146250	PRSS35	9.86182e-14	-0.619311	0.081181	G	A	0.283133	0.266854	0.261364	0.287234	0.272491	-60169	chr6:84222193-84235419
rs9362215	6	86136433	ENSG00000135318	NT5E	8.78685e-08	-0.506288	0.0934155	T	C	0.140244	0.133523	0.13764	0.182759	0.148021	-23375	chr6:86159808-86205496
rs1059307	6	86387888	ENSG00000203875	SNHG5	3.57701e-67	0.363241	0.0183045	G	T	0.554217	0.581461	0.522472	0.513423	0.542517	563	chr6:86370709-86388451
rs10664699	6	87004315	ENSG00000135346	CGA	1.62376e-06	0.342217	0.0706219	G	GAT	0.286765	0.231618	0.280488	0.287234	0.267221	800509	chr6:87795215-87804824
rs371926223	6	88223019	ENSG00000164414	SLC35A1	4.86185e-08	-0.313068	0.0566125	A	ATT	0.471429	0.418831	0.343066	0.392	0.398148	42679	chr6:88180340-88221521
rs139643506	6	90351343	ENSG00000112159	MDN1	1.40886e-10	0.3694	0.0565338	C	CAAAG	0.222892	0.161017	0.130682	0.14966	0.157804	178099	chr6:90352217-90529442
rs6454772	6	90407234	ENSG00000135299	ANKRD6	9.07684e-07	0.344612	0.0694124	T	C	0.76506	0.702247	0.691011	0.692568	0.705281	264346	chr6:90142888-90343553
rs35993988	6	90443620	ENSG00000083099	LYRM2	5.40829e-07	-0.61971	0.122265	AG	A	0.037037	0.0657143	0.0644172	0.034965	0.0533808	-95419	chr6:90277862-90348201
rs205653	6	91212135	ENSG00000135341	MAP3K7	1.3822e-06	0.300445	0.0615798	C	A	0.427711	0.38	0.399425	0.35274	0.385813	84629	chr6:91223291-91296764
rs6938452	6	106964724	ENSG00000112297	AIM1	1.44294e-11	0.0761335	0.0110458	A	G	0.52439	0.585714	0.593023	0.60274	0.583478	4995	chr6:106959729-107018326
rs1026619	6	107114361	ENSG00000130348	QRSL1	2.01609e-28	-1.01614	0.087023	A	G	0.457831	0.432584	0.407303	0.432886	0.428571	36909	chr6:107077452-107116292
rs3117415	6	107220167	ENSG00000235142	-	4.40203e-37	0.312487	0.0228455	C	T	0.253012	0.264045	0.216292	0.302013	0.257653	15133	chr6:107165326-107235300
rs9487013	6	109571472	ENSG00000203799	CCDC162P	3.04035e-07	-0.0854391	0.0164875	C	G	0.72973	0.766892	0.790541	0.738281	0.761044	-40758	chr6:109612230-109619832
rs9480930	6	109652817	ENSG00000135587	SMPD2	7.88091e-11	0.35943	0.0542371	C	G	0.417808	0.456522	0.408805	0.380165	0.418288	-109148	chr6:109761965-109765122
rs9384733	6	110383699	ENSG00000168438	CDC40	3.87603e-07	0.62011	0.120774	G	T	0.108434	0.0926966	0.0617978	0.0671141	0.0790816	-117644	chr6:110501343-110553420
rs11965077	6	114225230	ENSG00000175967	-	3.68136e-15	0.248449	0.0307297	G	A	0.04	0.0648148	0.046875	0.0568182	0.0538752	-71	chr6:114225301-114242806
rs117361304	6	116783619	ENSG00000188820	FAM26F	1.92769e-23	-0.42362	0.0406215	T	G	0.0506329	0.0828571	0.0454545	0.0683453	0.0636201	1087	chr6:116782532-116784931
rs688961	6	117089080	ENSG00000183807	FAM162B	1.49148e-19	0.16778	0.0178858	A	T	0.409639	0.415205	0.437143	0.383562	0.413043	-2194	chr6:117073362-117086886
rs9489457	6	118920285	ENSG00000111860	CEP85L	2.87106e-16	-0.107609	0.0127714	C	T	0.180723	0.171348	0.185393	0.218121	0.188776	52769	chr6:118781934-118973054
rs12527291	6	119298837	ENSG00000111877	MCM9	2.29923e-10	0.373583	0.057875	G	T	0.313253	0.344828	0.384181	0.325503	0.347341	-42510	chr6:119134604-119256327
rs150695966	6	119311753	ENSG00000111879	FAM184A	1.18609e-42	1.0283	0.0690662	G	GC	0.512048	0.558989	0.570225	0.483221	0.536565	-14600	chr6:119280927-119297153
rs36048541	6	123007115	ENSG00000135549	PKIB	5.24692e-08	0.500064	0.0906584	G	T	0.216049	0.242857	0.219298	0.1875	0.218039	214040	chr6:122793075-123047035
rs9385271	6	123125411	ENSG00000172594	SMPDL3A	4.91558e-08	-0.471033	0.0852088	T	C	0.33125	0.34104	0.229814	0.28125	0.292115	15097	chr6:123110314-123130865
rs6569648	6	130349119	ENSG00000198945	L3MBTL3	1.13124e-10	-0.0929489	0.0141488	C	T	0.753012	0.75	0.766854	0.785235	0.764456	14276	chr6:130334843-130462594
rs34721574	6	131085999	ENSG00000164484	TMEM200A	8.51298e-07	0.636009	0.127772	CT	C	0.106061	0.161654	0.115672	0.113208	0.127563	399121	chr6:130686878-130764208
rs1883613	6	133077063	ENSG00000112299	VNN1	2.27685e-10	0.462684	0.0716607	T	C	0.361446	0.36236	0.328652	0.355705	0.35034	-41875	chr6:133002728-133035188
rs9389258	6	135361140	ENSG00000112339	HBS1L	1.68675e-13	-0.510483	0.0675934	T	C	0.445122	0.5	0.522599	0.5	0.499142	14896	chr6:135281515-135376036
rs2207000	6	135623833	ENSG00000135541	AHI1	6.81068e-08	-0.414127	0.0757426	C	T	0.210843	0.202247	0.182584	0.197987	0.196429	195050	chr6:135604669-135818883
rs67316642	6	135891670	ENSG00000135541	AHI1	2.26709e-14	-0.466467	0.059534	T	A	0.391566	0.397143	0.398844	0.338028	0.382199	-72787	chr6:135604669-135818883
rs13220892	6	137211488	ENSG00000112357	PEX7	3.23487e-07	-0.526009	0.101744	C	G	0.0875	0.10452	0.111765	0.084507	0.099297	67772	chr6:137143716-137151398
rs2327871	6	138419207	ENSG00000112378	PERP	3.13597e-08	-0.446361	0.0795579	A	G	0.272727	0.284431	0.262658	0.235507	0.263889	9441	chr6:138409641-138428648
rs57366989	6	139001134	ENSG00000225177	-	7.77424e-10	0.071389	0.0114139	T	C	0.141892	0.166667	0.171329	0.181102	0.167969	-12550	chr6:139013684-139018425
rs2782534	6	142586375	ENSG00000237494	-	3.25706e-10	-0.146828	0.0229482	A	C	0.228916	0.207865	0.188202	0.204698	0.204082	-5606	chr6:142572983-142580769
rs143907273	6	143776308	ENSG00000189007	ADAT2	3.11145e-14	0.503859	0.0646704	ATTTTCTTTTC	A	0.53125	0.480892	0.489437	0.534884	0.504921	-13194	chr6:143743968-143763114
rs1333715	6	147851291	ENSG00000203727	SAMD5	7.00516e-14	0.137065	0.0178535	G	A	0.727848	0.732759	0.724852	0.717391	0.725893	21229	chr6:147830062-147891157
rs4243488	6	149491914	ENSG00000055208	TAB2	1.21766e-06	0.0580867	0.0118425	G	A	0.26506	0.280899	0.289326	0.238255	0.270408	-47862	chr6:149539776-149731075
rs7744821	6	150214784	ENSG00000120256	LRP11	1.01255e-06	-0.336911	0.0681658	C	T	0.391566	0.384831	0.441011	0.439597	0.416667	-29622	chr6:150139933-150185162
rs1293943	6	151998085	ENSG00000091831	ESR1	7.32816e-08	0.426759	0.0782504	T	G	0.325301	0.291429	0.303468	0.293103	0.300347	20260	chr6:151977825-152128992
rs9371371	6	155625104	ENSG00000029639	TFB1M	5.99137e-16	-0.512431	0.0615269	A	G	0.585366	0.560345	0.641618	0.556738	0.587719	10514	chr6:155578642-155635618
rs866662	6	158545673	ENSG00000078269	SYNJ2	1.48447e-06	-0.50895	0.10463	G	A	0.861446	0.844633	0.870787	0.879195	0.863714	142786	chr6:158402887-158515042
rs373305038	6	158590668	ENSG00000272047	GTF2H5	4.56322e-09	-0.0845623	0.0142037	TAC	T	0.128205	0.0731707	0.1	0.100746	0.0960821	1285	chr6:158589383-158620376
rs6942167	6	159192119	ENSG00000092820	EZR	1.10809e-17	0.660972	0.0747201	C	T	0.396341	0.477273	0.482659	0.465753	0.464471	47140	chr6:159186772-159239259
rs10455837	6	159399666	ENSG00000130363	RSPH3	3.3718e-13	0.659288	0.0884639	A	G	0.0731707	0.100575	0.112994	0.0931034	0.0986159	21553	chr6:159393902-159421219
rs2282138	6	160468553	ENSG00000213073	-	7.25712e-07	0.1026	0.0204797	A	G	0.0722892	0.0508475	0.0536723	0.0402685	0.0520478	-45560	chr6:160514113-160517244
rs34841782	6	160770512	ENSG00000146477	SLC22A3	8.0714e-14	0.540474	0.0705841	G	GT	0.463415	0.476744	0.447977	0.557823	0.486934	1213	chr6:160769299-160873613
rs1367211	6	161082695	ENSG00000198670	LPA	2.20213e-07	0.503697	0.0960394	T	C	0.698795	0.713483	0.69382	0.728188	0.709184	4712	chr6:160952514-161087407
rs79126392	6	168403733	ENSG00000229921	KIF25-AS1	1.30559e-09	0.122469	0.0198566	G	A	0.13253	0.10452	0.0858896	0.125	0.108466	-5976	chr6:168393501-168397757
rs79126392	6	168403733	ENSG00000235994	-	2.02931e-07	0.121477	0.0230924	G	A	0.13253	0.10452	0.0858896	0.125	0.108466	-26114	chr6:168376603-168377619
rs3924483	6	168720697	ENSG00000164488	DACT2	2.28229e-15	-0.240554	0.029517	T	G	0.746914	0.669591	0.723214	0.77305	0.722816	-263	chr6:168693509-168720434
rs57960305	6	169799110	ENSG00000231690	LINC00574	3.03401e-07	-0.158076	0.0305021	T	C	0.0542169	0.0847458	0.0662651	0.0482759	0.0656743	-391306	chr6:170190416-170202969
rs6973278	7	866469	ENSG00000188191	PRKAR1B	1.29194e-07	0.066377	0.0124141	G	C	0.746988	0.730337	0.769663	0.755034	0.75085	-113892	chr7:588833-752577
rs6945392	7	1196665	ENSG00000178381	ZFAND2A	1.16661e-16	-0.593562	0.0694747	C	G	0.652778	0.629139	0.686275	0.625984	0.649105	3149	chr7:1191706-1199814
rs12702440	7	1205483	ENSG00000229043	-	1.64995e-18	-0.0953529	0.0104955	G	A	0.60241	0.575843	0.615169	0.587248	0.594388	5474	chr7:1200009-1204903
rs11982272	7	1970766	ENSG00000002822	MAD1L1	1.06209e-07	0.347213	0.0644895	T	C	0.16875	0.195266	0.143678	0.192308	0.174503	-58374	chr7:1855428-1912392
rs11765738	7	2446114	ENSG00000136213	CHST12	2.35176e-11	0.726391	0.106556	C	T	0.152439	0.109551	0.104651	0.119863	0.116782	2892	chr7:2443222-2474242
rs7800598	7	4862677	ENSG00000157927	RADIL	3.82985e-07	0.502971	0.0979146	G	A	0.04375	0.0823864	0.0612903	0.0588235	0.0648995	60608	chr7:4836685-4923285
rs61177749	7	5327058	ENSG00000164638	SLC29A4	2.6108e-29	1.75034	0.147206	A	G	0.0460526	0.0617284	0.0276074	0.0833333	0.054731	13059	chr7:5313999-5331397
rs836473	7	6434691	ENSG00000075618	FSCN1	1.49025e-06	0.270737	0.0556675	T	A	0.325397	0.417266	0.426357	0.327586	0.383669	802253	chr7:5632438-5646279
rs2347784	7	6524843	ENSG00000136240	KDELR2	2.76754e-09	-0.452123	0.0748563	C	G	0.221519	0.261905	0.2625	0.258865	0.255474	-1022	chr7:6485583-6523821
rs56331533	7	7256187	ENSG00000106392	C1GALT1	9.83549e-13	0.705587	0.096702	G	T	0.120482	0.142857	0.118644	0.132653	0.129725	59623	chr7:7196564-7278059
rs2348906	7	8284403	ENSG00000003147	ICA1	2.48503e-91	1.55279	0.0633942	G	T	0.345679	0.321023	0.310345	0.287234	0.312937	17508	chr7:8152813-8301911
rs2192838	7	12340224	ENSG00000146530	VWDE	1.52466e-09	-0.0988278	0.0160919	C	T	0.421687	0.466292	0.449438	0.442953	0.44898	103307	chr7:12370510-12443531
rs10253223	7	12998214	ENSG00000225606	-	9.61447e-08	0.0454114	0.00840516	C	G	0.037037	0.111429	0.0867052	0.090604	0.0882353	-387197	chr7:12609750-12611017
rs35972659	7	15240573	ENSG00000187546	AGMO	7.6117e-07	-0.133099	0.0266186	A	C	0.271084	0.236686	0.221212	0.253521	0.241503	361067	chr7:15239942-15601640
rs58975834	7	21650595	ENSG00000105877	DNAH11	1.40127e-10	0.110752	0.0169475	A	G	0.259036	0.236994	0.291176	0.219858	0.252205	67763	chr7:21582832-21941457
rs10276099	7	22862950	ENSG00000196683	TOMM7	7.11009e-20	-0.50848	0.0536918	G	A	0.349398	0.314607	0.339888	0.315436	0.327381	-480	chr7:22852250-22862470
rs11983782	7	22893795	ENSG00000228649	-	3.7706e-08	0.0635863	0.0114019	C	G	0.506173	0.452096	0.487879	0.5	0.482633	-1	chr7:22893796-22899106
rs56685747	7	23484228	ENSG00000164548	TRA2A	2.07762e-18	-0.872903	0.0963848	G	A	0.121951	0.127841	0.119186	0.104895	0.118674	87432	chr7:23544398-23571660
rs1051576	7	23741943	ENSG00000196335	STK31	6.22839e-08	-0.404342	0.0737301	C	T	0.644578	0.608571	0.626437	0.644295	0.628227	-7842	chr7:23749785-23872132
rs1076220	7	25271442	ENSG00000270933	-	3.98866e-07	-0.0690941	0.0134717	C	T	0.23494	0.282486	0.241477	0.22449	0.248714	717581	chr7:25988276-25989023
rs2014729	7	26380110	ENSG00000086300	SNX10	3.89441e-08	-0.794435	0.142605	G	T	0.13253	0.115169	0.0898876	0.14094	0.116497	48570	chr7:26331540-26411642
rs10264306	7	28239466	ENSG00000153814	JAZF1	3.49221e-12	-0.539523	0.0759012	A	G	0.259259	0.254237	0.210526	0.239726	0.238261	-19104	chr7:27870191-28220362
rs1006250	7	29549626	ENSG00000176532	PRR15	3.50391e-10	-0.880671	0.137901	C	T	0.860759	0.919075	0.897143	0.882759	0.895105	-53800	chr7:29603426-29606911
rs62457829	7	29549919	ENSG00000176532	PRR15	5.13231e-09	-1.73971	0.293212	G	C	0.109756	0.0545977	0.0681818	0.102113	0.0783972	-53507	chr7:29603426-29606911
rs58416433	7	29593697	ENSG00000270196	-	1.5308e-06	-0.0391839	0.00806596	C	CT	0.888889	0.897727	0.936441	0.893519	0.906176	2561	chr7:29591136-29591767
rs38489	7	30617532	ENSG00000196295	-	8.32724e-08	-0.0552851	0.0101817	T	C	0.771605	0.776836	0.785311	0.780405	0.779588	-15091	chr7:30555924-30602441
rs11771655	7	30807615	ENSG00000106125	FAM188B	2.47568e-10	-0.292149	0.0453437	G	A	0.373494	0.418539	0.480337	0.466443	0.443027	-3417	chr7:30811032-30932002
rs62466995	7	32773036	ENSG00000105778	AVL9	5.89232e-07	-0.0482314	0.0095479	A	C	0.23494	0.196629	0.213483	0.25	0.220513	237999	chr7:32535037-32591862
rs3779234	7	35709842	ENSG00000122557	HERPUD2	4.82879e-08	0.344976	0.0623682	C	T	0.349398	0.373596	0.376404	0.342282	0.363095	24903	chr7:35672268-35734745
7:35721873:A:G	7	35721873	ENSG00000271122	-	6.8509e-08	0.0481777	0.00881352	A	G	0.49359	0.52071	0.549708	0.496528	0.519573	-12950	chr7:35734823-35739023
rs199501112	7	36754843	ENSG00000136250	AOAH	2.50729e-07	-0.356317	0.0682656	C	A	0.555556	0.536517	0.567251	0.542553	0.549912	-120581	chr7:36552455-36634262
rs630191	7	42976789	ENSG00000106591	MRPL32	6.63103e-09	-0.562317	0.0954964	A	G	0.903614	0.901685	0.865169	0.855705	0.879252	4991	chr7:42971798-42977456
rs71769283	7	43966898	ENSG00000136279	DBNL	9.62073e-08	-0.317225	0.0587162	CT	C	0.228814	0.244828	0.207407	0.280374	0.23991	-117340	chr7:44084238-44100932
rs740088	7	45268198	ENSG00000122679	RAMP3	1.29263e-15	0.510417	0.0620486	C	T	0.180723	0.198864	0.177966	0.262069	0.20568	70809	chr7:45197389-45223849
rs3801081	7	47511161	ENSG00000136205	TNS3	1.54178e-06	0.39755	0.0818601	A	G	0.692771	0.724719	0.699438	0.654362	0.694728	110581	chr7:47314751-47621742
rs6953403	7	47802472	ENSG00000146666	LINC00525	1.42027e-30	-0.221857	0.0181984	A	G	0.530864	0.560345	0.576271	0.489726	0.543253	1399	chr7:47801073-47806370
rs57345445	7	50452462	ENSG00000185811	IKZF1	1.31115e-08	0.8381	0.145306	G	A	0.060241	0.0533708	0.0338983	0.0646259	0.0512821	108743	chr7:50343719-50367581
rs6954833	7	50458446	ENSG00000132436	FIGNL1	1.21363e-08	0.387576	0.067036	G	A	0.76506	0.764045	0.828652	0.721477	0.772959	59602	chr7:50511830-50518048
rs6593279	7	55803970	ENSG00000146733	PSPH	7.39173e-33	1.50811	0.118529	G	A	0.158228	0.137427	0.11747	0.158451	0.139785	315171	chr7:56078743-56119141
rs34938991	7	56017900	ENSG00000129103	SUMF2	1.21326e-06	-0.368253	0.0750667	G	GA	0.24026	0.290909	0.209459	0.211111	0.24	-113794	chr7:56131694-56147817
rs2908546	7	56175809	ENSG00000106153	CHCHD2	3.58878e-16	0.627021	0.0746777	A	G	0.746988	0.819209	0.807471	0.766892	0.792096	-1540	chr7:56169261-56174269
rs1104867	7	64113590	ENSG00000196247	ZNF107	1.31408e-06	-0.245957	0.050305	C	T	0.439759	0.466292	0.418539	0.426174	0.437925	-12920	chr7:64126510-64166957
rs142825554	7	65633472	ENSG00000179406	LINC00174	1.37328e-11	0.119538	0.017324	C	CTA	0.421569	0.444882	0.395652	0.363636	0.408136	232853	chr7:65841030-65866325
rs35108148	7	66814549	ENSG00000106610	STAG3L4	1.08683e-15	-0.086213	0.010451	T	A	0.410256	0.39645	0.407186	0.316547	0.381555	46942	chr7:66767607-66786513
rs11977018	7	72209959	ENSG00000254184	TYW1B	8.93841e-23	0.252935	0.0246665	T	G	0.192771	0.20904	0.176966	0.208054	0.196763	88794	chr7:72023728-72298753
rs34234544	7	72840443	ENSG00000106665	CLIP2	9.96527e-07	0.532145	0.107596	CT	C	0.304688	0.268293	0.233333	0.247253	0.258794	-863361	chr7:73703804-73820273
rs3923279	7	73251638	ENSG00000165171	WBSCR27	3.66667e-20	-0.69662	0.072944	T	A	0.759036	0.761236	0.744318	0.728188	0.74744	5227	chr7:73248919-73256865
rs7802341	7	74324953	ENSG00000160828	STAG3L2	8.54765e-11	-0.0922022	0.0139403	A	T	0.238095	0.19697	0.057971	0.172222	0.152482	-18278	chr7:74112304-74306675
rs113822125	7	75793396	ENSG00000127952	STYXL1	1.89055e-13	0.882292	0.117078	CTCGAGTCAT	C	0.0662651	0.08	0.0924855	0.0945946	0.0854922	-116075	chr7:75625655-75677321
rs62475580	7	76075098	ENSG00000205485	-	1.95656e-07	-0.0399703	0.0075881	A	G	0.2	0.261765	0.264706	0.234043	0.246881	-103578	chr7:76178676-76257299
rs142773011	7	76129959	ENSG00000188372	ZP3	1.76745e-34	0.75795	0.0578843	G	C	0.271605	0.348315	0.331429	0.326389	0.32699	103125	chr7:76026834-76071388
rs56371453	7	76186880	ENSG00000146707	POMZP3	8.96509e-10	0.10152	0.0162933	C	A	0.2875	0.351429	0.282313	0.271739	0.302778	69678	chr7:76239302-76256558
rs374478913	7	77012635	ENSG00000186088	GSAP	1.02797e-22	0.263446	0.0257317	TCACA	T	0.060241	0.110169	0.0505618	0.0506757	0.0699659	33082	chr7:76940067-77045717
rs10953284	7	77169782	ENSG00000127947	PTPN12	4.94006e-09	0.455289	0.0766511	C	G	0.253012	0.289326	0.283708	0.302013	0.285714	3191	chr7:77166591-77269388
rs146667980	7	77414643	ENSG00000135211	TMEM60	1.39528e-11	-0.447373	0.0648582	CTTTTG	C	0.52439	0.435028	0.460227	0.458621	0.461207	13254	chr7:77423044-77427897
rs144559768	7	89826768	ENSG00000164647	STEAP1	9.8347e-08	0.655565	0.121434	T	TTG	0.786585	0.777143	0.784483	0.766892	0.778066	43080	chr7:89783688-89794141
rs6974429	7	92167467	ENSG00000127980	PEX1	6.89285e-07	0.378661	0.0754281	A	G	0.156627	0.19382	0.180791	0.209459	0.188567	-9622	chr7:92116333-92157845
rs854541	7	94920480	ENSG00000105852	PON3	1.80658e-06	0.353351	0.0732534	T	C	0.524096	0.5	0.497024	0.478261	0.49735	105193	chr7:94989255-95025673
rs705379	7	94953895	ENSG00000005421	PON1	4.43052e-10	-0.406252	0.0639995	G	A	0.492424	0.482143	0.530864	0.471311	0.496139	124	chr7:94926987-94954019
rs43039	7	95070487	ENSG00000105854	PON2	1.58731e-15	-0.685331	0.0835919	A	G	0.325301	0.385057	0.364706	0.360544	0.364111	-5977	chr7:95034174-95064510
rs2005752	7	97596578	ENSG00000070669	ASNS	3.29869e-07	-0.726566	0.14064	A	G	0.185714	0.138514	0.108108	0.118852	0.131148	-94724	chr7:97481429-97501854
rs73140974	7	97602653	ENSG00000183444	OR7E38P	3.29623e-07	-0.0501487	0.00970694	T	C	0.295181	0.268362	0.247159	0.234694	0.25729	-6267	chr7:97595401-97596386
rs4729431	7	97937981	ENSG00000205356	TECPR1	1.88546e-12	0.46667	0.0648126	T	A	0.415663	0.41573	0.428977	0.392617	0.413823	-56418	chr7:97843935-97881563
rs3779195	7	97993362	ENSG00000164713	BRI3	2.06979e-25	0.821574	0.0751478	T	A	0.162651	0.174157	0.166667	0.14966	0.164103	111672	chr7:97881690-97920836
rs201576582	7	98001109	ENSG00000272782	-	5.65026e-08	-0.128183	0.0232968	CT	C	0.126866	0.149254	0.151639	0.126126	0.140553	63853	chr7:97937256-97937980
rs11772470	7	99181096	ENSG00000160870	CYP3A7	4.5188e-10	0.833082	0.131308	G	A	0.150602	0.126404	0.0926966	0.110738	0.115646	137496	chr7:99302659-99318592
rs10242455	7	99240179	ENSG00000106258	CYP3A5	9.81935e-23	1.671	0.163128	A	G	0.0662651	0.0589888	0.0786517	0.0402685	0.0612245	37440	chr7:99245816-99277619
rs2572009	7	99489005	ENSG00000146833	TRIM4	2.71216e-25	0.839554	0.0770011	A	G	0.548193	0.587079	0.601124	0.573826	0.582483	27723	chr7:99474580-99516728
rs113697967	7	99651169	ENSG00000166529	ZSCAN21	1.26151e-10	-0.44901	0.0685313	A	G	0.256757	0.217105	0.203333	0.192623	0.212851	3780	chr7:99647389-99662661
rs193110643	7	99719412	ENSG00000214309	MBLAC1	1.2757e-07	0.166973	0.0312139	G	A	0.04375	0.0511364	0.0487805	0.0578231	0.0511464	-4904	chr7:99724316-99726118
rs28495773	7	99943583	ENSG00000121716	PILRB	2.20607e-28	0.257869	0.0221021	A	T	0.228395	0.16185	0.16954	0.160959	0.173345	9847	chr7:99933736-99965355
rs147984352	7	100092377	ENSG00000085514	PILRA	1.98011e-12	0.393695	0.0547328	T	TA	0.246988	0.174286	0.150568	0.184932	0.180172	127225	chr7:99965152-99996925
rs34632733	7	100254817	ENSG00000146830	GIGYF1	7.63189e-08	-0.342312	0.0628538	CT	C	0.209677	0.253968	0.153846	0.277778	0.225182	32254	chr7:100277129-100287071
rs6976053	7	100512119	ENSG00000169894	MUC3A	2.63337e-17	0.159234	0.018228	C	T	0.475904	0.469101	0.514045	0.486577	0.488095	-35067	chr7:100547186-100550424
7:100884814:TA:T	7	100884814	ENSG00000214253	FIS1	3.2008e-08	-0.681366	0.121525	TA	T	0.0731707	0.06875	0.0331325	0.0503597	0.0539305	3542	chr7:100882738-100888356
rs9692124	7	102114424	ENSG00000005075	POLR2J	3.35844e-21	0.655743	0.0666814	T	G	0.722222	0.744253	0.867978	0.677083	0.762565	4930	chr7:102113564-102119354
rs10953385	7	103096996	ENSG00000168255	POLR2J3	5.25558e-07	-0.0431222	0.00849818	T	A	0.26875	0.213483	0.2	0.181818	0.209201	-883982	chr7:102178364-102213014
rs1728653	7	105191335	ENSG00000135249	RINT1	5.02547e-11	-0.554901	0.082843	A	G	0.2625	0.232759	0.159884	0.277027	0.226481	18804	chr7:105172531-105208124
rs13231387	7	107389979	ENSG00000241764	-	1.03794e-06	0.0558208	0.0113055	C	T	0.271605	0.269886	0.251412	0.309524	0.274527	-5406	chr7:107383261-107384573
rs2023273	7	107614370	ENSG00000091136	LAMB1	1.55391e-10	-0.553941	0.0849814	T	G	0.457831	0.454286	0.474576	0.438776	0.457045	-43948	chr7:107564243-107570422
rs34633971	7	112113646	ENSG00000006652	IFRD1	1.26535e-11	0.473018	0.0684271	G	A	0.578313	0.578652	0.536723	0.610738	0.574106	50624	chr7:112063022-112090835
rs11979951	7	124138048	ENSG00000170775	GPR37	2.13733e-38	-1.2915	0.0924604	A	T	0.246988	0.257062	0.262712	0.221088	0.248288	267633	chr7:124386050-124405681
rs11563735	7	126713914	ENSG00000179603	GRM8	7.93708e-11	1.10667	0.167022	T	C	0.0662651	0.103933	0.0706215	0.100671	0.0877342	169655	chr7:126078651-126883569
rs80043453	7	127362819	ENSG00000179562	GCC1	9.62985e-07	0.53855	0.108738	A	T	0.0853659	0.0603448	0.0581395	0.0793103	0.0680628	-137158	chr7:127220671-127225661
rs2443110	7	128202577	ENSG00000273270	-	3.44905e-08	-0.0336945	0.00602427	C	A	0.295181	0.348315	0.365169	0.275168	0.327381	-31454	chr7:128164069-128171123
rs1006023	7	128389554	ENSG00000128617	OPN1SW	3.43096e-07	0.320019	0.0620382	T	G	0.349398	0.435393	0.432584	0.422819	0.419218	26290	chr7:128412544-128415844
rs3757387	7	128576086	ENSG00000128604	IRF5	3.82999e-09	0.139202	0.0232627	T	C	0.450617	0.445087	0.47076	0.393617	0.440813	-1579	chr7:128577665-128586624
rs4731536	7	128640293	ENSG00000064419	TNPO3	1.88073e-08	-0.300023	0.0526061	C	T	0.597561	0.582386	0.622857	0.577181	0.595361	54905	chr7:128594947-128695198
rs7795876	7	128738482	ENSG00000158457	TSPAN33	5.25752e-36	0.84623	0.0629719	C	T	0.445783	0.446629	0.401685	0.486577	0.443027	-46229	chr7:128784711-128808637
rs62491970	7	129803731	ENSG00000146842	TMEM209	3.50389e-07	-0.500501	0.0971036	A	G	0.166667	0.127389	0.154135	0.164	0.149897	41607	chr7:129804554-129845338
rs7803211	7	130291308	ENSG00000106484	MEST	1.63066e-07	-0.495823	0.0935077	C	T	0.150602	0.123596	0.160112	0.174497	0.151361	165297	chr7:130126011-130146133
rs34365202	7	130397704	ENSG00000158623	COPG2	3.21538e-08	0.537421	0.0958661	G	GCACA	0.923611	0.925	0.876712	0.886555	0.901408	-249204	chr7:130146088-130148500
rs139402430	7	133728363	ENSG00000131558	EXOC4	5.8231e-08	-0.491154	0.089356	GGATA	G	0.0963855	0.103448	0.117816	0.0729167	0.0991304	790535	chr7:132937828-133750512
rs1643034	7	134006176	ENSG00000205060	SLC35B4	3.75403e-09	0.316388	0.0528426	A	G	0.554217	0.449438	0.469101	0.409396	0.460034	-4373	chr7:133974083-134001803
rs10457	7	134868824	ENSG00000105875	WDR91	1.92992e-12	-0.465851	0.0647299	A	G	0.716867	0.727528	0.747191	0.724832	0.731293	27492	chr7:134868589-134896316
rs201403059	7	135314217	ENSG00000243317	C7orf73	1.16223e-08	0.0393311	0.00679375	ATCTCTCTC	A	0.833333	0.753049	0.754601	0.806818	0.77809	-33026	chr7:135347243-135376621
rs6464984	7	140427956	ENSG00000090266	NDUFB2	1.97729e-08	-0.5703	0.100155	G	A	0.0722892	0.0536723	0.0658683	0.107383	0.0737847	37380	chr7:140390576-140406446
rs6464453	7	141439907	ENSG00000228775	WEE2-AS1	9.49802e-07	0.0694853	0.0140218	G	C	0.487805	0.502825	0.502809	0.466443	0.491468	-1877	chr7:141404137-141438030
rs2684426	7	143856310	ENSG00000213214	ARHGEF35	2.82728e-08	-0.248336	0.0441129	T	A	0.560241	0.491573	0.581461	0.52349	0.536565	36438	chr7:143883175-143892748
rs66610904	7	143871995	ENSG00000213214	ARHGEF35	4.90494e-45	-0.879085	0.0571086	CTT	C	0.25625	0.195402	0.211429	0.177083	0.204188	20753	chr7:143883175-143892748
rs7806443	7	144549070	ENSG00000196511	TPK1	2.65549e-20	-0.560375	0.058441	C	T	0.469136	0.39697	0.448171	0.410714	0.426364	-15924	chr7:144149033-144533146
rs79479930	7	149538553	ENSG00000197558	SSPO	7.35305e-16	0.0759946	0.00915446	C	T	0.216867	0.185714	0.192529	0.222973	0.201724	65423	chr7:149473130-149493165
rs2530943	7	149971137	ENSG00000106526	ACTR3C	2.47065e-07	-0.114205	0.0218682	A	G	0.075	0.0901163	0.0142857	0.0833333	0.0630473	49525	chr7:149941004-150020662
rs2108852	7	150019628	ENSG00000127399	LRRC61	1.29297e-27	0.716258	0.0623907	T	C	0.246988	0.19382	0.242938	0.288591	0.240204	-99	chr7:150019727-150023008
rs1047207	7	150037660	ENSG00000261305	-	1.31362e-13	0.0881599	0.0116184	A	G	0.265432	0.193252	0.224242	0.284173	0.236314	-1199	chr7:150038859-150039696
rs13230583	7	150317278	ENSG00000179144	GIMAP7	4.06725e-09	-0.54938	0.0919694	T	C	0.271084	0.205056	0.199438	0.238255	0.221088	105361	chr7:150211917-150218161
rs79004290	7	150387942	ENSG00000106560	GIMAP2	1.28197e-10	-0.837104	0.127816	C	T	0.120482	0.107345	0.130682	0.0650685	0.10567	5158	chr7:150382784-150384606
rs115946508	7	150497496	ENSG00000106565	TMEM176B	4.89771e-07	-0.25978	0.0510546	C	A	0.107595	0.117143	0.101744	0.127737	0.113677	-56	chr7:150488372-150497440
rs2075079	7	150498836	ENSG00000002933	TMEM176A	1.31976e-19	0.619626	0.0659494	C	G	0.75641	0.6875	0.650289	0.698473	0.688182	1346	chr7:150497490-150502197
rs4725367	7	150525879	ENSG00000002726	AOC1	6.15067e-31	0.635199	0.0517404	T	C	0.439759	0.446629	0.44382	0.402685	0.433673	4165	chr7:150521714-150558592
rs56756708	7	156456858	ENSG00000244291	C7orf13	2.0277e-10	-0.0920959	0.0142224	A	G	0.373494	0.384831	0.382022	0.352349	0.37415	-23510	chr7:156431056-156433348
rs76478044	7	156639063	ENSG00000105983	LMBR1	6.44262e-10	0.386028	0.0614124	T	TG	0.451807	0.420904	0.432203	0.379195	0.418089	-164276	chr7:156461645-156474787
rs10260499	7	156764072	ENSG00000146909	NOM1	4.70523e-16	-0.120046	0.0143586	T	C	0.53012	0.573034	0.573034	0.553691	0.562075	21656	chr7:156742416-156765876
rs842694	7	158660977	ENSG00000126870	WDR60	1.83187e-22	-0.665342	0.0654092	G	T	0.228916	0.227273	0.228814	0.280822	0.241409	11709	chr7:158649268-158738880
rs7015858	8	1724307	ENSG00000182372	CLN8	2.17923e-07	0.0549853	0.0104799	C	T	0.685185	0.723164	0.752841	0.697842	0.720768	20364	chr8:1703943-1719460
rs10097327	8	2066033	ENSG00000036448	MYOM2	1.84452e-21	0.181423	0.0183177	T	C	0.603659	0.697143	0.732558	0.697842	0.694542	72879	chr8:1993154-2093380
rs804260	8	11631906	ENSG00000154328	NEIL2	7.54456e-10	0.420674	0.0672048	A	G	0.679012	0.66474	0.694611	0.683453	0.680357	4759	chr8:11627147-11644854
rs199841143	8	15416143	ENSG00000104723	TUSC3	7.88788e-10	-0.677843	0.108417	G	C	0.166667	0.131757	0.0856164	0.097561	0.113872	141420	chr8:15274723-15531345
rs10094988	8	17052601	ENSG00000104219	ZDHHC2	1.79144e-06	0.389445	0.0807069	G	A	0.277108	0.38764	0.38764	0.369128	0.367347	39064	chr8:17013537-17082308
rs2959608	8	17084807	ENSG00000271948	-	4.35175e-07	-0.0375572	0.00734735	C	T	0.579268	0.533708	0.541667	0.570946	0.552083	-1829	chr8:17082472-17082978
rs7833773	8	20428293	ENSG00000253199	-	1.70482e-18	-0.158127	0.0174128	C	T	0.219512	0.22807	0.309524	0.191729	0.24278	-403014	chr8:20831307-20832540
rs6557780	8	21937441	ENSG00000158856	DMTN	9.59061e-18	0.593946	0.0670046	G	A	0.819277	0.823864	0.862069	0.85034	0.841379	30936	chr8:21906505-21926567
rs6557831	8	21975211	ENSG00000173566	NUDT18	1.16223e-07	-0.0708634	0.0132036	A	G	0.634146	0.534884	0.51506	0.588028	0.55694	-8279	chr8:21964382-21966932
rs11550100	8	22004453	ENSG00000168476	REEP4	1.16462e-09	-0.609721	0.0985501	T	C	0.186747	0.168571	0.0314286	0.195205	0.136442	-4989	chr8:21995532-21999464
rs11783129	8	22453426	ENSG00000158941	CCAR2	1.00116e-14	-0.426161	0.0536166	G	A	0.313253	0.308989	0.401685	0.355705	0.34949	-8718	chr8:22462144-22479027
rs17620	8	23060256	ENSG00000246582	-	1.28787e-06	-0.0701968	0.014345	T	C	0.457831	0.491573	0.412921	0.463087	0.455782	-21727	chr8:23081983-23083395
rs11135738	8	23309475	ENSG00000197217	ENTPD4	1.73089e-09	0.206191	0.0336915	A	G	0.512195	0.542135	0.549708	0.462838	0.519862	5733	chr8:23243295-23315208
rs73216762	8	23501692	ENSG00000167034	NKX3-1	1.58288e-11	-0.44681	0.0649595	T	C	0.189024	0.191011	0.188202	0.263514	0.208191	38748	chr8:23536205-23540440
rs35995623	8	26357963	ENSG00000240694	PNMA2	3.82516e-09	-0.466037	0.0778788	C	T	0.304878	0.297143	0.316092	0.295775	0.303665	13645	chr8:26362201-26371608
rs7018249	8	27372189	ENSG00000120915	EPHX2	4.78508e-07	0.495799	0.0973512	G	A	0.168675	0.129213	0.106742	0.187919	0.142857	23894	chr8:27348295-27403081
rs7825085	8	27598300	ENSG00000147419	CCDC25	6.85681e-14	-0.520873	0.06782	C	T	0.457831	0.457865	0.429775	0.456376	0.44898	31870	chr8:27590834-27630170
rs10088428	8	28909523	ENSG00000147421	HMBOX1	7.66579e-39	-1.04001	0.0739386	C	T	0.271084	0.257062	0.244186	0.309028	0.268229	161613	chr8:28747910-28900219
rs7822209	8	30222897	ENSG00000254109	RBPMS-AS1	1.34844e-06	-0.0669917	0.0137165	A	G	0.128049	0.144886	0.102339	0.113793	0.121951	20020	chr8:30239634-30242917
rs8191035	8	30537998	ENSG00000104687	GSR	6.9232e-24	0.784137	0.0743698	G	A	0.379518	0.442529	0.428977	0.402778	0.419411	47445	chr8:30535582-30585443
rs2347485	8	32299571	ENSG00000157168	NRG1	5.13968e-14	-0.429798	0.0556672	C	G	0.222892	0.283708	0.269886	0.248299	0.261986	802670	chr8:31496901-32621923
rs10954855	8	32382236	ENSG00000272327	-	8.09353e-09	0.109081	0.0186356	A	T	0.789157	0.724719	0.752809	0.711409	0.738946	-241406	chr8:32623642-32625477
rs68045527	8	32565619	ENSG00000272327	-	3.33215e-09	-0.125806	0.0209394	CTAAT	C	0.138554	0.169492	0.157895	0.211268	0.171902	-58023	chr8:32623642-32625477
rs6982159	8	33292469	ENSG00000172728	FUT10	3.45894e-07	-0.216316	0.0419474	G	T	0.53012	0.519663	0.592697	0.506711	0.539966	38471	chr8:33228341-33330940
rs34826952	8	33381926	ENSG00000198042	MAK16	1.61743e-06	-0.453233	0.093516	G	A	0.608974	0.556213	0.585294	0.569343	0.575812	39659	chr8:33342267-33358778
rs4615558	8	42006818	ENSG00000070718	AP3M2	4.40104e-20	-0.597628	0.0627224	G	A	0.5	0.426136	0.40113	0.399329	0.422089	-3645	chr8:42010463-42028701
rs34867581	8	42433657	ENSG00000176209	SMIM19	2.21026e-08	-0.330184	0.0581917	CA	C	0.646667	0.625	0.576159	0.56391	0.597847	37360	chr8:42396297-42409603
rs72649115	8	58037631	ENSG00000253301	-	2.01167e-21	0.146649	0.0148219	T	G	0.0963855	0.155367	0.139205	0.132653	0.136364	-17616	chr8:58055247-58113647
rs7845563	8	61390334	ENSG00000104388	RAB2A	1.15721e-12	0.484237	0.066584	A	C	0.427711	0.351429	0.352601	0.412752	0.378448	-39081	chr8:61429415-61536186
rs7459944	8	66478275	ENSG00000104442	ARMC1	5.29134e-08	-0.435544	0.0789838	T	C	0.451807	0.423729	0.39548	0.318182	0.393103	68167	chr8:66514693-66546442
rs14213	8	66514954	ENSG00000272010	-	4.35628e-10	-0.0615725	0.00969566	T	C	0.457831	0.426966	0.396067	0.355705	0.403912	-10247	chr8:66504084-66504707
rs2719008	8	67383784	ENSG00000169085	C8orf46	8.65081e-17	-0.732249	0.0853197	T	C	0.493976	0.485955	0.485955	0.486577	0.487245	11547	chr8:67372237-67425842
rs10616387	8	67386434	ENSG00000147576	ADHFE1	4.78593e-09	-0.381948	0.0642439	AGTGT	A	0.727273	0.735915	0.766187	0.75	0.747335	44015	chr8:67342419-67357559
rs112189650	8	74303258	ENSG00000253564	-	9.70234e-07	0.106393	0.0214883	C	T	0.108434	0.119318	0.0784884	0.126812	0.107206	-174396	chr8:74128163-74128862
rs5892662	8	79601269	ENSG00000104427	ZC2HC1A	5.7669e-07	0.428335	0.0847213	C	CT	0.609756	0.615385	0.620879	0.544118	0.600329	22988	chr8:79578281-79632000
rs138465646	8	81875712	ENSG00000164684	ZNF704	4.91868e-10	-0.0444266	0.00701786	T	TTTGA	0.566265	0.64	0.675439	0.625	0.636049	-88696	chr8:81540685-81787016
rs2991003	8	82533425	ENSG00000133731	IMPA1	2.43489e-11	-0.479864	0.0704479	G	C	0.292683	0.259887	0.270115	0.302013	0.278351	65503	chr8:82570195-82598928
rs35094336	8	82670771	ENSG00000164695	CHMP4C	2.12455e-08	-0.70608	0.124283	G	A	0.0384615	0.0775862	0.0382353	0.0408163	0.0509666	26103	chr8:82644668-82671750
rs7846264	8	82694974	ENSG00000104497	SNX16	5.1822e-08	-0.395566	0.071682	C	T	0.680723	0.558989	0.640449	0.597315	0.610544	59454	chr8:82711815-82754428
rs66690099	8	82732466	ENSG00000104497	SNX16	2.30904e-25	0.677936	0.0620776	AT	A	0.463415	0.403409	0.409091	0.425676	0.419244	21962	chr8:82711815-82754428
rs145908160	8	90722401	ENSG00000251136	-	4.54071e-07	-0.0292217	0.00572608	G	A	0.585714	0.580645	0.596154	0.588462	0.588063	47554	chr8:90621637-90769955
rs2735376	8	90902053	ENSG00000164823	OSGIN2	6.86284e-07	0.40366	0.0803938	T	C	0.313253	0.30618	0.241573	0.315436	0.289966	-12033	chr8:90914086-90940096
rs4961167	8	91021403	ENSG00000104325	DECR1	1.15967e-09	-0.341199	0.0551422	C	G	0.32716	0.323864	0.322857	0.325342	0.324394	7771	chr8:91013632-91064236
rs2103445	8	91443772	ENSG00000180694	TMEM64	2.95019e-08	-0.0669274	0.0119053	G	A	0.277108	0.340909	0.293413	0.309859	0.309859	214361	chr8:91634222-91658133
rs1816371	8	98281912	ENSG00000180543	TSPYL5	6.20855e-09	0.520441	0.0882121	T	C	0.228916	0.252809	0.227545	0.314189	0.257812	8264	chr8:98285716-98290176
rs111570463	8	98775526	ENSG00000104341	LAPTM4B	9.20087e-08	-0.683456	0.126304	C	T	0.12987	0.141176	0.0693642	0.13986	0.117229	-11758	chr8:98787284-98865241
rs7831627	8	98826413	ENSG00000104341	LAPTM4B	5.78937e-22	-0.932428	0.0928787	T	C	0.487952	0.497175	0.454802	0.442568	0.469231	39129	chr8:98787284-98865241
8:98857574:G:GT	8	98857574	ENSG00000132561	MATN2	2.63935e-10	0.506463	0.0787342	G	GT	0.23125	0.213873	0.202941	0.1875	0.206349	-23493	chr8:98881067-99048206
rs35290535	8	103894518	ENSG00000253320	-	3.23341e-10	-0.145568	0.0227471	AT	A	0.19697	0.244681	0.225191	0.235294	0.229759	17991	chr8:103876527-103892442
rs72006676	8	104421447	ENSG00000164933	SLC25A32	1.24113e-07	-0.446364	0.0833623	CATACCATTCTACATT	C	0.158537	0.219101	0.211864	0.211409	0.206485	5970	chr8:104410862-104427417
rs3808440	8	116563696	ENSG00000104447	TRPS1	4.26905e-08	-0.371522	0.0668929	G	A	0.560241	0.567416	0.542135	0.567568	0.558773	117532	chr8:116420723-116681228
rs10086506	8	116988947	ENSG00000104447	TRPS1	1.21153e-08	-0.395348	0.068375	G	T	0.614458	0.587079	0.606742	0.600671	0.60034	-307719	chr8:116420723-116681228
rs1433952	8	120789412	ENSG00000136982	DSCC1	5.98754e-07	0.374234	0.0741289	A	C	0.646341	0.550562	0.608571	0.605442	0.595361	78838	chr8:120846215-120868250
rs76414504	8	120875738	ENSG00000136982	DSCC1	6.23853e-18	-1.02027	0.114398	G	C	0.13253	0.0977011	0.129944	0.102041	0.113597	-7488	chr8:120846215-120868250
rs4870988	8	120884499	ENSG00000155792	DEPTOR	5.4368e-13	-0.644437	0.0872798	C	T	0.325301	0.289326	0.280899	0.261745	0.284864	-1457	chr8:120885956-121063152
rs955293	8	121080548	ENSG00000155792	DEPTOR	1.62921e-08	0.460754	0.0804249	G	A	0.373494	0.384831	0.390449	0.338926	0.373299	194592	chr8:120885956-121063152
rs16897541	8	123860051	ENSG00000254018	-	9.8074e-07	0.0631755	0.0127653	C	T	0.0670732	0.0536723	0.0488506	0.037931	0.050173	963089	chr8:122896962-122916512
rs4870839	8	123987155	ENSG00000178764	ZHX2	2.35719e-11	-0.435346	0.0638651	G	A	0.689024	0.637931	0.61976	0.585106	0.626773	193523	chr8:123793632-123986750
rs7341642	8	124464083	ENSG00000156795	WDYHV1	2.08334e-17	0.619189	0.0706384	A	C	0.590361	0.609551	0.601695	0.580537	0.597104	35119	chr8:124428964-124454261
rs1985668	8	124742952	ENSG00000104537	ANXA13	2.08976e-40	-1.03631	0.0719352	T	A	0.524096	0.466292	0.446629	0.402778	0.45283	6690	chr8:124693033-124749642
rs2045093	8	131091592	ENSG00000153317	ASAP1	1.76312e-06	-0.0594606	0.0123139	C	T	0.73494	0.77809	0.769663	0.687919	0.746599	322625	chr8:131064352-131414217
rs909286	8	134494942	ENSG00000008513	ST3GAL1	8.92281e-09	-0.416265	0.0713255	C	T	0.329268	0.305085	0.351124	0.308511	0.323529	-6095	chr8:134467090-134488847
rs34979640	8	143783240	ENSG00000160886	LY6K	6.12515e-07	-0.329935	0.0654141	CT	C	0.588235	0.620833	0.574074	0.579787	0.592493	1712	chr8:143781528-143785582
rs7817574	8	144302570	ENSG00000182851	GPIHBP1	7.47635e-07	-0.118375	0.0236569	T	C	0.196203	0.205202	0.233129	0.328467	0.242754	7503	chr8:144295067-144299044
rs9886386	8	144582799	ENSG00000014164	ZC3H3	1.162e-24	-0.631047	0.0587419	A	T	0.518072	0.5	0.512739	0.554422	0.52039	40824	chr8:144519824-144623623
rs896949	8	144660575	ENSG00000147813	NAPRT1	5.23475e-09	0.0821468	0.0138535	C	G	0.731707	0.737143	0.753086	0.772109	0.75	208	chr8:144656954-144660783
rs4874170	8	144690014	ENSG00000204839	MROH6	1.2304e-06	-0.082891	0.0169069	T	C	0.873418	0.898844	0.916149	0.90411	0.90161	-34873	chr8:144648356-144655141
rs34813024	8	144783900	ENSG00000227184	EPPK1	5.12257e-07	-0.124562	0.024523	AC	A	0.589552	0.642857	0.665354	0.619048	0.635417	168732	chr8:144939496-144952632
rs55997252	8	145145312	ENSG00000179698	KIAA1875	4.74689e-09	-0.110175	0.0185271	G	C	0.0542169	0.0903955	0.0734463	0.0671141	0.0742321	-17316	chr8:145162628-145173218
rs61746974	8	145580535	ENSG00000160948	VPS28	4.58933e-12	0.628193	0.0888897	C	G	0.054878	0.079096	0.0625	0.0503356	0.0633562	73392	chr8:145648999-145653927
8:145623881:CCCCAGGT:CCCCAGGTCCCAGGT	8	145623881	ENSG00000071894	CPSF1	1.60765e-14	-0.361654	0.0458778	CCCCAGGT	CCCCAGGTCCCAGGT	0.409639	0.36	0.400568	0.353741	0.377797	-4225	chr8:145618443-145619656
rs201794926	8	145710909	ENSG00000160959	LRRC14	1.93534e-16	-0.568314	0.067038	G	GA	0.48	0.509317	0.519355	0.53629	0.514563	-32466	chr8:145743375-145746195
rs2958498	8	146010817	ENSG00000161016	RPL8	8.84369e-19	0.591709	0.0645797	C	A	0.439759	0.446629	0.474432	0.432886	0.450512	5440	chr8:146015149-146016257
rs504074	9	198943	ENSG00000183784	C9orf66	3.61781e-10	0.466124	0.0730483	C	T	0.622807	0.57197	0.644531	0.538095	0.592417	16950	chr9:213107-215893
rs601023	9	224693	ENSG00000107099	DOCK8	2.89869e-09	-0.0749417	0.0124242	T	C	0.512048	0.55618	0.546243	0.614094	0.56175	9840	chr9:214853-286636
rs34250374	9	4662394	ENSG00000205808	PPAPDC2	7.36942e-07	-0.109644	0.0218993	A	G	0.1	0.0671141	0.0466667	0.0152672	0.052	97	chr9:4662297-4665256
rs2381277	9	5381870	ENSG00000107020	PLGRKT	2.00884e-14	-0.525344	0.0669048	A	G	0.692771	0.668539	0.682584	0.59396	0.657313	56008	chr9:5357972-5437878
rs820504	9	6668278	ENSG00000178445	GLDC	9.04922e-09	-0.709336	0.121594	G	A	0.1375	0.120787	0.107558	0.140411	0.124132	-22628	chr9:6532463-6645650
rs10975764	9	6702371	ENSG00000225489	-	1.3408e-18	0.118567	0.0130138	C	T	0.279221	0.275	0.221875	0.211111	0.243421	-14176	chr9:6716547-6723630
rs1134457	9	14605628	ENSG00000272871	-	7.20659e-08	0.0321269	0.0058874	C	A	0.378049	0.403409	0.421348	0.422297	0.410103	-15565	chr9:14588794-14590063
rs686030	9	15304782	ENSG00000155158	TTC39B	7.30019e-12	-0.755065	0.107916	C	A	0.843373	0.856742	0.873596	0.862416	0.861395	2576	chr9:15163619-15307358
rs5896732	9	17120550	ENSG00000044459	CNTLN	8.51413e-16	0.497358	0.060054	T	TA	0.28125	0.260116	0.25	0.189189	0.241768	-14429	chr9:17134979-17503921
rs7026813	9	22472338	ENSG00000234840	-	1.52423e-08	-0.0890618	0.0155135	A	T	0.216867	0.16573	0.13764	0.161074	0.163265	-173860	chr9:22646198-22824212
rs10813930	9	33064336	ENSG00000122692	SMU1	3.7472e-13	-0.484298	0.0651171	T	C	0.373494	0.384831	0.407303	0.372483	0.386905	12321	chr9:33041761-33076657
9:34213926:C:CAA	9	34213926	ENSG00000164978	NUDT2	5.09825e-09	-0.500346	0.0843101	C	CAA	0.101351	0.124183	0.10596	0.105042	0.110664	-115577	chr9:34329503-34343709
rs7852399	9	34371788	ENSG00000164978	NUDT2	1.31808e-45	1.40633	0.0906548	A	T	0.192771	0.138418	0.167614	0.105442	0.146655	42285	chr9:34329503-34343709
rs7037624	9	34374849	ENSG00000164978	NUDT2	5.97414e-32	0.827568	0.0661272	A	G	0.795181	0.792614	0.772727	0.768707	0.780928	45346	chr9:34329503-34343709
rs527459	9	35088142	ENSG00000165282	PIGO	5.30068e-08	0.331803	0.0601744	A	G	0.512048	0.601124	0.570225	0.620805	0.584184	8075	chr9:35088684-35096217
9:35788570:G:GA	9	35788570	ENSG00000159899	NPR2	9.99775e-28	-0.960433	0.0834613	G	GA	0.160256	0.168571	0.156977	0.134483	0.155263	-3580	chr9:35792150-35809729
rs3763631	9	35808334	ENSG00000137098	SPAG8	6.0356e-07	0.0786835	0.015591	C	G	0.355422	0.25	0.289326	0.302013	0.289966	3935	chr9:35808041-35812269
rs72733032	9	75316195	ENSG00000236849	-	1.11113e-10	-0.120263	0.0182986	C	T	0.04375	0.0532544	0.0479042	0.0629371	0.0527728	172830	chr9:75486643-75489025
rs11144225	9	77707300	ENSG00000106733	NMRK1	3.07267e-13	-0.387997	0.0519681	A	T	0.407407	0.386364	0.382857	0.351351	0.37931	-4194	chr9:77675488-77703106
rs59728338	9	79319130	ENSG00000106772	PRUNE2	4.5233e-14	-0.114482	0.0147932	AT	A	0.786585	0.764205	0.741477	0.739865	0.754296	-12014	chr9:79226291-79307116
rs142099428	9	85677254	ENSG00000165105	RASEF	1.42109e-08	0.169082	0.0293879	AGG	AG	0.305556	0.32377	0.319328	0.402174	0.338501	789	chr9:85594499-85678043
rs34192261	9	90592062	ENSG00000156345	CDK20	4.00798e-11	0.454997	0.0675693	TA	T	0.529851	0.526667	0.614815	0.609091	0.572511	-2462	chr9:90581355-90589600
rs35591527	9	92116449	ENSG00000123975	CKS2	5.80597e-08	-0.484802	0.0881917	A	G	0.222892	0.292135	0.285311	0.248276	0.269297	190337	chr9:91926112-91931618
rs10820938	9	94841980	ENSG00000090054	SPTLC1	1.44918e-06	-0.741236	0.152229	G	A	0.0662651	0.0533708	0.0702247	0.0436242	0.0578231	35678	chr9:94794280-94877658
rs10992308	9	95096811	ENSG00000188312	CENPP	3.99225e-16	0.178458	0.0212898	A	G	0.156627	0.185393	0.168539	0.147651	0.166667	9046	chr9:95087765-95382815
9:95513412:G:GT	9	95513412	ENSG00000185963	BICD2	7.58099e-07	-0.40717	0.0814171	G	GT	0.075	0.105469	0.0789474	0.0982906	0.0918854	13682	chr9:95473644-95527094
rs34848135	9	95864240	ENSG00000165233	C9orf89	1.35757e-08	0.429228	0.0744976	A	AT	0.567308	0.563218	0.577465	0.456522	0.541219	5741	chr9:95858499-95875564
rs7032525	9	95882901	ENSG00000131669	NINJ1	2.23469e-12	-0.551134	0.076813	T	C	0.222973	0.20303	0.158784	0.211538	0.195358	13669	chr9:95883770-95896570
rs1836404	9	98550264	ENSG00000175611	LINC00476	1.67179e-06	-0.0298473	0.00616713	C	T	0.493976	0.502809	0.5	0.520134	0.505102	87498	chr9:98521512-98637762
rs671058	9	98694010	ENSG00000182150	ERCC6L2	7.13634e-07	0.0533913	0.0106502	A	G	0.283133	0.337079	0.330508	0.261905	0.308547	56028	chr9:98637982-98731122
rs71368243	9	99081787	ENSG00000130948	HSD17B3	2.30652e-08	0.291489	0.0514421	T	TA	0.530769	0.525974	0.496689	0.491667	0.509184	-17353	chr9:98997587-99064434
rs7853349	9	100650259	ENSG00000136932	C9orf156	1.43425e-08	0.297737	0.051764	A	T	0.401235	0.378613	0.423529	0.390845	0.39841	34593	chr9:100666770-100684852
rs10818610	9	100969348	ENSG00000095383	TBC1D2	1.18964e-13	0.594864	0.07825	G	A	0.361446	0.390449	0.297753	0.322148	0.340986	48567	chr9:100961310-101017915
9:102758815:CT:CTT	9	102758815	ENSG00000136874	STX17	1.0614e-12	0.445316	0.0611252	CT	CTT	0.59375	0.550562	0.546512	0.534483	0.551304	89901	chr9:102668914-102732618
rs57644463	9	103063458	ENSG00000119509	INVS	2.38174e-15	0.539396	0.066233	CACAT	C	0.458333	0.430464	0.381481	0.415254	0.417017	201921	chr9:102861537-103063282
rs10991558	9	107885040	ENSG00000165028	NIPSNAP3B	1.40282e-06	-0.452766	0.0928578	T	C	0.126582	0.131737	0.100649	0.0909091	0.111842	358603	chr9:107526437-107539738
rs7029837	9	107969307	ENSG00000070214	SLC44A1	2.72024e-08	-0.779508	0.138298	C	G	0.0903614	0.126404	0.117978	0.0973154	0.111395	-37595	chr9:108006902-108201452
rs9299166	9	111639682	ENSG00000070061	IKBKAP	1.69346e-09	0.600775	0.0981069	C	T	0.120482	0.207865	0.179775	0.194631	0.183673	56714	chr9:111629796-111696396
rs838818	9	111693132	ENSG00000106771	TMEM245	4.96403e-08	-0.366898	0.0663929	T	C	0.331325	0.36236	0.317416	0.365772	0.345238	189093	chr9:111777431-111882225
rs11272999	9	111795938	ENSG00000119326	CTNNAL1	3.93857e-08	1.20445	0.216275	TAATATTGAGATGCAAC	T	0.1375	0.151429	0.0976331	0.180272	0.140981	-20129	chr9:111704850-111775809
rs7875879	9	111866474	ENSG00000119326	CTNNAL1	2.76867e-11	-0.697868	0.102754	T	C	0.13253	0.135593	0.110169	0.157718	0.133106	-90665	chr9:111704850-111775809
rs7870491	9	112298179	ENSG00000070159	PTPN3	2.26388e-10	-0.520624	0.0806229	A	C	0.23494	0.316384	0.244382	0.214765	0.25724	-156919	chr9:112137745-112141260
rs7861875	9	112333236	ENSG00000119326	CTNNAL1	2.27479e-08	0.439145	0.0774642	A	G	0.292208	0.317919	0.247093	0.206897	0.26455	-557427	chr9:111704850-111775809
rs10759394	9	112938178	ENSG00000188959	C9orf152	8.36357e-15	-0.129906	0.0162932	T	C	0.644578	0.63764	0.674157	0.637584	0.64966	31582	chr9:112952327-112969760
rs17343377	9	114477470	ENSG00000106853	PTGR1	1.49128e-06	0.772238	0.158788	C	T	0.0903614	0.0589888	0.0505618	0.0604027	0.0612245	-115335	chr9:114312001-114362135
rs78617913	9	114937234	ENSG00000106868	SUSD1	2.20396e-14	-0.625197	0.0797523	C	A	0.277108	0.363636	0.337143	0.316327	0.331325	322	chr9:114803064-114937556
rs3810919	9	116037894	ENSG00000136875	PRPF4	1.07243e-17	0.625671	0.0706964	C	T	0.23494	0.204545	0.1875	0.22973	0.21012	272	chr9:116037622-116055185
rs112386517	9	116216819	ENSG00000157653	C9orf43	4.67025e-09	-0.477803	0.0803094	T	C	0.097561	0.115169	0.0787879	0.090604	0.0958188	44486	chr9:116172333-116183431
rs2251680	9	116840204	ENSG00000136883	KIF12	8.5802e-07	-0.395334	0.0794468	A	G	0.453947	0.48503	0.484177	0.53937	0.493371	15993	chr9:116848405-116856197
rs7040440	9	117091074	ENSG00000228278	ORM2	2.33239e-11	-1.03791	0.152224	C	T	0.0448718	0.0828571	0.0389222	0.0555556	0.0576241	-1074	chr9:117092148-117095532
rs7021057	9	117897993	ENSG00000041982	TNC	5.79941e-21	-0.953006	0.0975481	T	C	0.313253	0.27809	0.303371	0.328859	0.303571	-17507	chr9:117782805-117880486
rs13291676	9	123311300	ENSG00000136861	CDK5RAP2	7.68616e-10	0.566019	0.0904691	T	G	0.148438	0.214286	0.181818	0.185345	0.188298	31137	chr9:123151146-123342437
rs4837796	9	123610288	ENSG00000095261	PSMD5	9.77096e-19	-0.457357	0.0499837	C	T	0.63253	0.615169	0.668539	0.61745	0.634354	-23492	chr9:123577773-123586796
rs3753029	9	123631642	ENSG00000226752	PSMD5-AS1	3.94972e-24	-0.116644	0.0109973	G	C	0.616883	0.640351	0.701863	0.646617	0.656827	44537	chr9:123587105-123613633
rs1535656	9	123950987	ENSG00000119396	RAB14	7.93563e-08	-0.446831	0.0821553	T	C	0.150602	0.162921	0.16573	0.137584	0.155612	13160	chr9:123940414-123964147
rs10117995	9	128115683	ENSG00000136935	GOLGA1	1.47924e-06	-0.238614	0.0490471	C	G	0.4875	0.44152	0.440828	0.432143	0.445536	-412305	chr9:127640645-127703378
rs11790967	9	130170561	ENSG00000136856	SLC2A8	4.06946e-10	-0.506219	0.0795726	G	A	0.198795	0.219101	0.247191	0.255034	0.233844	11141	chr9:130159420-130170177
rs2254437	9	130224927	ENSG00000196152	ZNF79	2.74513e-41	-0.76019	0.0520806	A	G	0.650602	0.603933	0.595506	0.610738	0.609694	38267	chr9:130186660-130207651
rs2488903	9	130262076	ENSG00000197958	RPL12	2.39174e-09	0.455414	0.0750904	A	G	0.710843	0.653409	0.645833	0.661074	0.661458	-48392	chr9:130209952-130213684
rs13283282	9	131465481	ENSG00000160447	PKN3	1.80121e-39	1.02184	0.0719449	C	G	0.057971	0.104027	0.0441176	0.117886	0.0838574	680	chr9:131464801-131483197
9:131605661:C:CT	9	131605661	ENSG00000167136	ENDOG	8.5625e-07	-0.308347	0.0619605	C	CT	0.227848	0.221519	0.208589	0.272	0.230476	24909	chr9:131580752-131584956
rs3118634	9	131905854	ENSG00000268707	-	7.94664e-19	0.240224	0.0261805	G	A	0.0903614	0.0786517	0.0365169	0.0771812	0.0671769	-26858	chr9:131932712-131933219
rs4740429	9	134168810	ENSG00000160539	PPAPDC3	2.3548e-09	-0.32369	0.0533479	G	C	0.387324	0.400685	0.395833	0.422131	0.402692	3730	chr9:134165080-134184649
rs11243852	9	135508738	ENSG00000125485	DDX31	4.03751e-08	0.326627	0.058701	C	T	0.259036	0.269663	0.286517	0.204698	0.256803	37050	chr9:135468383-135545788
rs2769950	9	135567064	ENSG00000125484	GTF3C4	3.6249e-07	-0.266381	0.0517482	G	A	0.403614	0.376404	0.44382	0.352349	0.394558	21643	chr9:135545421-135570342
rs10793964	9	136198589	ENSG00000148296	SURF6	2.01077e-07	0.0829018	0.0157541	C	G	0.427711	0.407303	0.41573	0.402685	0.411565	4646	chr9:136197551-136203235
rs1611115	9	136500515	ENSG00000123454	DBH	3.71957e-29	0.918469	0.0774847	T	C	0.740741	0.769886	0.828221	0.729452	0.772085	-966	chr9:136501481-136524466
rs10858293	9	137809685	ENSG00000085265	FCN1	4.87395e-07	0.33607	0.0660353	C	A	0.373494	0.367978	0.297753	0.372483	0.348639	124	chr9:137801430-137809809
rs57128281	9	139315856	ENSG00000165688	PMPCA	2.38348e-14	0.414858	0.0529944	GTTTTTT	G	0.26506	0.340909	0.265896	0.333333	0.305556	10747	chr9:139305109-139311007
rs57994353	9	139356987	ENSG00000148396	SEC16A	3.51744e-11	-0.0803661	0.0118986	T	C	0.277108	0.330508	0.239884	0.306338	0.289565	15154	chr9:139334548-139372141
rs10870133	9	139760917	ENSG00000054148	PHPT1	5.11309e-07	-0.324353	0.0638522	A	G	0.743902	0.75	0.762712	0.765306	0.756873	17742	chr9:139743175-139745474
rs10116052	9	140474114	ENSG00000182154	MRPL41	4.91201e-08	0.45106	0.0815939	G	T	0.203704	0.201807	0.199422	0.236301	0.210247	28464	chr9:140445650-140447007
rs12722497	10	6095928	ENSG00000134460	IL2RA	8.36078e-14	1.06732	0.139479	C	A	0.113924	0.0643275	0.112805	0.0769231	0.0891544	8360	chr10:6052651-6104288
rs943451	10	6621773	ENSG00000237943	PRKCQ-AS1	3.32439e-11	0.10825	0.016006	T	C	0.710843	0.676966	0.780899	0.651007	0.706633	-607	chr10:6622380-6626261
rs1409874	10	6650426	ENSG00000134460	IL2RA	4.63298e-07	-0.572832	0.112334	C	T	0.216867	0.185393	0.174157	0.134228	0.173469	-546138	chr10:6052651-6104288
rs5783434	10	15338852	ENSG00000148468	FAM171A1	1.70473e-06	0.0744926	0.0154047	T	TA	0.292683	0.325714	0.338983	0.340136	0.328744	74206	chr10:15253641-15413058
rs802171	10	16856685	ENSG00000148484	RSU1	2.41611e-12	0.454215	0.0634079	A	G	0.425	0.508475	0.476471	0.475524	0.478947	2842	chr10:16632609-16859527
rs200006483	10	17204248	ENSG00000107614	TRDMT1	5.70534e-07	0.328271	0.0649021	A	T	0.507246	0.446809	0.409774	0.454545	0.446833	39423	chr10:17184252-17243671
rs12247061	10	18824633	ENSG00000241058	NSUN6	2.66752e-09	-0.484289	0.0800983	T	C	0.743902	0.730114	0.696023	0.734266	0.722704	115918	chr10:18834489-18940551
rs10828469	10	23801555	ENSG00000165312	OTUD1	3.4058e-14	-0.101888	0.0130986	C	T	0.343373	0.331461	0.342697	0.385906	0.35034	73358	chr10:23728197-23731308
rs1335552	10	26725355	ENSG00000077420	APBB1IP	5.43444e-10	-0.457146	0.0724016	T	C	0.590361	0.575843	0.592697	0.607383	0.590986	-1776	chr10:26727131-26856732
rs2489553	10	27005283	ENSG00000148459	PDSS1	2.30843e-08	-0.408424	0.0720805	A	G	0.507143	0.525862	0.520231	0.554745	0.528881	18696	chr10:26986587-27035727
rs10647565	10	27390752	ENSG00000107890	ANKRD26	1.78219e-07	0.481187	0.09104	A	AGCCT	0.162651	0.148876	0.18	0.173469	0.166381	-87144	chr10:27280842-27303608
rs7067696	10	27438284	ENSG00000120539	MASTL	1.08426e-15	0.529766	0.0642172	C	T	0.662651	0.673295	0.616477	0.651007	0.648973	-5468	chr10:27443752-27475848
rs12776665	10	28400835	ENSG00000150051	MKX	3.49062e-08	-0.706363	0.126338	C	A	0.686747	0.662921	0.651685	0.57047	0.639456	-366057	chr10:27961803-28034778
rs3842931	10	28584670	ENSG00000150054	MPP7	7.59342e-07	-0.509214	0.101828	C	T	0.0421687	0.0621469	0.0485714	0.0612245	0.0549828	-15599	chr10:28339921-28569071
rs10763656	10	28588931	ENSG00000150051	MKX	1.42765e-06	-0.698568	0.143375	T	C	0.15625	0.168571	0.151163	0.184397	0.165493	-554153	chr10:27961803-28034778
rs2807743	10	28780293	ENSG00000254635	WAC-AS1	4.53584e-12	-0.0630268	0.0089161	C	T	0.75	0.775148	0.779141	0.822695	0.784685	41379	chr10:28811580-28821672
rs61845954	10	30215722	ENSG00000197321	SVIL	1.84464e-06	0.301602	0.0625815	C	T	0.259036	0.197143	0.1875	0.17931	0.198774	-190989	chr10:29746266-30024733
rs9733327	10	33110359	ENSG00000273038	-	6.46474e-13	0.134681	0.018304	G	A	0.698795	0.655367	0.696629	0.671141	0.678024	67880	chr10:33176188-33178239
rs71523387	10	35927345	ENSG00000177283	FZD8	3.99489e-09	-0.439037	0.0734591	CA	C	0.75	0.671687	0.68323	0.728571	0.701097	3017	chr10:35927176-35930362
rs34401693	10	42940910	ENSG00000215146	-	1.28113e-06	0.0396091	0.00809253	TA	T	0.403226	0.40146	0.413534	0.453704	0.418182	-77488	chr10:42827313-42863422
rs200150474	10	43922408	ENSG00000230555	-	5.26662e-07	0.0650229	0.0128153	AG	A	0.8	0.833333	0.798013	0.791339	0.807985	6223	chr10:43916185-43917548
rs11319410	10	44048200	ENSG00000196793	ZNF239	1.70407e-09	0.509929	0.0832862	CA	C	0.664634	0.639205	0.624294	0.683673	0.649485	21832	chr10:44051791-44070032
rs10821826	10	52550158	ENSG00000204147	ASAH2B	3.30228e-17	-0.0349041	0.0040089	A	G	0.891566	0.828652	0.827586	0.890071	0.852431	51081	chr10:52499077-52516948
rs7096206	10	54531685	ENSG00000165471	MBL2	3.04361e-26	1.05316	0.0945254	G	C	0.795181	0.783708	0.808989	0.771812	0.789966	-225	chr10:54525139-54531460
rs7080845	10	60005210	ENSG00000122873	CISD1	1.23578e-09	0.614485	0.0994806	T	C	0.17284	0.140449	0.0983146	0.134483	0.130584	-23607	chr10:60028817-60049346
rs11006643	10	61407896	ENSG00000165449	SLC16A9	3.19028e-11	-0.0988492	0.0146021	C	T	0.578313	0.590909	0.644118	0.562069	0.597561	87864	chr10:61410522-61495760
rs10823165	10	70008026	ENSG00000233590	-	1.16668e-13	0.0998033	0.0131236	G	A	0.79878	0.797688	0.8	0.805556	0.800523	-5890	chr10:69993007-70002136
rs7084328	10	70076346	ENSG00000179774	ATOH7	1.22258e-08	-0.444107	0.0768311	T	C	0.114458	0.146067	0.106742	0.181208	0.138605	-84475	chr10:69990385-69991871
rs10998210	10	70237160	ENSG00000122912	SLC25A16	3.16938e-12	0.712658	0.100053	T	C	0.144578	0.146893	0.0852273	0.173469	0.134648	3361	chr10:70237755-70240521
rs11813313	10	70241799	ENSG00000138346	DNA2	1.24623e-14	-0.18218	0.0230079	G	A	0.10241	0.0814607	0.0533708	0.130872	0.0884354	-9920	chr10:70173820-70231879
rs71478860	10	70587193	ENSG00000165730	STOX1	4.13346e-19	0.646986	0.0698981	C	G	0.164634	0.122857	0.0895954	0.190476	0.136049	-104	chr10:70587297-70655188
rs35696875	10	70982136	ENSG00000156510	HKDC1	9.95435e-12	-0.594307	0.085518	T	TCA	0.638554	0.675141	0.665698	0.684564	0.669535	2078	chr10:70980058-71021862
rs972570	10	71272018	ENSG00000099282	TSPAN15	3.43244e-24	0.592985	0.0558248	C	T	0.457831	0.530899	0.477528	0.446309	0.482993	60790	chr10:71211228-71267425
rs2616082	10	71399788	ENSG00000171224	C10orf35	8.75031e-10	0.553356	0.0887522	A	G	0.702532	0.677019	0.683432	0.672535	0.681488	9782	chr10:71390006-71392868
10:73065834:C:T	10	73065834	ENSG00000107731	UNC5B	1.58716e-07	0.722965	0.136212	C	T	0.1	0.107639	0.121951	0.101695	0.108889	93508	chr10:72972326-73062621
rs113365891	10	73066593	ENSG00000198246	SLC29A3	1.77008e-13	0.319576	0.042354	C	CA	0.20122	0.214689	0.282857	0.217241	0.234024	-12421	chr10:73079014-73123142
rs2271904	10	74894375	ENSG00000166321	NUDT13	2.77842e-09	-0.839627	0.139029	T	C	0.0240964	0.0758427	0.0589888	0.0637584	0.0603741	24159	chr10:74870216-74891586
rs7097343	10	75361789	ENSG00000138286	FAM149B1	1.43542e-07	0.791527	0.148592	C	A	0.0421687	0.0706215	0.0467836	0.0551724	0.0555556	433866	chr10:74927923-75004262
rs561861	10	79062174	ENSG00000156113	KCNMA1	3.01485e-12	-0.648157	0.0909021	G	C	0.584337	0.561798	0.547753	0.604027	0.571429	101568	chr10:78629358-79163742
rs72477679	10	79635268	ENSG00000151208	DLG5	1.50151e-07	0.0465903	0.00876045	GAGA	G	0.349398	0.317416	0.305085	0.38255	0.334753	51016	chr10:79550548-79686284
rs2802361	10	80971640	ENSG00000122359	ANXA11	5.5354e-07	0.323385	0.0638601	G	C	0.335366	0.375	0.351429	0.336806	0.352686	993688	chr10:81910644-81965328
rs11002932	10	81094290	ENSG00000108179	PPIF	1.35415e-07	-0.424791	0.0795796	T	G	0.192771	0.247191	0.247191	0.218121	0.232143	-12934	chr10:81107224-81113462
rs11592083	10	81184520	ENSG00000165424	ZCCHC24	9.72504e-13	-0.534099	0.0731825	C	T	0.536232	0.485816	0.477419	0.464567	0.484756	20863	chr10:81142080-81205383
rs7902116	10	81572189	ENSG00000226381	-	2.94058e-10	0.0517475	0.0080667	T	C	0.714286	0.803681	0.842105	0.694444	0.777467	-46109	chr10:81422843-81526080
rs73295310	10	81801710	ENSG00000242600	MBL1P	1.09429e-15	0.284909	0.0345413	C	T	0.103659	0.108571	0.0718391	0.0607143	0.0849387	137057	chr10:81664653-81691557
rs10749561	10	82107061	ENSG00000133665	DYDC2	4.51378e-10	0.376397	0.0593249	T	G	0.487805	0.555233	0.58908	0.48227	0.537786	2561	chr10:82104500-82127829
rs35294104	10	88555173	ENSG00000107779	BMPR1A	1.34842e-07	-0.368766	0.0690735	GT	G	0.416667	0.461538	0.413669	0.395652	0.423333	38767	chr10:88516406-88692595
rs11202278	10	88729314	ENSG00000148671	ADIRF	3.72773e-19	-0.554333	0.0598063	C	T	0.512195	0.542373	0.597143	0.554422	0.557659	1366	chr10:88727948-88730672
rs7904344	10	89501928	ENSG00000198682	PAPSS2	2.07207e-08	0.494238	0.086926	G	A	0.329268	0.305085	0.30226	0.317568	0.310788	82559	chr10:89419369-89507462
rs1214559	10	90601310	ENSG00000152766	ANKRD22	2.50373e-10	-0.495993	0.0770038	T	C	0.317073	0.341808	0.308989	0.364865	0.334188	10265	chr10:90581888-90611575
rs11202879	10	90641047	ENSG00000138134	STAMBPL1	1.04214e-10	0.563986	0.0856798	C	T	0.3125	0.248538	0.277778	0.278169	0.273936	1557	chr10:90639490-90734910
rs11203112	10	91172037	ENSG00000152778	IFIT5	1.36133e-16	0.597423	0.0700917	G	A	0.283133	0.275281	0.274011	0.261745	0.272572	-2305	chr10:91174342-91180758
rs12767115	10	97182362	ENSG00000095637	SORBS1	7.01098e-07	0.448462	0.0893929	G	C	0.170732	0.196532	0.198276	0.179104	0.189165	138773	chr10:97071527-97321135
rs7071836	10	97511037	ENSG00000138185	ENTPD1	2.30994e-08	0.293012	0.0517132	A	G	0.548193	0.5	0.573034	0.54698	0.540816	39502	chr10:97471535-97629452
rs4075311	10	97574655	ENSG00000059573	ALDH18A1	4.10107e-11	0.431903	0.0641739	T	C	0.391566	0.38764	0.466292	0.369128	0.407313	-158192	chr10:97365695-97416463
rs10786364	10	99444730	ENSG00000171160	MORN4	5.41618e-09	-0.436774	0.0737328	C	A	0.391566	0.452247	0.466292	0.419463	0.439626	-51473	chr10:99374309-99393257
rs5787256	10	99548451	ENSG00000119986	AVPI1	1.79866e-06	-0.373175	0.0773485	G	GA	0.686275	0.675676	0.691176	0.676056	0.68209	-101371	chr10:99437180-99447080
rs11189592	10	100155642	ENSG00000119943	PYROXD2	3.69077e-47	1.24374	0.0785332	C	A	0.307229	0.289326	0.284091	0.304054	0.294017	19299	chr10:100143321-100174941
rs4430435	10	101069352	ENSG00000119946	CNNM1	1.66341e-07	-0.38659	0.0729599	A	G	0.891566	0.890449	0.851124	0.855705	0.869898	-19503	chr10:101088855-101154087
rs35614792	10	101934235	ENSG00000095485	CWF19L1	1.77519e-35	0.724069	0.0543609	C	T	0.361446	0.426966	0.435028	0.399254	0.413462	93202	chr10:101992054-102027437
rs11190452	10	102037795	ENSG00000196072	BLOC1S2	6.06972e-16	-1.21869	0.146356	G	A	0.0662651	0.0568182	0.0710227	0.027972	0.0553633	8319	chr10:102033712-102046114
rs12241379	10	102052373	ENSG00000107593	PKD2L1	1.32951e-06	0.701593	0.143565	G	A	0.0617284	0.0649718	0.0571429	0.0304054	0.0533563	37870	chr10:102047902-102090243
rs9419897	10	102246125	ENSG00000075826	SEC31B	4.03625e-11	-0.566812	0.0841882	T	C	0.289157	0.205056	0.255618	0.238255	0.240646	33466	chr10:102246398-102279591
rs11595160	10	102643010	ENSG00000272572	-	1.86744e-06	0.0414231	0.00859971	G	A	0.753086	0.670455	0.702312	0.755172	0.713043	29486	chr10:102670859-102672496
rs3740487	10	102750783	ENSG00000055950	MRPL43	1.04701e-22	0.481131	0.0470033	C	A	0.192771	0.266854	0.230337	0.184564	0.22449	-3830	chr10:102729214-102746953
rs7094764	10	103757556	ENSG00000166189	HPS6	3.98618e-07	-0.459576	0.0896041	C	A	0.18125	0.182081	0.210526	0.204082	0.196147	-67590	chr10:103825146-103827792
rs76633616	10	104118634	ENSG00000107862	GBF1	2.03837e-09	-0.808601	0.132728	T	C	0.060241	0.0814607	0.0536723	0.0442177	0.0606838	113346	chr10:104005288-104142656
rs71928850	10	104474046	ENSG00000138175	ARL3	7.00595e-08	0.507868	0.0929793	CCCT	C	0.125	0.100575	0.0783133	0.115108	0.101073	118	chr10:104433487-104474164
rs10883768	10	104487973	ENSG00000156398	SFXN2	2.58151e-14	-0.764349	0.0977774	T	C	0.164634	0.164773	0.143678	0.156463	0.156304	13679	chr10:104474294-104489147
rs284862	10	104572081	ENSG00000166272	WBP1L	3.76132e-11	0.549568	0.081493	C	T	0.531646	0.538012	0.560694	0.534722	0.54321	68355	chr10:104503726-104575997
rs9527	10	104623578	ENSG00000166275	C10orf32	3.44415e-13	-0.518517	0.0696037	C	T	0.289157	0.241573	0.241573	0.238255	0.247449	9599	chr10:104613979-104624718
rs1865926	10	106042502	ENSG00000065621	GSTO2	4.60924e-17	-0.523331	0.0604043	G	T	0.286585	0.276836	0.282486	0.326531	0.292453	13872	chr10:106028630-106059175
rs149028167	10	112889092	ENSG00000234118	RPL13AP6	6.82612e-07	-0.103763	0.0206612	GAGAA	G	0.0853659	0.106322	0.0994318	0.0839161	0.0956522	-192101	chr10:112696379-112696991
rs138573444	10	115438682	ENSG00000165806	CASP7	8.326e-07	0.435484	0.0874071	C	CGT	0.0792683	0.149718	0.142045	0.189189	0.147513	-259	chr10:115438941-115486178
rs10553596	10	115439640	ENSG00000165806	CASP7	8.68769e-34	0.993767	0.076817	CTT	C	0.246988	0.204545	0.201149	0.206897	0.210208	699	chr10:115438941-115486178
rs35892795	10	116592469	ENSG00000151553	FAM160B1	3.78988e-08	0.0449454	0.0080607	AT	A	0.481481	0.494048	0.575301	0.507299	0.519928	10967	chr10:116581502-116659591
rs7897258	10	120909428	ENSG00000183605	SFXN4	1.50066e-08	0.0550887	0.00959112	C	T	0.487342	0.436047	0.508876	0.545775	0.492883	6840	chr10:120900278-120916268
rs68153532	10	121613551	ENSG00000197771	MCMBP	1.14145e-07	-0.393607	0.0732921	C	T	0.204819	0.174157	0.151429	0.204082	0.179245	18715	chr10:121588971-121632266
rs11200559	10	124097427	ENSG00000138152	BTBD16	1.33977e-09	-0.521376	0.0845936	G	T	0.231707	0.187861	0.183432	0.160839	0.186067	66607	chr10:124030820-124097676
rs9423289	10	124704695	ENSG00000119965	C10orf88	1.58948e-11	-0.423083	0.0615157	C	T	0.620482	0.621469	0.584746	0.583893	0.600683	9132	chr10:124690418-124713827
rs41290638	10	124714018	ENSG00000188620	HMX3	6.26209e-07	0.0643184	0.0127632	G	A	0.0657895	0.0755814	0.0598802	0.0839161	0.0716846	-181459	chr10:124895477-124897257
rs1914543	10	125661410	ENSG00000121898	CPXM2	3.49779e-11	-0.14744	0.0218264	T	C	0.692771	0.710674	0.735955	0.714765	0.716837	38373	chr10:125465722-125699783
rs71487977	10	126473499	ENSG00000203791	METTL10	6.26925e-17	-0.539458	0.0625523	TA	T	0.541096	0.58589	0.596667	0.599265	0.586207	-24427	chr10:126436717-126449072
rs1571278	10	127485254	ENSG00000188690	UROS	5.69655e-26	-0.592546	0.0535101	A	G	0.409639	0.435393	0.47191	0.402685	0.434524	-1458	chr10:127477145-127483796
rs12241533	10	131445027	ENSG00000170430	MGMT	1.00304e-23	-0.704411	0.0670732	G	A	0.39375	0.376404	0.396067	0.358108	0.380137	179580	chr10:131265447-131566271
rs4750773	10	131583388	ENSG00000108001	EBF3	1.40393e-07	-0.0740543	0.0138911	G	A	0.46988	0.407303	0.466292	0.419463	0.437075	178717	chr10:131633546-131762105
rs2814163	10	133997292	ENSG00000151640	DPYSL4	5.32748e-23	1.02813	0.0996905	G	C	0.0903614	0.102273	0.0795455	0.0671141	0.0847603	-3111	chr10:134000403-134019266
rs73391356	10	135254576	ENSG00000203772	SPRN	3.37306e-42	0.856559	0.0579081	G	A	0.0641026	0.125749	0.0261628	0.0422535	0.0652952	-16500	chr10:135234169-135238076
rs2293745	11	298758	ENSG00000142102	ATHL1	2.13006e-11	-0.645173	0.0944289	G	A	0.169118	0.197183	0.138514	0.209677	0.178423	9624	chr11:289134-295678
rs75841666	11	519240	ENSG00000174915	PTDSS2	4.92959e-09	-0.118921	0.0200199	T	C	0.0405405	0.0882353	0.0404624	0.0827338	0.0656475	70973	chr11:448267-487053
rs150500228	11	655828	ENSG00000177042	TMEM80	2.75029e-11	-0.374188	0.0550871	TTTATTA	T	0.46988	0.480337	0.577586	0.468966	0.505172	-39599	chr11:695427-703412
11:801630:A:ATG	11	801630	ENSG00000177236	-	3.7061e-07	0.0762946	0.0148338	A	ATG	0.547297	0.515823	0.509554	0.531746	0.52233	21514	chr11:780116-780755
rs9704020	11	842630	ENSG00000177697	CD151	3.86226e-20	0.647841	0.0678806	C	T	0.684211	0.713018	0.733533	0.675373	0.706044	9788	chr11:832842-838829
rs112219279	11	1268682	ENSG00000078902	TOLLIP	4.37819e-10	-0.613201	0.0965716	T	C	0.2	0.200599	0.187919	0.115672	0.175238	62170	chr11:1295600-1330852
rs34816459	11	2924850	ENSG00000254827	SLC22A18AS	3.68743e-31	-1.14719	0.0930498	T	TC	0.578313	0.602273	0.644118	0.569444	0.602967	120	chr11:2909009-2924970
rs1661052	11	2942593	ENSG00000110628	SLC22A18	2.50571e-08	0.151119	0.0267404	G	A	0.947368	0.908284	0.908284	0.897163	0.910811	21643	chr11:2920950-2946476
rs7106076	11	3397834	ENSG00000005801	ZNF195	3.90529e-07	0.383127	0.07464	G	C	0.813253	0.789326	0.789326	0.748322	0.782313	2529	chr11:3360490-3400363
rs2071348	11	5264146	ENSG00000213934	HBG1	2.86589e-08	0.563926	0.100219	T	G	0.271084	0.348315	0.345506	0.338926	0.334184	6976	chr11:5269312-5271122
rs12284340	11	5280281	ENSG00000196565	HBG2	3.11948e-09	0.502381	0.0834616	C	T	0.189189	0.284314	0.288079	0.261538	0.265748	386738	chr11:5274419-5667019
rs7939159	11	5642001	ENSG00000175518	UBQLNL	3.19074e-16	0.530062	0.0630137	T	C	0.307229	0.303371	0.261236	0.315436	0.294218	-104066	chr11:5535622-5537935
rs12271225	11	5690544	ENSG00000132256	TRIM5	8.1656e-08	-0.57415	0.105668	A	T	0.126506	0.134831	0.129213	0.0945946	0.121806	15795	chr11:5684424-5706339
rs10839607	11	6747075	ENSG00000254838	GVINP1	1.24635e-07	0.0577162	0.0107806	A	G	0.307229	0.323034	0.344633	0.302013	0.321976	20595	chr11:6734766-6767670
rs12272528	11	6934274	ENSG00000149054	ZNF215	1.27435e-21	-1.24462	0.125111	G	A	0.189024	0.211864	0.188202	0.173469	0.191781	-13360	chr11:6947634-6977336
rs10839663	11	6962971	ENSG00000149054	ZNF215	7.49908e-33	1.06434	0.0836606	C	T	0.36747	0.36236	0.337079	0.345638	0.35119	15337	chr11:6947634-6977336
rs4758010	11	7673417	ENSG00000166394	CYB5R2	7.94076e-07	0.373078	0.0747381	C	A	0.23494	0.199438	0.19382	0.233108	0.211244	21315	chr11:7686330-7694732
rs11041504	11	7675579	ENSG00000166394	CYB5R2	2.23423e-20	0.624981	0.0650386	A	C	0.674699	0.670455	0.657143	0.66443	0.665523	19153	chr11:7686330-7694732
rs11041699	11	8005470	ENSG00000175390	EIF3F	1.18999e-06	0.434877	0.0885762	G	A	0.138554	0.109551	0.13764	0.110738	0.122449	13673	chr11:7991797-8023409
rs3750954	11	8149553	ENSG00000166405	RIC3	3.02223e-08	0.621962	0.110723	C	T	0.0903614	0.129944	0.117978	0.0944056	0.111876	250	chr11:8127596-8149803
rs10840114	11	8736695	ENSG00000166436	TRIM66	4.8188e-07	0.070917	0.0139285	T	C	0.487952	0.463483	0.418539	0.45302	0.45068	-56312	chr11:8633583-8680383
rs7941294	11	10567904	ENSG00000110315	RNF141	3.94723e-10	0.299478	0.0470379	G	C	0.578313	0.514045	0.525281	0.516779	0.527211	-5140	chr11:10533224-10562764
rs10840446	11	10635007	ENSG00000072952	MRVI1	1.55564e-19	-0.599469	0.0639399	T	C	0.48125	0.423729	0.386503	0.414384	0.418728	38725	chr11:10594637-10673732
rs11022129	11	12071436	ENSG00000133808	MICALCL	2.65504e-09	-0.594569	0.0983247	T	C	0.178082	0.192547	0.200617	0.195489	0.193762	-226190	chr11:12297626-12308861
rs11022129	11	12071436	ENSG00000133816	MICAL2	6.78213e-08	-0.524571	0.0959308	T	C	0.178082	0.192547	0.200617	0.195489	0.193762	-44106	chr11:12115542-12284466
rs1969539	11	14038621	ENSG00000152268	SPON1	4.39485e-14	-0.166202	0.0214653	A	G	0.554217	0.508427	0.460674	0.503356	0.49915	54708	chr11:13983913-14289646
rs3903292	11	16206658	ENSG00000110693	SOX6	1.30744e-07	0.311381	0.0582594	A	C	0.5	0.485955	0.491573	0.489933	0.490646	291277	chr11:15987994-16497935
rs67805125	11	16247860	ENSG00000110693	SOX6	7.29824e-21	-0.561425	0.0576268	GTGTTTTTTTTGTTTTTGTTTT	G	0.433735	0.407303	0.398256	0.421769	0.412069	250075	chr11:15987994-16497935
rs35361429	11	17187465	ENSG00000272034	SNORD14A	4.52956e-14	0.196365	0.0253747	T	C	0.0421687	0.0423729	0.0561798	0.0671141	0.0528109	-91174	chr11:17096200-17096291
rs544566	11	18065861	ENSG00000129158	SERGEF	4.97608e-10	-0.340919	0.0538697	T	C	0.5875	0.590643	0.563953	0.567376	0.576241	-31152	chr11:17809594-18034709
rs1140047	11	18327684	ENSG00000110768	GTF2H1	9.91812e-12	0.466519	0.0671245	G	T	0.679012	0.703488	0.701754	0.682432	0.694056	-16157	chr11:18343841-18387808
rs1506520	11	18473138	ENSG00000166796	LDHC	2.73197e-82	-1.68026	0.0738194	A	C	0.871951	0.875723	0.864162	0.885135	0.874132	39285	chr11:18433853-18473605
rs141999214	11	18659145	ENSG00000179119	SPTY2D1	2.99453e-07	0.109939	0.0212032	A	C	0.0679012	0.0523256	0.0591716	0.0874126	0.0654867	-3105	chr11:18627947-18656040
rs426876	11	22703360	ENSG00000148935	GAS2	1.98913e-10	-0.517239	0.0798394	T	A	0.347561	0.323034	0.331461	0.283784	0.319113	56173	chr11:22647187-22770736
rs10835259	11	28037253	ENSG00000169519	METTL15	8.73282e-17	-0.473579	0.055188	T	C	0.52439	0.542373	0.537356	0.540268	0.537801	-92541	chr11:28129794-28355054
rs144929879	11	31016076	ENSG00000170959	DCDC1	1.27932e-06	-0.366181	0.0748099	T	TTA	0.526667	0.527778	0.592357	0.597015	0.564394	-69121	chr11:30851915-30946955
rs1467509	11	33057317	ENSG00000176148	TCP11L1	3.92474e-08	0.323514	0.0580872	A	C	0.318182	0.349359	0.388554	0.354015	0.358209	-3645	chr11:33060962-33095109
rs57177321	11	33988111	ENSG00000085063	CD59	1.47053e-06	0.554692	0.113988	C	T	0.0705128	0.0922619	0.0335366	0.0629371	0.0641953	-244109	chr11:33719806-33744002
rs984690	11	34935661	ENSG00000149089	APIP	6.52086e-18	-0.644385	0.0722928	G	T	0.771084	0.741573	0.764045	0.812081	0.770408	-23373	chr11:34874640-34912288
rs3794170	11	34937138	ENSG00000149089	APIP	4.83409e-23	-1.04162	0.100891	T	C	0.0963855	0.0983146	0.123596	0.114094	0.109694	-24850	chr11:34874640-34912288
rs11555762	11	43876698	ENSG00000149084	HSD17B12	1.85487e-12	-0.54605	0.0758114	C	T	0.283133	0.294944	0.258427	0.251678	0.271259	298713	chr11:43577985-43694812
rs2074038	11	44087989	ENSG00000110455	ACCS	1.13516e-20	1.12599	0.1162	G	T	0.123457	0.108187	0.0882353	0.131034	0.110229	515	chr11:44087474-44099249
rs6485642	11	45821683	ENSG00000205106	-	7.02327e-13	0.0763547	0.0103942	T	C	0.392405	0.383929	0.257962	0.408088	0.35463	28701	chr11:45792982-45793909
rs6485696	11	46842045	ENSG00000175220	ARHGAP1	6.23023e-08	0.319489	0.0582581	C	T	0.638554	0.676136	0.69774	0.674497	0.676923	-119896	chr11:46698629-46722149
rs71042645	11	47038724	ENSG00000134569	LRP4	1.43838e-06	0.115953	0.0238059	AT	A	0.679245	0.682927	0.724771	0.747312	0.710317	-98551	chr11:46878418-46940173
rs12787646	11	47669665	ENSG00000172247	C1QTNF4	1.56599e-14	-0.453841	0.0575457	T	C	0.343373	0.345506	0.367052	0.34589	0.351724	-53454	chr11:47611215-47616211
rs7938083	11	57493622	ENSG00000156603	MED19	6.08244e-13	-0.279289	0.0379112	C	A	0.359756	0.328571	0.30226	0.30137	0.318103	-13941	chr11:57471185-57479681
rs10896883	11	58716113	ENSG00000110042	DTX4	2.36762e-08	0.700578	0.123741	T	C	0.140244	0.129213	0.123596	0.133562	0.130137	-222789	chr11:58938902-58972382
rs12798266	11	60118851	ENSG00000166927	MS4A7	1.16335e-08	0.400925	0.0692549	G	A	0.650602	0.636364	0.620787	0.628378	0.631624	-27103	chr11:60145954-60162284
rs6591578	11	60158649	ENSG00000166928	MS4A14	9.23887e-25	0.715478	0.0664442	G	A	0.644578	0.646067	0.624294	0.635135	0.636519	12647	chr11:60146002-60185161
rs198460	11	61524974	ENSG00000124920	MYRF	6.60894e-34	-0.769488	0.0593561	G	A	0.439759	0.485795	0.488304	0.513793	0.486957	4861	chr11:61520113-61534339
rs174541	11	61565908	ENSG00000221968	FADS3	5.53989e-11	-0.471922	0.0706169	T	C	0.402439	0.33815	0.363372	0.34589	0.356894	93615	chr11:61640990-61659523
rs174544	11	61567753	ENSG00000149485	FADS1	4.35179e-13	-0.798222	0.10764	C	A	0.36747	0.276836	0.322674	0.305369	0.310671	16881	chr11:61567098-61584634
rs168959	11	61876289	ENSG00000162236	STX5	1.29273e-07	-0.642967	0.120253	T	C	0.921687	0.954802	0.94382	0.944828	0.944254	723271	chr11:62574368-62599560
rs2463822	11	62103420	ENSG00000162174	ASRGL1	1.96542e-10	-1.01222	0.156197	T	C	0.915663	0.851124	0.856742	0.879195	0.869048	-1499	chr11:62104919-62160882
rs10501392	11	62914847	ENSG00000133328	HRASLS2	1.21473e-07	0.474766	0.088599	A	G	0.138889	0.165663	0.150602	0.151163	0.153846	416008	chr11:63320241-63330855
rs200185247	11	62918345	ENSG00000149742	SLC22A9	1.21157e-06	-0.325665	0.0663816	A	AT	0.666667	0.641509	0.646104	0.647727	0.648077	-218915	chr11:63137260-63177710
rs78008666	11	63093253	ENSG00000184999	SLC22A10	6.30526e-30	-0.447227	0.0371523	T	C	0.698795	0.668539	0.671348	0.677852	0.67602	187915	chr11:62905338-63137190
rs11601522	11	63958409	ENSG00000149743	TRPT1	2.9193e-08	0.353746	0.0629041	C	T	0.319277	0.338983	0.322674	0.268456	0.313253	35213	chr11:63991270-63993622
rs521950	11	64127744	ENSG00000168071	CCDC88B	1.06815e-07	-0.0571214	0.0106116	A	G	0.382716	0.491573	0.424855	0.420139	0.438368	20050	chr11:64107694-64125006
rs11231837	11	64368428	ENSG00000110076	NRXN2	4.20148e-14	0.830442	0.107165	C	T	0.21875	0.182584	0.208571	0.194631	0.198454	122232	chr11:64373645-64490660
rs2361216	11	64472319	ENSG00000168065	SLC22A11	9.629e-10	0.4686	0.0753518	T	C	0.23494	0.182584	0.210674	0.187919	0.19983	149222	chr11:64323097-64340347
rs149799719	11	64473536	ENSG00000168066	SF1	1.85802e-06	0.449585	0.0933165	T	TTA	0.108434	0.119318	0.119318	0.0856164	0.109294	72722	chr11:64532077-64546258
rs629710	11	65109233	ENSG00000014138	POLA2	9.32743e-07	0.354445	0.0714724	A	C	0.708861	0.781818	0.764331	0.762774	0.761152	80001	chr11:65029232-65066156
rs5858	11	65120391	ENSG00000133884	DPF2	1.21021e-12	0.503572	0.0693055	T	C	0.709877	0.782353	0.762658	0.768116	0.76234	19167	chr11:65101224-65120720
rs11227226	11	65330510	ENSG00000168056	LTBP3	1.17546e-20	1.34939	0.139314	C	T	0.0421687	0.0477528	0.0423729	0.0680272	0.0504274	-5080	chr11:65306275-65325430
rs687672	11	65649984	ENSG00000172543	CTSW	2.3999e-10	0.432763	0.0671154	T	C	0.823171	0.755618	0.793785	0.798658	0.787543	2705	chr11:65647279-65651212
rs11227354	11	65702949	ENSG00000175376	EIF1AD	1.82491e-08	-0.324857	0.0569064	T	A	0.573171	0.488636	0.514205	0.531915	0.51913	66679	chr11:65764015-65769628
rs1638556	11	67213518	ENSG00000175634	RPS6KB2	1.54832e-07	-0.405562	0.0763427	T	C	0.379518	0.415254	0.387006	0.437063	0.406897	17588	chr11:67195930-67199053
rs11339320	11	67358635	ENSG00000167799	NUDT8	1.36689e-26	-0.679341	0.0605045	CA	C	0.668831	0.60241	0.770548	0.606618	0.66	38766	chr11:67395408-67397401
rs10431114	11	67468845	ENSG00000179038	-	4.98416e-07	0.0958655	0.0188533	T	A	0.0783133	0.0819209	0.056213	0.0170068	0.0572917	-504207	chr11:66963390-66964638
rs3794027	11	68697336	ENSG00000132740	IGHMBP2	3.70826e-22	0.608239	0.0602769	T	C	0.324324	0.310241	0.302548	0.35	0.320298	26027	chr11:68671309-68708067
rs11600392	11	68720915	ENSG00000197345	MRPL21	9.67615e-12	-0.391897	0.0563569	A	G	0.295181	0.308989	0.27809	0.355705	0.309524	-49627	chr11:68658743-68671288
rs11228490	11	68860872	ENSG00000162341	TPCN2	3.09646e-11	-0.573575	0.0846709	G	C	0.289157	0.351124	0.331461	0.291946	0.321429	44508	chr11:68816364-68855992
rs77347686	11	71217074	ENSG00000172890	NADSYN1	4.82727e-10	0.899988	0.142097	G	A	0.0361446	0.0628571	0.0561798	0.0704698	0.0589744	52920	chr11:71164154-71212862
rs61633235	11	71851948	ENSG00000110203	FOLR3	2.10187e-07	0.360245	0.0685684	AG	A	0.428571	0.372	0.471074	0.43617	0.425505	26034	chr11:71825914-71850672
rs555306	11	71854493	ENSG00000110203	FOLR3	9.50578e-22	-0.893242	0.0894888	C	G	0.861446	0.837079	0.890449	0.862416	0.863095	28579	chr11:71825914-71850672
rs71272255	11	71897473	ENSG00000255562	UNC93B6	1.78653e-08	0.0873207	0.0152861	G	GT	0.0949367	0.0632184	0.0292398	0.0492958	0.0538869	583168	chr11:71314305-71319086
rs71479547	11	73480930	ENSG00000175581	MRPL48	2.91438e-14	0.529639	0.0678997	T	C	0.18125	0.205714	0.163793	0.195804	0.187063	-17430	chr11:73498360-73575656
rs7942963	11	73615599	ENSG00000175575	PAAF1	1.49333e-10	-0.811365	0.124351	G	A	0.060241	0.0564972	0.0681818	0.0671141	0.0632479	27856	chr11:73587743-73638615
rs625347	11	73703786	ENSG00000175567	UCP2	1.17204e-06	0.493242	0.100401	G	A	0.123457	0.140805	0.0818713	0.115385	0.114236	-9434	chr11:73685711-73694352
rs9787897	11	74659302	ENSG00000166435	XRRA1	3.56527e-51	1.0186	0.0611262	A	T	0.343373	0.300562	0.295977	0.323741	0.310976	923	chr11:74518783-74660225
rs17245228	11	75421115	ENSG00000166391	MOGAT2	4.42846e-08	0.313586	0.0565301	T	C	0.463855	0.547753	0.564607	0.52349	0.534864	-7748	chr11:75428863-75442660
rs2513523	11	76239150	ENSG00000158636	C11orf30	2.57754e-08	0.330714	0.0585727	C	T	0.579268	0.601695	0.589888	0.596552	0.593643	83184	chr11:76155966-76208275
rs58843804	11	76727151	ENSG00000078124	ACER3	5.52742e-31	-0.898329	0.0731088	A	AG	0.759036	0.725989	0.717143	0.788591	0.744007	155241	chr11:76571910-76730811
rs6592753	11	77677019	ENSG00000087884	AAMDC	3.61429e-07	-0.0580705	0.0112797	A	G	0.740964	0.699438	0.707386	0.748276	0.719931	144865	chr11:77532154-77629478
rs7103329	11	78012383	ENSG00000033327	GAB2	2.25698e-19	0.726463	0.0778617	G	T	0.168675	0.170455	0.154494	0.147651	0.159556	116469	chr11:77926342-78128852
rs1939133	11	82602895	ENSG00000165490	C11orf82	3.52903e-07	-0.387917	0.0752814	C	T	0.407407	0.488764	0.422414	0.5	0.460276	-8121	chr11:82611016-82639931
rs59426273	11	82784316	ENSG00000246067	RAB30-AS1	2.58108e-07	-0.0462676	0.00887381	C	T	0.146341	0.177966	0.157143	0.13986	0.157712	1209	chr11:82783107-82817761
rs147020787	11	86068983	ENSG00000149196	C11orf73	6.23953e-11	0.435669	0.065376	AAAAT	AAAATAAAT	0.289157	0.327684	0.266871	0.362069	0.31338	55731	chr11:86013252-86056680
rs302647	11	87908346	ENSG00000123892	RAB38	4.61535e-17	0.356342	0.0411309	C	G	0.317073	0.325581	0.318182	0.356618	0.329505	289	chr11:87846409-87908635
rs201675477	11	88081027	ENSG00000109861	CTSC	1.17514e-06	-0.375566	0.0764557	AAG	A	0.572727	0.617647	0.627358	0.607843	0.611529	-10072	chr11:88026759-88070955
rs35844015	11	90142856	ENSG00000214391	-	1.21645e-06	-0.125654	0.0256168	C	T	0.0853659	0.0771429	0.0397727	0.0650685	0.0639033	127129	chr11:90015727-90017340
rs61918484	11	93296573	ENSG00000166012	TAF1D	1.26381e-07	0.561127	0.104863	G	A	0.0731707	0.066474	0.0730994	0.0308219	0.0603147	178087	chr11:93463113-93474660
rs56175344	11	93864393	ENSG00000110218	PANX1	1.86558e-09	-0.673495	0.110278	C	G	0.108434	0.115169	0.11236	0.134228	0.118197	2300	chr11:93862093-93915138
rs12292294	11	94195399	ENSG00000020922	MRE11A	4.07657e-09	0.334499	0.0560008	T	A	0.319277	0.235955	0.275281	0.256757	0.264906	31675	chr11:94152894-94227074
rs11020983	11	94695222	ENSG00000150316	CWC15	1.47734e-12	-0.441905	0.0610663	A	G	0.692771	0.669492	0.652542	0.695946	0.674359	11554	chr11:94695786-94706776
rs553998	11	95603439	ENSG00000166037	CEP57	4.76921e-11	-0.705665	0.105222	T	G	0.10241	0.11236	0.11236	0.0805369	0.102891	80311	chr11:95523128-95564431
rs12285347	11	102396607	ENSG00000137673	MMP7	2.85823e-15	-0.840063	0.103465	T	C	0.385542	0.437853	0.464912	0.471631	0.446678	4877	chr11:102391238-102401484
rs11225353	11	102509835	ENSG00000255798	-	3.51687e-43	0.278998	0.0185987	A	C	0.292683	0.205714	0.211765	0.188356	0.215532	-42205	chr11:102552040-102554644
rs143047537	11	107215961	ENSG00000152404	CWF19L2	8.63956e-09	-0.317112	0.0542831	GTTAC	G	0.27439	0.25	0.257143	0.30137	0.268566	112609	chr11:107197070-107328570
rs7931204	11	107384755	ENSG00000137760	ALKBH8	1.342e-06	-0.586927	0.120149	C	T	0.115854	0.0681818	0.0689655	0.0924658	0.0813149	51717	chr11:107373451-107436472
rs597383	11	107469336	ENSG00000110675	ELMOD1	4.86731e-19	1.43006	0.154834	G	C	0.0731707	0.0771429	0.059322	0.0758621	0.0708117	7520	chr11:107461816-107536210
rs112136244	11	110334622	ENSG00000137714	FDX1	1.33967e-06	0.363177	0.0743397	GT	G	0.177215	0.156069	0.156805	0.15035	0.157801	34016	chr11:110300606-110335605
rs11213812	11	111139290	ENSG00000196167	COLCA1	2.59615e-10	-0.0933311	0.0145031	G	A	0.487805	0.420904	0.385057	0.387681	0.411559	36480	chr11:111164113-111175770
rs56279702	11	112052071	ENSG00000150787	PTS	4.08188e-12	-0.62576	0.0883247	A	AT	0.234568	0.235632	0.204545	0.265517	0.233507	-45016	chr11:112097087-112104696
rs10891337	11	112063254	ENSG00000197580	BCO2	7.62204e-10	-0.577147	0.0922273	C	T	0.23494	0.235955	0.210674	0.268456	0.236395	17065	chr11:112046189-112089652
rs2250417	11	112085316	ENSG00000214264	-	3.63974e-09	-0.0838358	0.0139896	T	C	0.536145	0.516854	0.519663	0.590604	0.539116	33821	chr11:112051495-112053914
rs2288159	11	113211329	ENSG00000149292	TTC12	3.32589e-09	0.613453	0.102101	G	T	0.168675	0.148876	0.11236	0.144295	0.139456	26079	chr11:113185250-113237114
rs6589485	11	115083875	ENSG00000182985	CADM1	1.69257e-12	-0.40141	0.0556253	G	A	0.475904	0.508427	0.466292	0.533557	0.497449	-14715	chr11:115039937-115069160
rs61606476	11	117924883	ENSG00000137648	TMPRSS4	7.17998e-07	-0.365766	0.0729787	TG	T	0.41791	0.330769	0.46748	0.369792	0.394231	-22869	chr11:117947752-117992605
rs4938473	11	117927550	ENSG00000177098	SCN4B	7.94461e-09	-0.452736	0.0773034	G	A	0.29878	0.322857	0.364706	0.298611	0.325744	95985	chr11:118004091-118023535
rs7103936	11	118091636	ENSG00000149573	MPZL2	6.23968e-08	-0.459666	0.0838232	A	C	0.168675	0.207865	0.196629	0.208054	0.19898	43361	chr11:118124117-118134997
rs10790255	11	118515579	ENSG00000118094	TREH	3.92529e-13	0.556446	0.0748856	G	T	0.762195	0.755682	0.783133	0.763514	0.766608	34803	chr11:118528025-118550382
rs11825284	11	118880012	ENSG00000196655	TRAPPC4	6.4174e-10	0.0954256	0.0151795	G	A	0.259259	0.202857	0.151429	0.20068	0.194637	-9129	chr11:118889141-118894844
rs501351	11	118917814	ENSG00000256269	HMBS	7.99137e-18	0.585651	0.0658971	T	G	0.427711	0.40184	0.38	0.392593	0.396583	-37761	chr11:118955575-118960449
rs626151	11	120034170	ENSG00000137699	TRIM29	2.79821e-08	0.399706	0.0709794	G	T	0.08125	0.132948	0.144886	0.128378	0.12825	-25009	chr11:119981982-120009161
rs34108129	11	120205001	ENSG00000181264	TMEM136	1.88326e-10	0.547454	0.084388	G	GT	0.428571	0.392857	0.376623	0.421053	0.398969	9164	chr11:120195837-120204388
rs10893302	11	124752816	ENSG00000154134	ROBO3	1.39277e-07	-0.4142	0.0776733	G	T	0.144578	0.134831	0.143258	0.137584	0.139456	17535	chr11:124735281-124751362
rs11820228	11	124929447	ENSG00000149548	CCDC15	1.9441e-09	-0.64124	0.105117	T	C	0.156627	0.133523	0.137931	0.109589	0.132124	105431	chr11:124824016-124911385
rs7936224	11	126102617	ENSG00000165526	RPUSD4	1.36119e-11	-0.500484	0.0725179	T	A	0.168675	0.177966	0.178161	0.238095	0.19191	-21030	chr11:126071992-126081587
rs614700	11	126161490	ENSG00000110074	FOXRED1	3.63586e-25	0.81962	0.0753955	T	C	0.683544	0.755682	0.778107	0.814189	0.767483	22541	chr11:126138949-126146372
rs112209917	11	126203760	ENSG00000110063	DCPS	2.79469e-09	0.561444	0.0929821	T	TTCTC	0.195122	0.238636	0.235795	0.256944	0.236159	30114	chr11:126173646-126215644
rs2066985	11	126251286	ENSG00000110080	ST3GAL4	4.85625e-14	0.905454	0.117153	G	T	0.126506	0.142857	0.1	0.106897	0.118674	25752	chr11:126225534-126276921
rs7102249	11	130045978	ENSG00000149418	ST14	7.07048e-11	-1.13403	0.170679	G	C	0.0609756	0.0885714	0.0596591	0.0714286	0.0715517	16522	chr11:130029456-130080271
rs7108503	11	134280766	ENSG00000109956	B3GAT1	1.11649e-11	-0.781611	0.112755	A	G	0.12963	0.155172	0.128743	0.125874	0.136283	-23675	chr11:134248397-134257091
rs7315852	12	417633	ENSG00000010379	SLC6A13	2.525e-07	0.439908	0.0843025	A	G	0.222892	0.348315	0.317416	0.312081	0.312075	-45594	chr12:329788-372039
rs10661251	12	488640	ENSG00000120647	CCDC77	2.75105e-07	0.422939	0.0813102	C	CAT	0.901515	0.791367	0.870833	0.962185	0.875	-9798	chr12:498438-499291
rs4980837	12	676883	ENSG00000073614	KDM5A	9.81102e-07	-0.0477852	0.00965565	G	A	0.132911	0.110119	0.0764706	0.101399	0.100893	-178263	chr12:389294-498620
rs10849372	12	740938	ENSG00000177406	-	1.10056e-06	-0.0587413	0.0119258	C	T	0.355422	0.345506	0.328652	0.291946	0.328231	882	chr12:740056-755044
12:751010:CAA:C	12	751010	ENSG00000171840	NINJ2	3.01493e-18	-0.763145	0.0847004	CAA	C	0.385714	0.359375	0.33557	0.31746	0.345545	21935	chr12:673461-772945
rs7966355	12	2075652	ENSG00000151065	DCP1B	4.22783e-08	0.308766	0.0555756	G	A	0.506024	0.457627	0.477273	0.540816	0.491424	38025	chr12:2055219-2113677
rs10664124	12	3009768	ENSG00000078246	TULP3	1.12301e-09	0.527472	0.0851718	C	CTT	0.415663	0.415254	0.462857	0.422297	0.431389	23380	chr12:2986388-3043728
rs35039023	12	6291665	ENSG00000010278	CD9	3.36689e-10	-0.520505	0.0814204	CG	C	0.487654	0.482456	0.509036	0.539007	0.505367	-17215	chr12:6308880-6347425
rs77826268	12	6393613	ENSG00000089692	LAG3	1.15656e-06	-0.276485	0.0562481	T	C	0.144737	0.143713	0.125767	0.113475	0.130713	-488064	chr12:6881677-6887621
rs12296430	12	6503500	ENSG00000111321	LTBR	1.20769e-07	-0.434805	0.081125	G	C	0.185185	0.194767	0.132184	0.225694	0.182137	19290	chr12:6484210-6494323
rs2534713	12	6572587	ENSG00000139192	TAPBPL	1.54481e-37	0.829191	0.0601781	G	C	0.26506	0.350282	0.353933	0.308219	0.328767	11732	chr12:6560855-6571488
rs1001127	12	6601743	ENSG00000139190	VAMP1	4.54227e-07	0.307093	0.0601767	A	C	0.753012	0.651685	0.69382	0.684564	0.687075	-21590	chr12:6571402-6580153
rs1043271	12	6640676	ENSG00000010292	NCAPD2	6.87166e-10	0.506588	0.0807295	T	A	0.317073	0.261494	0.263006	0.267361	0.271379	38155	chr12:6602521-6620358
rs2365100	12	6835081	ENSG00000111652	COPS7A	1.66517e-07	-0.288461	0.0544424	G	A	0.591463	0.647399	0.657738	0.663265	0.646491	2175	chr12:6832906-6841022
rs2071066	12	6977275	ENSG00000010626	LRRC23	8.69681e-34	0.151736	0.0117291	T	C	0.293103	0.348148	0.157143	0.271028	0.27037	-5457	chr12:6982732-7016897
rs2071070	12	6980932	ENSG00000111671	SPSB2	9.3608e-16	0.817558	0.0988677	G	A	0.231884	0.292517	0.0966667	0.228448	0.207469	1568	chr12:6980098-6982500
rs71045296	12	9876780	ENSG00000184293	CLECL1	1.75501e-06	-0.64407	0.133357	GA	G	0.541667	0.485294	0.460526	0.466667	0.484127	-1523	chr12:9868455-9875257
rs11053539	12	10154580	ENSG00000172322	CLEC12A	4.87299e-21	0.792671	0.0809663	G	T	0.253012	0.266082	0.259036	0.21875	0.25	50666	chr12:10103914-10138194
rs71049094	12	10547752	ENSG00000205809	KLRC2	7.5288e-07	0.381346	0.0762322	T	TACCC	0.833333	0.78	0.819209	0.824324	0.810671	40752	chr12:10579452-10588504
rs11053915	12	10876805	ENSG00000060138	YBX3	1.14025e-06	-0.515438	0.104799	G	C	0.337349	0.398876	0.435393	0.392617	0.39966	-899	chr12:10851682-10875906
rs12311627	12	11144094	ENSG00000111215	PRR4	1.10751e-11	-0.0885535	0.0127724	G	A	0.283133	0.356742	0.373596	0.302013	0.337585	-108838	chr12:10977558-11035256
rs1047712	12	11324364	ENSG00000247157	-	9.93786e-36	-0.111084	0.00830455	G	A	0.572289	0.681034	0.665644	0.565972	0.631206	-376599	chr12:11700963-11717337
12:11425449:T:TTTATATTATA	12	11425449	ENSG00000255790	-	8.83901e-07	0.0599463	0.0120614	T	TTTATATTATA	0.123457	0.102273	0.0964912	0.133562	0.111498	214163	chr12:11552314-11639612
rs2900128	12	11460475	ENSG00000212124	TAS2R19	1.3859e-06	-0.0729663	0.014957	A	G	0.285714	0.295302	0.259124	0.224299	0.266447	-285256	chr12:11174217-11175219
rs4764039	12	14064461	ENSG00000070019	GUCY2C	1.73844e-06	0.573075	0.118608	C	T	0.0722892	0.0955056	0.0926966	0.0637584	0.0833333	785058	chr12:14765575-14849519
rs147057511	12	14914708	ENSG00000246705	H2AFJ	1.4394e-18	0.69317	0.0761549	TA	T	0.162651	0.227528	0.211864	0.251678	0.219761	-12561	chr12:14927269-14930934
rs2445370	12	15084111	ENSG00000139055	ERP27	1.69838e-06	-0.279785	0.057849	A	G	0.385542	0.365169	0.390449	0.409396	0.386905	7905	chr12:15066968-15092016
rs34904946	12	18425922	ENSG00000139144	PIK3C2G	4.99919e-10	0.536512	0.084786	T	TCA	0.420732	0.379412	0.410405	0.454861	0.413884	25375	chr12:18400547-18516022
rs3764041	12	21489705	ENSG00000084453	SLCO1A2	1.64397e-06	-0.421445	0.0870176	C	T	0.13253	0.191011	0.11236	0.187919	0.158163	58666	chr12:21417533-21548371
rs71444124	12	21610745	ENSG00000121350	PYROXD1	6.10167e-22	-0.602455	0.0600467	A	ATCCAGTCACCTCCCACCAGGCCGTACC	0.493902	0.421512	0.470414	0.5	0.466431	20197	chr12:21590548-21615061
rs7979301	12	22968785	ENSG00000139163	ETNK1	3.96449e-07	0.837843	0.163321	C	A	0.0958904	0.0700637	0.0389222	0.0416667	0.0567108	190777	chr12:22778008-22843599
rs6487842	12	29818204	ENSG00000133687	TMTC1	1.61211e-07	-0.0674427	0.0127136	C	T	0.53012	0.536517	0.525281	0.610738	0.55102	119488	chr12:29653772-29937692
rs302344	12	29940953	ENSG00000133687	TMTC1	9.99664e-12	-0.106534	0.0153311	C	T	0.253012	0.27809	0.308989	0.231544	0.272109	-3261	chr12:29653772-29937692
rs68104812	12	30832520	ENSG00000133704	IPO8	7.60385e-10	-0.353295	0.0564524	GA	G	0.47561	0.52	0.49422	0.496575	0.5	16400	chr12:30781921-30848920
rs2302848	12	31265823	ENSG00000013573	DDX11	1.1164e-35	-0.9375	0.0701463	A	G	0.457317	0.428994	0.430723	0.440559	0.436607	39045	chr12:31226778-31257725
rs1259878	12	32047624	ENSG00000174718	KIAA1551	1.6504e-06	0.376605	0.0777723	C	T	0.333333	0.389881	0.329268	0.382979	0.361913	-64679	chr12:32112303-32145768
rs11175260	12	40521896	ENSG00000188906	LRRK2	9.81306e-13	0.233011	0.0319331	T	C	0.0421687	0.0421348	0.0702247	0.0503356	0.0527211	-68649	chr12:40590545-40677754
rs10880245	12	42509697	ENSG00000151233	GXYLT1	5.16312e-07	-0.0515468	0.0101514	A	G	0.345238	0.336449	0.290476	0.286585	0.311012	28984	chr12:42475646-42538681
rs2074193	12	47771429	ENSG00000257906	-	4.28171e-07	-0.0955072	0.0186725	T	G	0.23494	0.244382	0.284091	0.248322	0.255973	-37361	chr12:47808790-47813962
rs5798039	12	48144634	ENSG00000079337	RAPGEF3	1.04452e-09	0.586407	0.0945026	T	TG	0.176829	0.125714	0.111429	0.140411	0.132353	7610	chr12:48128454-48152244
12:49043637:AAAAAAAAAAAAAAAGAAAG:A	12	49043637	ENSG00000139620	KANSL2	6.11485e-08	0.396177	0.0721961	AAAAAAAAAAAAAAAGAAAG	A	0.272152	0.282051	0.324675	0.276423	0.291992	29839	chr12:49047183-49073476
rs139089295	12	50137180	ENSG00000123352	SPATS2	1.02744e-06	0.650941	0.131781	G	T	0.0875	0.059322	0.0482955	0.0517241	0.0579585	376814	chr12:49760366-49888554
rs6580721	12	50155400	ENSG00000178401	DNAJC22	1.98264e-07	-0.503284	0.0955913	A	G	0.191358	0.200565	0.0784884	0.176	0.155856	414701	chr12:49740699-49745958
rs12818033	12	51357325	ENSG00000161800	RACGAP1	7.47899e-07	0.477961	0.0955202	T	C	0.186747	0.202247	0.224719	0.171141	0.19898	-971184	chr12:50370705-50386141
rs148033597	12	51467009	ENSG00000135457	TFCP2	5.83487e-12	-0.674349	0.0959135	AACATACAT	A	0.103659	0.117978	0.122857	0.121528	0.118307	99655	chr12:51487445-51566664
rs599270	12	53020737	ENSG00000170486	KRT72	1.9883e-08	-0.290763	0.0510721	C	A	0.283133	0.292135	0.274286	0.251724	0.275387	-25415	chr12:52979372-52995322
rs267607656	12	53069222	ENSG00000167768	KRT1	3.43253e-08	0.368644	0.0658998	CACCTCCGGAGCCGTAGCTGCT	C	0.285714	0.364407	0.342593	0.258427	0.321429	4969	chr12:53068519-53074191
rs4758965	12	53662735	ENSG00000135476	ESPL1	4.07945e-18	-2.479	0.276286	C	T	0.716867	0.679775	0.716292	0.647651	0.687925	653	chr12:53662082-53687427
rs142712441	12	53665870	ENSG00000135476	ESPL1	4.04335e-15	0.719922	0.0891848	CAA	C	0.753012	0.700565	0.732955	0.654362	0.705983	3788	chr12:53662082-53687427
rs10699711	12	53805438	ENSG00000185591	SP1	7.50276e-07	0.438026	0.0875505	T	TTA	0.20122	0.158683	0.183432	0.172535	0.175893	31479	chr12:53773959-53776361
rs7304798	12	54867184	ENSG00000170627	GTSF1	7.01939e-22	1.02517	0.102345	A	C	0.0963855	0.109551	0.0983146	0.0671141	0.0935374	149	chr12:54849733-54867333
rs34071274	12	54981146	ENSG00000135447	PPP1R1A	2.35454e-07	-0.412435	0.078833	T	C	0.12	0.151786	0.125	0.141379	0.136861	1154	chr12:54969170-54982300
rs11834257	12	56858646	ENSG00000166881	TMEM194A	1.00479e-07	-0.122496	0.0227076	G	T	0.929688	0.942568	0.948413	0.945946	0.943207	613900	chr12:57449425-57472546
rs2291617	12	58166403	ENSG00000123427	METTL21B	3.90947e-18	0.706275	0.0786728	T	G	0.319277	0.311798	0.297753	0.322148	0.311224	1129	chr12:58165274-58174213
rs10877016	12	58167992	ENSG00000123297	TSFM	1.58847e-26	-0.655007	0.0584214	A	G	0.319277	0.308989	0.293785	0.316327	0.307692	-8379	chr12:58176371-58191367
12:58349063:G:GT	12	58349063	ENSG00000166896	XRCC6BP1	4.13817e-22	-0.144273	0.0143155	G	GT	0.346154	0.308176	0.323529	0.344444	0.327619	13740	chr12:58335323-58345667
rs34755483	12	66530019	ENSG00000155957	TMBIM4	1.43178e-17	-0.595819	0.0676036	G	C	0.355422	0.39548	0.347561	0.363946	0.367776	33746	chr12:66517708-66563765
rs2439759	12	69022440	ENSG00000111581	NUP107	4.17658e-07	0.390437	0.0762606	T	A	0.664634	0.730114	0.726744	0.705479	0.713542	-58073	chr12:69080513-69136785
rs4761234	12	69732105	ENSG00000127337	YEATS4	4.01002e-16	-0.505417	0.0603	T	C	0.46988	0.46875	0.474286	0.442177	0.463855	-21377	chr12:69753482-69784576
rs2168029	12	69734641	ENSG00000090382	LYZ	8.55925e-27	-0.858719	0.076139	A	C	0.524096	0.525281	0.511236	0.483221	0.510204	-7479	chr12:69742120-69748014
rs9652029	12	70199184	ENSG00000166268	MYRFL	1.37451e-26	1.82069	0.162165	G	A	0.0240964	0.0674157	0.0649718	0.057047	0.0579216	-19899	chr12:70219083-70352503
rs78129473	12	70636829	ENSG00000257815	-	2.689e-12	0.0920197	0.0128746	G	A	0.13253	0.124294	0.102339	0.157534	0.127383	309	chr12:70297812-70637138
rs4142884	12	71524473	ENSG00000127324	TSPAN8	1.07095e-19	0.873855	0.0927579	G	A	0.391566	0.382022	0.404494	0.367347	0.386519	311205	chr12:71518864-71835678
rs1526803	12	75348199	ENSG00000166006	KCNC2	1.3986e-07	0.387258	0.0726318	C	G	0.229167	0.310976	0.29085	0.244094	0.277132	253585	chr12:75433856-75601784
rs201207445	12	75775309	ENSG00000180481	GLIPR1L2	1.55662e-13	-0.661358	0.087438	CT	C	0.423611	0.438356	0.442029	0.50431	0.45339	-9540	chr12:75784849-75826468
rs73385509	12	76869768	ENSG00000257872	-	1.48456e-07	0.0507949	0.00954715	G	A	0.0961538	0.117816	0.123529	0.0964286	0.11121	338564	chr12:76531204-76532390
rs17259565	12	77033239	ENSG00000179941	BBS10	8.6937e-07	-0.452283	0.0909398	C	T	0.295181	0.300562	0.300562	0.268456	0.291667	-291017	chr12:76738253-76742222
rs7972702	12	93868767	ENSG00000198015	MRPL42	8.50994e-08	0.331338	0.0610677	A	G	0.542169	0.556497	0.542945	0.569444	0.553792	7504	chr12:93861263-93897545
rs12424500	12	95480524	ENSG00000180263	FGD6	1.79552e-11	0.093474	0.0136283	A	G	0.168675	0.275281	0.261236	0.246622	0.248722	130716	chr12:95470524-95611240
rs35834603	12	96241630	ENSG00000165972	CCDC38	2.29225e-19	-0.688442	0.0738015	T	C	0.373494	0.390449	0.437853	0.373188	0.398438	31819	chr12:96260825-96273449
rs56000372	12	96260251	ENSG00000139343	SNRPF	7.38946e-07	0.587679	0.11739	T	G	0.0914634	0.0758427	0.100575	0.0594406	0.0814558	7546	chr12:96252705-96260831
rs2060547	12	96326898	ENSG00000165972	CCDC38	8.14584e-10	0.476812	0.0763268	A	T	0.391566	0.373596	0.353933	0.389262	0.37415	-53449	chr12:96260825-96273449
rs1561095	12	96331601	ENSG00000139344	AMDHD1	5.73305e-11	0.565632	0.0847079	C	T	0.391566	0.375706	0.360795	0.387755	0.376501	-5469	chr12:96337070-96362370
rs12581119	12	99112323	ENSG00000166130	IKBIP	4.77621e-17	0.739267	0.0853735	A	G	0.292683	0.322034	0.272727	0.304196	0.298443	-73591	chr12:99007182-99038732
rs7138889	12	104164380	ENSG00000111696	NT5DC3	6.93337e-11	0.0879165	0.0132258	T	C	0.301205	0.235955	0.266854	0.204698	0.246599	14782	chr12:104164230-104179162
rs1370410	12	104241392	ENSG00000214198	-	8.69618e-08	-0.0578261	0.0106657	T	C	0.222892	0.227528	0.199438	0.224832	0.217687	34974	chr12:104237526-104276366
rs2583264	12	104339610	ENSG00000204954	C12orf73	1.29278e-07	-0.0489156	0.00914864	T	C	0.331325	0.299435	0.275281	0.302013	0.297274	19863	chr12:104343979-104359473
rs1148430	12	106515481	ENSG00000074590	NUAK1	5.87618e-09	0.42	0.071072	C	T	0.591463	0.560345	0.556818	0.582192	0.569204	18330	chr12:106457117-106533811
rs880659	12	108062451	ENSG00000151136	BTBD11	2.1844e-13	0.154	0.0204918	G	A	0.277108	0.294944	0.345029	0.267123	0.300173	350262	chr12:107712189-108053419
rs1420661	12	109029940	ENSG00000110880	CORO1C	2.40329e-09	-0.438007	0.0722301	C	A	0.30303	0.35461	0.37234	0.340336	0.349036	95432	chr12:109038884-109125372
rs3782894	12	110026024	ENSG00000139428	MMAB	1.49638e-07	-0.417282	0.0784526	G	T	0.542683	0.533898	0.567797	0.57483	0.555746	-14345	chr12:109991541-110011679
rs113961818	12	110423670	ENSG00000174456	C12orf76	3.06477e-11	-0.100191	0.0147866	AAC	A	0.14375	0.125	0.141618	0.111888	0.129371	62690	chr12:110465871-110486360
rs7114	12	112460749	ENSG00000198270	TMEM116	8.56538e-19	1.02262	0.111562	A	G	0.114458	0.0758427	0.101124	0.0671141	0.0867347	-9820	chr12:112369085-112450929
rs2269899	12	113381956	ENSG00000089127	OAS1	6.41827e-12	0.472138	0.0672911	C	T	0.638554	0.623596	0.615169	0.661074	0.632653	37375	chr12:113344581-113357708
rs57763176	12	113605672	ENSG00000139405	RITA1	2.13938e-09	-0.685596	0.11269	T	TGGCCCTGGGCA	0.0864198	0.0730337	0.0359281	0.0604027	0.0608696	-17658	chr12:113623330-113630173
rs59214512	12	118300558	ENSG00000111445	RFC5	1.54835e-06	0.656699	0.135246	G	A	0.0432099	0.0505618	0.0718563	0.0629371	0.0588752	-150834	chr12:118451392-118462786
rs10849680	12	120050640	ENSG00000248636	-	1.25291e-20	0.186922	0.0193134	A	C	0.343373	0.36	0.331461	0.338926	0.34359	55244	chr12:119825791-120105884
rs58105891	12	120109284	ENSG00000111725	PRKAB1	4.88176e-17	1.10173	0.127274	AGGCACCTCTTCACAGGAC	A	0.0853659	0.0780347	0.0581395	0.0384615	0.0631579	3727	chr12:120105557-120119435
rs12423303	12	120785685	ENSG00000089163	SIRT4	1.04002e-06	0.90487	0.18328	A	G	0.0240964	0.0589888	0.0561798	0.0469799	0.0501701	45567	chr12:120740118-120741861
rs75047318	12	120869079	ENSG00000110871	COQ5	2.33073e-11	-0.816832	0.119798	T	C	0.0759494	0.0726744	0.035503	0.112319	0.0716846	97906	chr12:120941076-120966985
rs3044471	12	120898801	ENSG00000110871	COQ5	6.52424e-07	0.35054	0.0696724	CAAAA	C	0.388889	0.37037	0.363636	0.376984	0.372763	68184	chr12:120941076-120966985
rs10657271	12	121338400	ENSG00000157837	SPPL3	6.41822e-12	0.388025	0.0553029	G	GA	0.404412	0.331126	0.310078	0.320833	0.333333	3774	chr12:121200312-121342174
rs10540448	12	121377845	ENSG00000089094	KDM2B	1.02201e-07	-0.270354	0.0501465	CTG	C	0.35	0.357576	0.404192	0.363309	0.372051	640519	chr12:121866899-122018364
rs12368199	12	121472167	ENSG00000157895	C12orf43	1.01779e-06	-0.399849	0.0809167	G	A	0.146341	0.106509	0.0982143	0.184028	0.129663	-17877	chr12:121440224-121454290
rs1653604	12	121611201	ENSG00000089041	P2RX7	1.61184e-09	0.272895	0.0445031	T	C	0.52439	0.449438	0.442857	0.475862	0.464655	40580	chr12:121570621-121622884
rs2686341	12	121684286	ENSG00000110931	CAMKK2	7.37673e-14	0.413677	0.0539351	T	C	0.567901	0.471751	0.533133	0.510417	0.513204	28048	chr12:121675496-121712334
rs71082907	12	122322511	ENSG00000110801	PSMD9	7.44312e-07	0.340612	0.0680579	ATC	A	0.5	0.571856	0.533537	0.532609	0.540219	-4125	chr12:122326636-122356203
rs11057203	12	123725688	ENSG00000111328	CDK2AP1	2.61851e-10	0.340403	0.0529081	G	T	0.75	0.746154	0.72449	0.694444	0.7275	30999	chr12:123745527-123756687
rs10846490	12	123750994	ENSG00000256092	-	1.4091e-16	0.0804839	0.00944762	G	A	0.0542169	0.0621469	0.0428571	0.0650685	0.055938	-97420	chr12:123848414-123850334
rs73216931	12	123891209	ENSG00000150967	ABCB9	4.30703e-07	-0.29187	0.0570761	C	T	0.707317	0.713855	0.825949	0.728571	0.749084	-440202	chr12:123405497-123451007
rs71306298	12	125315525	ENSG00000073060	SCARB1	8.34972e-07	-0.402439	0.0807854	A	ATT	0.454545	0.503165	0.515823	0.534351	0.508772	32938	chr12:125261401-125348463
rs16920385	12	126734168	ENSG00000256342	-	2.80867e-09	0.0356588	0.00590637	C	T	0.108974	0.0858896	0.0573248	0.12406	0.0903955	153631	chr12:126580537-126588481
rs524380	12	129388263	ENSG00000151948	GLT1D1	1.61882e-34	-0.832836	0.0635613	G	A	0.554878	0.471264	0.5	0.560811	0.514757	50292	chr12:129337971-129469501
rs11060010	12	129394746	ENSG00000139370	SLC15A4	9.32776e-08	0.359284	0.0664295	G	A	0.385542	0.426966	0.396067	0.342282	0.390306	-86218	chr12:129277738-129308528
rs7305915	12	131226403	ENSG00000060709	RIMBP2	1.81728e-08	-0.134473	0.023553	G	A	0.409639	0.401685	0.401685	0.352349	0.390306	-223993	chr12:130880681-131002410
rs6598198	12	132552494	ENSG00000185163	DDX51	8.18392e-09	0.468633	0.0800893	A	T	0.162651	0.213483	0.196629	0.161074	0.187925	76386	chr12:132621138-132628880
rs112664491	12	132674361	ENSG00000256576	-	7.65613e-11	0.0942383	0.0142105	C	G	0.153846	0.190058	0.0887574	0.186207	0.153641	-121	chr12:132671286-132674240
rs79365471	12	133270663	ENSG00000176894	PXMP2	1.93746e-06	0.439024	0.0912892	A	T	0.368421	0.360215	0.335165	0.304878	0.338816	6472	chr12:133264191-133281577
rs3924363	12	133325352	ENSG00000204583	LRCOL1	8.58002e-08	-0.120267	0.0221723	A	G	0.512195	0.453216	0.443787	0.458333	0.460247	-138369	chr12:133179735-133186983
rs9669768	12	133775530	ENSG00000090612	ZNF268	8.68429e-11	0.418829	0.0633479	G	A	0.313253	0.365169	0.364407	0.33557	0.350085	67961	chr12:133707569-133778955
rs4294650	13	21356540	ENSG00000172458	IL17D	5.47657e-16	0.634666	0.0760946	C	T	0.295181	0.325843	0.314607	0.302013	0.312075	80275	chr13:21276265-21278225
rs1325788	13	22039671	ENSG00000165487	MICU2	3.99402e-07	-0.377257	0.0735598	C	T	0.222892	0.244382	0.22191	0.197987	0.222789	37541	chr13:22066835-22077212
rs9511739	13	25859951	ENSG00000139505	MTMR6	1.55904e-08	0.779972	0.135957	C	T	0.0783133	0.0742857	0.0681818	0.0714286	0.0722892	1753	chr13:25802306-25861704
13:27121560:CA:C	13	27121560	ENSG00000132970	WASF3	3.87555e-12	-0.67065	0.0945566	CA	C	0.765823	0.704023	0.708571	0.755319	0.726714	-10279	chr13:27131839-27263062
rs2232669	13	28195495	ENSG00000186184	POLR1D	5.58237e-07	0.383125	0.0756822	C	T	0.114458	0.136364	0.119186	0.101399	0.119338	593	chr13:28194902-28197589
rs1575304	13	29533688	ENSG00000132938	MTUS2	1.3481e-16	-0.184715	0.0216681	C	T	0.573171	0.608571	0.622699	0.577465	0.599644	-65059	chr13:29598747-30077892
rs4943325	13	31913166	ENSG00000187676	B3GALTL	5.58259e-08	0.076309	0.0138632	G	C	0.789157	0.759887	0.734463	0.780405	0.761538	139094	chr13:31774072-31906413
rs743760	13	33071127	ENSG00000244754	N4BP2L2	1.14722e-21	0.582234	0.058459	G	C	0.36747	0.384831	0.359551	0.379195	0.373299	-16352	chr13:33006553-33054775
rs4942911	13	33367176	ENSG00000083642	PDS5B	4.14306e-07	0.324307	0.0633243	C	T	0.4375	0.451429	0.414286	0.455172	0.43913	206613	chr13:33160563-33352157
rs9547414	13	36926750	ENSG00000133104	SPG20	1.1516e-15	-0.766545	0.0930099	A	G	0.319277	0.294944	0.27809	0.271812	0.287415	-6330	chr13:36875774-36920420
rs201968659	13	38610258	ENSG00000223685	LINC00571	2.01112e-09	-0.0748839	0.0122872	T	C	0.457317	0.443182	0.45	0.5	0.461471	107111	chr13:38624953-38717369
rs7996140	13	39841063	ENSG00000120685	PROSER1	8.8715e-07	0.0593766	0.0119486	T	G	0.06875	0.0789474	0.0462428	0.0688406	0.0649466	-228811	chr13:39584002-39612252
rs12876750	13	43534130	ENSG00000133106	EPSTI1	3.11498e-07	-0.516902	0.0998396	A	G	0.180723	0.164773	0.152439	0.166667	0.164021	32277	chr13:43460523-43566407
rs17553284	13	43597706	ENSG00000120675	DNAJC15	2.68999e-41	-0.833293	0.0570814	C	T	0.302469	0.215909	0.225146	0.244898	0.238261	368	chr13:43597338-43683045
rs10715824	13	44482351	ENSG00000151773	CCDC122	5.61495e-07	-0.349278	0.069012	TA	T	0.174699	0.176966	0.150568	0.194631	0.173208	-33289	chr13:44398044-44449062
rs9595066	13	44706268	ENSG00000227258	SMIM2-AS1	3.3612e-17	-0.16356	0.0187906	T	C	0.873494	0.839888	0.837079	0.892617	0.857143	-10413	chr13:44716681-44722166
rs75330252	13	45970108	ENSG00000174032	SLC25A30	8.75761e-10	0.237177	0.0380414	G	A	0.0460526	0.05	0.0434783	0.0642857	0.0511883	22407	chr13:45967450-45992515
rs9316348	13	48666690	ENSG00000136143	SUCLA2	3.66664e-08	-0.466537	0.0835799	G	A	0.180723	0.171348	0.196629	0.167785	0.179422	-142994	chr13:48510621-48523696
rs35097626	13	50031536	ENSG00000136169	SETDB2	3.40703e-08	-0.394393	0.0704855	A	AG	0.638554	0.745714	0.748588	0.709459	0.722127	13108	chr13:50018428-50069138
rs145329015	13	50074862	ENSG00000102547	CAB39L	1.44372e-06	-0.505418	0.103782	ACAG	A	0.0844156	0.0911765	0.0576923	0.0496454	0.0698529	-99127	chr13:49882785-49975735
rs7322908	13	50100090	ENSG00000136147	PHF11	1.28682e-18	-0.0841551	0.00923156	T	A	0.474684	0.497143	0.50641	0.503546	0.498185	30345	chr13:50069745-50095169
rs1325659	13	50161042	ENSG00000136144	RCBTB1	2.73352e-08	-0.63674	0.112986	A	G	0.108434	0.142045	0.148876	0.0872483	0.125427	-19583	chr13:50106081-50141459
rs9596183	13	50307834	ENSG00000102753	KPNA3	1.0727e-06	-0.353616	0.0717158	T	C	0.525641	0.517045	0.488636	0.452381	0.493068	59223	chr13:50273446-50367057
rs2408217	13	51566011	ENSG00000136104	RNASEH2B	3.54863e-09	0.50442	0.0841108	T	G	0.903846	0.897059	0.904908	0.892857	0.899274	82198	chr13:51483813-51530901
rs201506028	13	51654655	ENSG00000123201	GUCY1B2	3.12163e-39	-0.369841	0.0261352	G	C	0.746835	0.780702	0.748485	0.755556	0.76	-14513	chr13:51568646-51640142
rs957434	13	51686166	ENSG00000123201	GUCY1B2	1.04184e-07	-0.15763	0.0292569	C	T	0.771084	0.797753	0.780899	0.781879	0.784864	-46024	chr13:51568646-51640142
rs1887360	13	52779166	ENSG00000136098	NEK3	1.99027e-08	0.375689	0.0659914	A	G	0.740506	0.66573	0.711429	0.712329	0.701557	-45471	chr13:52706774-52733695
13:52840464:TTGTGTGTGTGTGTG:T	13	52840464	ENSG00000136100	VPS36	9.65996e-07	-0.353635	0.0714114	TTGTGTGTGTGTGTG	T	0.224359	0.276074	0.232704	0.283465	0.257116	184293	chr13:52986736-53024757
rs9568732	13	52993412	ENSG00000136108	CKAP2	2.51361e-07	-0.364283	0.0697982	G	A	0.481928	0.516854	0.544944	0.489933	0.513605	-36151	chr13:53029563-53035488
rs1773245	13	77487162	ENSG00000102805	CLN5	1.0799e-06	-0.68387	0.138732	G	A	0.0421687	0.0983146	0.0421348	0.0536913	0.0620748	-77632	chr13:77564794-77576652
rs9556404	13	95254382	ENSG00000152749	GPR180	1.44838e-21	-0.599533	0.0603607	A	G	0.698795	0.661932	0.641618	0.65411	0.65917	226	chr13:95254156-95286899
rs61965606	13	95268110	ENSG00000088451	TGDS	1.97308e-16	-0.741371	0.0874778	G	A	0.290123	0.319209	0.270115	0.309859	0.297909	-19599	chr13:95226307-95248511
rs9525163	13	96889265	ENSG00000102595	UGGT2	1.01072e-07	0.378895	0.0702518	A	G	0.270833	0.262987	0.315603	0.298387	0.288187	-183628	chr13:96453833-96705637
rs10492574	13	99696930	ENSG00000260992	DOCK9-AS2	6.07662e-08	-0.0694713	0.0126572	G	T	0.283133	0.27809	0.238764	0.258389	0.261905	-43142	chr13:99740072-99740879
rs1932776	13	103031303	ENSG00000272143	FGF14-AS2	8.43695e-08	-0.0775082	0.014281	C	T	0.259036	0.289326	0.227528	0.285235	0.265306	-15676	chr13:103046979-103048053
rs9585959	13	103315948	ENSG00000134900	TPP2	2.17019e-08	0.349966	0.0616421	G	C	0.5	0.508475	0.556497	0.544521	0.530928	66596	chr13:103249352-103330811
rs182964943	13	107222929	ENSG00000134884	ARGLU1	2.8167e-10	-0.565686	0.0880861	A	G	0.15	0.169173	0.0860656	0.166667	0.141667	-2417	chr13:107194020-107220512
rs330571	13	111297699	ENSG00000134905	CARS2	7.85524e-10	-0.572012	0.0914801	C	A	0.174699	0.132184	0.142442	0.0986395	0.132812	18509	chr13:111293758-111316208
rs9515312	13	111571836	ENSG00000088448	ANKRD10	4.90173e-07	0.327001	0.0642677	G	A	0.650602	0.588235	0.581921	0.655172	0.612174	-4420	chr13:111530886-111567416
rs5806892	13	111899620	ENSG00000153495	TEX29	6.12999e-08	0.472272	0.0860703	C	CT	0.219178	0.275974	0.28777	0.252101	0.264948	-68910	chr13:111968530-111996596
rs35952236	13	113406044	ENSG00000068650	ATP11A	3.08076e-08	0.076822	0.0136846	TC	T	0.188312	0.157143	0.150289	0.150685	0.157618	61402	chr13:113344642-113532608
rs559054	13	113800622	ENSG00000126231	PROZ	7.85218e-15	0.787058	0.0986082	T	C	0.637931	0.656	0.684426	0.766355	0.690534	-12345	chr13:113812967-113826694
rs9742470	13	114316095	ENSG00000153531	ADPRHL1	7.9066e-07	-0.297563	0.0596011	C	T	0.75	0.676471	0.763158	0.682143	0.712963	-212638	chr13:114076259-114103457
rs7400121	13	114556577	ENSG00000183087	GAS6	4.71312e-08	-0.599029	0.108211	A	G	0.10625	0.162857	0.0994318	0.170068	0.137543	-30410	chr13:114523521-114526167
rs112035922	13	115047464	ENSG00000130177	CDC16	1.72375e-08	0.451371	0.0789265	C	T	0.223684	0.173653	0.161392	0.170455	0.17636	47103	chr13:115000361-115038150
rs9590515	13	115066301	ENSG00000169062	UPF3A	8.93015e-07	0.387739	0.0780473	G	A	0.203704	0.159763	0.135294	0.195205	0.167845	19243	chr13:115047058-115071283
rs4473104	14	20310923	ENSG00000176219	OR11H6	1.2499e-06	0.0299223	0.0061071	C	T	0.0301205	0.120787	0.0926966	0.0805369	0.0892857	-380867	chr14:20691790-20692964
rs72671269	14	20806421	ENSG00000259001	RPPH1	5.47511e-09	0.117614	0.019861	T	G	0.146341	0.103933	0.0965909	0.118243	0.111301	5423	chr14:20811206-20811844
rs2275008	14	20916249	ENSG00000092094	OSGEP	6.83209e-08	-0.326255	0.0596788	T	C	0.325301	0.292135	0.280899	0.271812	0.288265	2789	chr14:20914569-20919038
rs36071889	14	21159266	ENSG00000214274	ANG	6.53879e-08	-0.528624	0.0965518	C	T	0.290123	0.3125	0.27673	0.275735	0.289179	6931	chr14:21152335-21162345
rs11311303	14	21786431	ENSG00000092200	RPGRIP1	1.09215e-31	0.923085	0.0741291	AT	A	0.53012	0.531073	0.502857	0.547619	0.526632	30334	chr14:21756097-21819460
rs1570342	14	23368185	ENSG00000100461	RBM23	3.55247e-09	-0.294383	0.0490892	C	A	0.26506	0.252809	0.280899	0.228188	0.256803	20208	chr14:23369853-23388393
rs10135208	14	23563764	ENSG00000179933	C14orf119	7.88553e-11	-0.270102	0.0407582	C	G	0.275641	0.286982	0.304217	0.284091	0.289908	-209	chr14:23563973-23569665
rs3759613	14	23836595	ENSG00000092096	SLC22A17	1.72705e-15	1.28149	0.156523	G	A	0.0722892	0.0621469	0.0433526	0.0381944	0.0519931	-14474	chr14:23815514-23822121
rs1885593	14	24138152	ENSG00000100867	DHRS2	1.65533e-51	-1.49018	0.0890631	A	G	0.542169	0.564607	0.550562	0.64094	0.576531	38829	chr14:24099323-24113752
rs1015731	14	24147729	ENSG00000100867	DHRS2	3.61418e-11	0.66381	0.0983389	C	T	0.475904	0.384831	0.351124	0.352349	0.379252	48406	chr14:24099323-24113752
rs8010715	14	24609147	ENSG00000100908	EMC9	1.93126e-23	-0.795631	0.0762955	T	C	0.256098	0.238764	0.235632	0.195205	0.22931	1650	chr14:24608173-24610797
rs2180196	14	24734645	ENSG00000092295	TGM1	8.29244e-07	0.364221	0.0730932	G	A	0.182432	0.14939	0.126623	0.12963	0.142315	-2229	chr14:24718319-24732416
rs11622118	14	24742320	ENSG00000157379	DHRS1	5.66721e-07	0.478033	0.0944863	G	T	0.060241	0.0804598	0.0480226	0.0986395	0.0722892	26719	chr14:24759803-24769039
rs3181248	14	24808168	ENSG00000129467	ADCY4	1.19089e-07	-0.400977	0.0747764	G	A	0.512346	0.566474	0.567901	0.588028	0.564516	-3891	chr14:24787554-24804277
rs12437083	14	24874235	ENSG00000205978	NYNRIN	1.34171e-06	-0.290596	0.0594867	A	T	0.877193	0.869792	0.861111	0.903846	0.876947	6244	chr14:24867991-24888494
rs1956904	14	24908266	ENSG00000100445	SDR39U1	7.36598e-08	0.584496	0.107192	C	T	0.89759	0.929775	0.941011	0.895973	0.920068	3743	chr14:24908971-24912009
rs749594	14	25288227	ENSG00000168952	STXBP6	1.0007e-19	1.1841	0.12558	T	C	0.156627	0.179775	0.157303	0.114094	0.153061	231043	chr14:25278861-25519270
rs1957760	14	25313865	ENSG00000168952	STXBP6	1.96581e-09	0.610084	0.100038	C	T	0.253086	0.206897	0.219298	0.241259	0.225835	205405	chr14:25278861-25519270
rs35342149	14	34972315	ENSG00000165389	SPTSSA	2.52008e-24	-0.873038	0.0819238	T	TA	0.697531	0.707386	0.66092	0.75	0.702443	-40753	chr14:34901994-34931562
rs33992993	14	35448608	ENSG00000100883	SRP54	9.12444e-10	-0.549552	0.0882411	CA	C	0.158228	0.1875	0.203125	0.255556	0.204797	-2554	chr14:35451162-35498773
rs75903879	14	35588551	ENSG00000092020	PPP2R3C	5.33096e-20	0.631182	0.0664047	A	AT	0.388889	0.335227	0.299419	0.368056	0.340314	2968	chr14:35554672-35591519
rs9783661	14	35665374	ENSG00000151327	FAM177A1	1.22718e-06	0.360848	0.0735922	T	G	0.444444	0.452703	0.523438	0.5	0.482533	151262	chr14:35514112-35552587
rs56077070	14	37911690	ENSG00000151338	MIPOL1	1.01335e-06	-0.628886	0.127244	G	A	0.11875	0.0892857	0.0843373	0.0833333	0.0905018	244573	chr14:37667117-37737923
rs12881776	14	51136330	ENSG00000151748	SAV1	2.55587e-09	0.357984	0.0591366	T	G	0.481928	0.491573	0.511364	0.510204	0.500856	-4103	chr14:51098775-51132227
rs17123266	14	51428551	ENSG00000258808	-	7.09055e-07	0.0432762	0.00863025	G	T	0.0722892	0.0589888	0.0505618	0.0604027	0.0586735	435302	chr14:51858845-51863853
rs12433809	14	51497328	ENSG00000100505	TRIM9	9.52826e-47	2.10822	0.133844	T	C	0.0662651	0.0571429	0.0558824	0.0540541	0.0572917	65451	chr14:51441979-51562779
rs143099004	14	56121256	ENSG00000126777	KTN1	2.63717e-08	-0.435644	0.0772135	ATT	A	0.32	0.328313	0.315152	0.281955	0.311688	95467	chr14:56025789-56078948
rs10083442	14	59830880	ENSG00000100592	DAAM1	1.14175e-10	0.510043	0.0776572	C	A	0.180723	0.160112	0.120787	0.171141	0.153912	175517	chr14:59655363-59732879
rs167437	14	60591887	ENSG00000100612	DHRS7	6.99526e-17	-0.88669	0.102985	G	A	0.126506	0.140449	0.148876	0.110738	0.133503	44687	chr14:60610837-60636574
rs1319462	14	62219225	ENSG00000100644	HIF1A	1.84548e-06	-0.6985	0.144939	G	A	0.86747	0.845506	0.924157	0.869128	0.878401	56995	chr14:62162230-62193481
rs142984058	14	64928995	ENSG00000089775	ZBTB25	1.24891e-09	-0.370889	0.0600616	G	GCT	0.313253	0.329545	0.285311	0.332192	0.314433	42936	chr14:64915823-64971931
rs17881498	14	65404932	ENSG00000258289	CHURC1	6.53705e-65	1.58186	0.0815282	A	G	0.189024	0.19382	0.176966	0.184564	0.18569	23854	chr14:65381078-65402086
rs10483797	14	67995855	ENSG00000054690	PLEKHH1	1.30782e-07	0.135912	0.02543	T	A	0.0843373	0.0926966	0.11236	0.0641892	0.0902896	-4162	chr14:68000017-68056329
rs4899208	14	68003744	ENSG00000054690	PLEKHH1	2.76306e-08	-1.47401	0.261641	G	A	0.0740741	0.0926966	0.110169	0.0650685	0.088488	3727	chr14:68000017-68056329
rs12889575	14	70754507	ENSG00000133983	COX16	1.03053e-06	-0.458819	0.0928979	G	A	0.0843373	0.106742	0.0786517	0.0671141	0.085034	71941	chr14:70791797-70826448
rs2098322	14	73393284	ENSG00000119599	DCAF4	1.25474e-09	-0.435406	0.0705183	A	G	0.52	0.502941	0.50625	0.522901	0.511194	245	chr14:73393039-73425829
14:74011083:T:<CN0>:74024007	14	74011083	ENSG00000184227	ACOT1	1.37622e-16	-0.0955878	0.0112165	T	<CN0>	0.479452	0.461538	0.452381	0.423664	0.451677	7266	chr14:74003817-74010498
14:74011083:T:<CN0>:74024007	14	74011083	ENSG00000187105	HEATR4	3.06241e-25	-0.180749	0.016598	T	<CN0>	0.479452	0.461538	0.452381	0.423664	0.451677	-52599	chr14:73945188-73958484
rs11448429	14	74027365	ENSG00000258603	-	1.30217e-06	-0.0554108	0.0113287	C	CA	0.29661	0.288462	0.279167	0.203883	0.265777	73117	chr14:74083411-74100482
rs58231493	14	74032122	ENSG00000119673	ACOT2	5.33553e-16	-0.67123	0.0804452	C	T	0.467532	0.451807	0.448171	0.408759	0.442096	-2201	chr14:74034323-74042357
rs76635065	14	74050243	ENSG00000177465	ACOT4	4.36026e-07	0.302154	0.0591151	G	GTGA	0.333333	0.335404	0.327044	0.276923	0.318182	-8166	chr14:74058409-74063200
rs34080593	14	74076994	ENSG00000119673	ACOT2	6.1689e-07	0.425881	0.084459	C	CT	0.371429	0.330189	0.358108	0.353659	0.35	42671	chr14:74034323-74042357
rs78113886	14	74302563	ENSG00000140043	PTGR2	2.27246e-09	-0.389284	0.0640943	C	T	0.36875	0.366864	0.374251	0.269504	0.344704	-15983	chr14:74318546-74352159
14:74458728:A:AT	14	74458728	ENSG00000119723	COQ6	2.35044e-08	0.676562	0.119472	A	AT	0.0542169	0.0646067	0.0536723	0.0273973	0.0505137	42100	chr14:74416628-74429811
rs12895452	14	75397764	ENSG00000198208	RPS6KL1	2.23014e-08	0.283877	0.0500448	C	T	0.379747	0.390173	0.471098	0.378472	0.410369	-7818	chr14:75370656-75389946
rs11159116	14	75550584	ENSG00000119718	EIF2B2	3.52488e-08	0.371079	0.0663927	G	T	0.46988	0.483051	0.511364	0.527778	0.500862	80971	chr14:75469613-75476292
rs175457	14	75584507	ENSG00000119684	MLH3	5.93553e-18	-0.651937	0.0730471	C	T	0.457831	0.474719	0.429775	0.422297	0.445486	-66272	chr14:75480466-75518235
rs2287395	14	77791519	ENSG00000100577	GSTZ1	4.69492e-08	-0.442912	0.0799992	A	G	0.313253	0.292135	0.33427	0.342282	0.320578	4293	chr14:77787226-77797940
rs79083631	14	88455711	ENSG00000054983	GALC	5.19254e-75	1.94598	0.0910923	T	C	0.120482	0.182584	0.169492	0.126712	0.155822	-8719	chr14:88304163-88446992
rs76502905	14	88568658	ENSG00000258538	-	2.25212e-10	0.127789	0.0197865	A	G	0.134146	0.137143	0.118497	0.12585	0.12825	-73076	chr14:88641734-88646542
rs140285150	14	89057339	ENSG00000042317	SPATA7	5.02378e-11	-0.410516	0.0612869	G	GC	0.289157	0.300562	0.27809	0.255172	0.280822	206072	chr14:88851267-88904804
rs80218267	14	90796774	ENSG00000119720	NRDE2	7.83415e-10	0.638039	0.102032	A	G	0.0797101	0.0833333	0.0662252	0.0839695	0.0779093	1707	chr14:90742579-90798481
rs1884840	14	92309325	ENSG00000133962	CATSPERB	8.30193e-07	-0.0901866	0.0180998	A	G	0.60241	0.595506	0.587079	0.536913	0.579082	-173051	chr14:92047039-92136274
rs1884840	14	92309325	ENSG00000165929	TC2N	2.42324e-10	-0.115244	0.017877	A	G	0.60241	0.595506	0.587079	0.536913	0.579082	24548	chr14:92246094-92333873
rs7151027	14	92588917	ENSG00000183648	NDUFB1	4.31974e-07	-0.351043	0.0686553	T	A	0.385542	0.342697	0.337079	0.281879	0.331633	-849	chr14:92582465-92588068
rs11625516	14	93696317	ENSG00000012963	UBR7	6.10172e-13	0.0481167	0.00653187	A	G	0.335443	0.345161	0.382166	0.371429	0.361582	22917	chr14:93673400-93695553
rs35299408	14	94573251	ENSG00000165948	IFI27L1	5.75865e-10	0.0743789	0.0117979	A	ACC	0.186747	0.244382	0.17341	0.174658	0.197414	25624	chr14:94547627-94569060
rs1951023	14	94896027	ENSG00000186910	SERPINA11	3.60839e-10	-0.599942	0.0940132	T	C	0.861446	0.828652	0.828652	0.832215	0.834184	23100	chr14:94908800-94919127
rs962851	14	96833002	ENSG00000066739	ATG2B	1.43019e-08	-0.496265	0.0862721	G	A	0.22561	0.188571	0.195266	0.232639	0.207018	-2795	chr14:96747594-96830207
rs4900447	14	100402815	ENSG00000196405	EVL	1.86081e-06	0.403202	0.0836946	G	A	0.39759	0.365169	0.367978	0.369128	0.371599	-34970	chr14:100437785-100610573
rs1741143	14	102392122	ENSG00000272444	-	1.05538e-07	0.0877822	0.0163006	G	A	0.0783133	0.0814607	0.0308989	0.0939597	0.0688776	-26630	chr14:102418752-102419400
rs2896439	14	102806291	ENSG00000100865	CINP	4.11109e-07	-0.316444	0.0617706	G	A	0.655844	0.65896	0.723529	0.643357	0.674067	19641	chr14:102808955-102825932
rs3870	14	103576775	ENSG00000205436	EXOC3L4	6.99933e-13	0.238035	0.0324016	C	T	0.111111	0.144509	0.108553	0.164286	0.134615	10295	chr14:103566480-103576608
rs74083840	14	103612896	ENSG00000205436	EXOC3L4	8.16309e-08	0.19575	0.0360252	C	T	0.10241	0.0926966	0.110795	0.111486	0.104274	46416	chr14:103566480-103576608
rs8015712	14	103895840	ENSG00000166170	BAG5	3.54824e-07	-0.297101	0.0576689	C	T	0.215278	0.227545	0.21875	0.225926	0.222846	133311	chr14:104022880-104029151
rs10149249	14	104047757	ENSG00000166165	CKB	2.43753e-07	0.333992	0.0639214	C	T	0.296296	0.355114	0.33432	0.355172	0.34063	-58309	chr14:103985995-103989448
rs4906348	14	104089459	ENSG00000126214	KLC1	2.80416e-07	-0.235968	0.0453975	C	T	0.676829	0.70904	0.69382	0.67931	0.69244	61227	chr14:104028232-104124071
rs10873548	14	105068500	ENSG00000258986	TMEM179	9.90524e-12	-0.0985197	0.014175	G	A	0.783951	0.791429	0.725146	0.801418	0.772887	2596	chr14:104941014-105071096
rs2582492	14	105443695	ENSG00000140104	C14orf79	7.655e-07	0.348431	0.0696989	C	T	0.330882	0.291946	0.231618	0.300813	0.282563	-8416	chr14:105452111-105461227
rs2238287	14	105618670	ENSG00000183828	NUDT14	3.82753e-08	0.291452	0.0522873	T	C	0.682432	0.639752	0.608974	0.682143	0.647834	21364	chr14:105639274-105640034
rs8004105	14	105971701	ENSG00000184986	TMEM121	5.26093e-09	-0.528386	0.0891219	C	A	0.28481	0.24	0.202312	0.22449	0.230836	-21238	chr14:105992939-105996539
rs142578748	15	28283236	ENSG00000104044	OCA2	7.09528e-11	0.201955	0.030398	CTT	C	0.0783133	0.0758427	0.06	0.0641892	0.0684932	61268	chr15:28000020-28344504
rs3794594	15	31203093	ENSG00000166912	MTMR10	7.65025e-08	0.082436	0.0151378	C	T	0.439759	0.438202	0.434911	0.411565	0.430676	80714	chr15:31231143-31283807
rs137973152	15	32775089	ENSG00000254912	-	4.001e-07	0.118668	0.0231401	C	T	0.375	0.361111	0.288889	0.409091	0.359195	17458	chr15:32786203-32792547
rs6494576	15	32970143	ENSG00000166922	SCG5	3.03467e-07	0.164343	0.0317117	A	G	0.341463	0.297143	0.224432	0.336735	0.291379	36267	chr15:32933876-32989299
rs1406389	15	33009478	ENSG00000166923	GREM1	1.15665e-24	0.287651	0.0267752	A	T	0.2	0.164706	0.193939	0.179104	0.182149	-696	chr15:33010174-33026870
rs201818396	15	34709533	ENSG00000175265	GOLGA8A	4.13151e-09	0.223262	0.0373924	C	T	0.0666667	0.160156	0.0769231	0.0733945	0.100242	-9645	chr15:34671268-34699888
rs72731415	15	40331699	ENSG00000140319	SRP14	2.07632e-09	-0.410083	0.067348	A	G	0.405063	0.306358	0.301282	0.324818	0.323853	-310	chr15:40327939-40331389
rs62017981	15	40648610	ENSG00000140323	DISP2	2.33922e-08	0.328284	0.0579603	C	T	0.231707	0.242938	0.212209	0.243151	0.232236	-1825	chr15:40650435-40663257
rs8033938	15	40703114	ENSG00000128944	KNSTRN	6.48501e-17	0.239068	0.027735	A	G	0.0731707	0.10452	0.116477	0.128378	0.109777	28193	chr15:40674921-40686446
rs11634187	15	40722781	ENSG00000140323	DISP2	3.37115e-22	0.705297	0.0698193	T	G	0.175	0.176136	0.16474	0.129252	0.16059	72346	chr15:40650435-40663257
rs896798	15	40729975	ENSG00000128928	IVD	5.13964e-08	0.401584	0.0727542	G	A	0.134328	0.172078	0.148026	0.155738	0.155556	32290	chr15:40697685-40713512
rs11633184	15	40874080	ENSG00000128891	C15orf57	2.14637e-18	-0.517065	0.0571193	A	G	0.46988	0.508475	0.440678	0.381757	0.450427	-16870	chr15:40820881-40857210
rs34696783	15	41018440	ENSG00000245849	RAD51-AS1	1.33173e-09	0.0763475	0.0123854	AT	A	0.492958	0.496689	0.515748	0.578947	0.521598	-31146	chr15:40978921-40987294
rs5812171	15	41098111	ENSG00000166140	ZFYVE19	1.81654e-11	-0.517592	0.0754834	GA	G	0.323171	0.267045	0.350282	0.388514	0.331046	-1172	chr15:41099283-41106543
rs11632399	15	41822323	ENSG00000103932	RPAP1	5.96738e-13	-0.422737	0.0573615	C	T	0.548193	0.542135	0.534286	0.513514	0.53339	14134	chr15:41809373-41836457
rs1197691	15	42175104	ENSG00000137877	SPTBN5	3.43498e-08	0.506334	0.0905156	G	C	0.55	0.601744	0.669697	0.626866	0.62069	11171	chr15:42140344-42186275
rs73404763	15	42824476	ENSG00000180979	LRRC57	1.0841e-08	0.627159	0.1081	A	G	0.126506	0.0702247	0.0842697	0.085034	0.0861775	16524	chr15:42834719-42841000
rs11070375	15	42870587	ENSG00000137814	HAUS2	1.1458e-06	-0.470235	0.0956276	A	G	0.148148	0.117816	0.151429	0.131944	0.135889	29580	chr15:42841007-42862192
rs8029472	15	43671848	ENSG00000168803	ADAL	1.35419e-12	-0.120371	0.0166043	A	C	0.0864198	0.110465	0.100592	0.1	0.101423	48977	chr15:43622871-43646094
rs201999184	15	43678542	ENSG00000140265	ZSCAN29	3.24627e-15	-0.466914	0.0576291	CGTATAT	C	0.278481	0.315476	0.284848	0.336957	0.306364	-16284	chr15:43650369-43662258
rs34586661	15	44259428	ENSG00000223572	CKMT1A	1.15114e-14	0.342689	0.0432191	CAT	C	0.0337838	0.0662651	0.0591716	0.0390071	0.0527273	274345	chr15:43985083-43991420
rs34220090	15	45648483	ENSG00000171763	SPATA5L1	7.80112e-12	0.469966	0.0672658	TA	T	0.291139	0.283237	0.269461	0.233813	0.267921	-46045	chr15:45694528-45713617
rs1026369	15	47450112	ENSG00000137872	SEMA6D	1.21425e-07	0.463627	0.0865191	A	G	0.197531	0.224719	0.216292	0.236486	0.221368	-26185	chr15:47476297-48066418
rs73402209	15	49167996	ENSG00000255302	EID1	9.02835e-09	-0.569879	0.0976815	G	A	0.12963	0.0898876	0.115169	0.114865	0.109402	-2086	chr15:49170082-49172380
rs5812483	15	49681801	ENSG00000156958	GALK2	1.82562e-08	0.435249	0.0762451	T	TA	0.29375	0.218935	0.239521	0.246377	0.24278	233949	chr15:49447852-49574264
rs4131085	15	51100740	ENSG00000138600	SPPL2A	8.63581e-14	-0.66552	0.0870234	A	G	0.170732	0.152542	0.155172	0.158784	0.157487	-42735	chr15:50999505-51058005
rs12594710	15	52581344	ENSG00000128833	MYO5C	3.3249e-16	1.20831	0.143737	C	T	0.0542169	0.0730337	0.0393258	0.0436242	0.0527211	6651	chr15:52484518-52587995
rs28489309	15	57992626	ENSG00000255529	POLR2M	9.88005e-07	0.377503	0.0763016	A	T	0.18125	0.132948	0.066474	0.0839161	0.107206	108396	chr15:57884230-58027793
rs572410	15	58741384	ENSG00000166035	LIPC	1.29702e-09	0.628506	0.101885	C	G	0.809524	0.742754	0.740602	0.745536	0.752242	38617	chr15:58702767-58861072
rs34234767	15	59933136	ENSG00000140307	GTF2A2	1.11159e-08	-0.352205	0.0607541	T	TC	0.304878	0.346821	0.290419	0.295775	0.31117	16601	chr15:59930260-59949737
rs2414679	15	60979812	ENSG00000069667	RORA	6.62173e-11	-0.449784	0.0675895	C	G	0.474684	0.477143	0.48773	0.5	0.485714	541706	chr15:60780482-61521518
rs936689	15	64735527	ENSG00000103671	TRIP4	1.09946e-09	-0.48669	0.0785416	G	A	0.903614	0.88764	0.890449	0.862416	0.884354	55581	chr15:64679946-64689959
rs6494509	15	65307463	ENSG00000090487	SPG21	5.8959e-18	-0.514004	0.0575868	T	C	0.40625	0.457627	0.415254	0.479592	0.443201	-25189	chr15:65255361-65282274
rs11360331	15	65850277	ENSG00000169032	MAP2K1	1.51993e-06	-0.532794	0.109642	GT	G	0.87	0.885	0.821782	0.886364	0.864307	-828877	chr15:66679154-66784650
rs11856343	15	66562611	ENSG00000166938	DIS3L	4.68702e-09	-0.71568	0.120305	G	A	0.0963855	0.117978	0.0960452	0.0442177	0.0897436	-22943	chr15:66585554-66626236
rs997966	15	66594507	ENSG00000166938	DIS3L	1.23795e-07	-0.38912	0.0726632	C	T	0.304878	0.242938	0.283237	0.286207	0.274697	8953	chr15:66585554-66626236
rs66951049	15	66606067	ENSG00000075131	TIPIN	9.67913e-11	0.716269	0.10862	C	T	0.114458	0.0903955	0.0955056	0.0510204	0.0854701	42987	chr15:66628543-66649054
rs412588	15	67224983	ENSG00000174442	ZWILCH	1.80223e-07	0.708667	0.134134	C	T	0.128049	0.105714	0.0406977	0.0510204	0.0755208	427687	chr15:66797296-66842115
rs55894213	15	67477450	ENSG00000103599	IQCH	1.32377e-06	0.227453	0.0465346	C	T	0.530488	0.544118	0.488235	0.587591	0.535778	-69687	chr15:67547137-67794141
rs55868793	15	73956856	ENSG00000103855	CD276	7.08167e-10	0.360268	0.057458	T	G	0.438272	0.468208	0.412429	0.356164	0.418544	-19450	chr15:73976306-73994914
15:74875372:CA:C	15	74875372	ENSG00000179361	ARID3B	9.81994e-07	0.512025	0.103465	CA	C	0.0454545	0.0886525	0.0909091	0.0677966	0.0770115	41855	chr15:74833517-74890472
rs199765953	15	75035824	ENSG00000140474	ULK3	4.64136e-07	-0.056448	0.0110706	TTTTG	TTTTGTTTG	0.65	0.533333	0.586806	0.592308	0.580972	99714	chr15:75128456-75135538
rs2168519	15	75080872	ENSG00000178761	FAM219B	1.57341e-06	0.271715	0.0559975	T	C	0.710843	0.660112	0.705056	0.674497	0.684524	118590	chr15:75192327-75199462
rs12593476	15	75282092	ENSG00000138621	PPCDC	1.68882e-07	0.706353	0.133381	A	C	0.0662651	0.0786517	0.0758427	0.0574324	0.0706985	-33803	chr15:75315895-75343067
rs7166105	15	75343942	ENSG00000198794	SCAMP5	4.68324e-79	2.89322	0.130672	C	T	0.0662651	0.0814607	0.0898876	0.0637584	0.077381	94383	chr15:75249559-75311618
rs79166061	15	75404178	ENSG00000203392	-	1.75631e-08	0.0809841	0.0141692	G	A	0.0608108	0.0786164	0.0375	0.0338346	0.0522814	-566493	chr15:75970671-75973093
rs72050060	15	75846346	ENSG00000140400	MAN2C1	4.22124e-08	0.475054	0.0855019	CTT	C	0.266667	0.251534	0.227273	0.215909	0.237383	-185375	chr15:75648132-75660971
rs2959852	15	76351704	ENSG00000140367	UBE2Q2	1.20728e-09	-0.627207	0.101476	C	G	0.858025	0.836207	0.840116	0.854167	0.845009	216083	chr15:76135621-76193380
rs10691642	15	76409588	ENSG00000169752	NRG4	1.09976e-07	0.503677	0.093665	A	AT	0.228916	0.204023	0.219653	0.206897	0.213043	-171402	chr15:76228309-76238186
rs5813822	15	76479485	ENSG00000259422	-	9.71982e-08	-0.0457848	0.00847749	C	CTGAA	0.283133	0.258427	0.267241	0.231293	0.257732	-5658	chr15:76467231-76473827
rs143701256	15	76980549	ENSG00000140386	SCAPER	3.69537e-51	0.791814	0.047526	CAT	C	0.271605	0.303371	0.299435	0.291946	0.294872	217127	chr15:76640525-77197676
rs58896291	15	78262099	ENSG00000260776	-	3.29806e-07	0.102557	0.0198517	A	AT	0.671875	0.719697	0.785714	0.645	0.71201	-53831	chr15:78206558-78208268
rs11547207	15	78423596	ENSG00000136425	CIB2	1.22868e-19	0.627669	0.0667438	A	C	0.25974	0.253012	0.245455	0.362595	0.278293	290	chr15:78396947-78423886
rs60254670	15	79229959	ENSG00000103811	CTSH	2.17317e-18	-0.905419	0.100037	TGGCCAGAATG	T	0.0833333	0.103448	0.128571	0.111888	0.110526	7474	chr15:79213399-79237433
rs12899781	15	80168282	ENSG00000180953	ST20	1.24674e-10	0.0919771	0.0140342	T	G	0.174699	0.176966	0.191011	0.238255	0.196429	32096	chr15:80191181-80200378
rs35063141	15	82473963	ENSG00000188659	FAM154B	5.07533e-08	-0.119596	0.0216573	A	ATG	0.201493	0.212687	0.177966	0.178218	0.192857	-81187	chr15:82555150-82557230
rs2016372	15	82527267	ENSG00000188659	FAM154B	2.60394e-09	-0.518268	0.0856523	C	A	0.13253	0.11236	0.112994	0.131757	0.120307	-27883	chr15:82555150-82557230
rs1948741	15	82528013	ENSG00000188659	FAM154B	1.14561e-07	0.150336	0.0279958	A	T	0.168675	0.154494	0.146893	0.161074	0.155877	-27137	chr15:82555150-82557230
rs139950012	15	82533347	ENSG00000188659	FAM154B	7.64452e-24	0.377709	0.0358608	T	C	0.0783133	0.0674157	0.0517241	0.0402685	0.057363	-21803	chr15:82555150-82557230
rs200749415	15	82635194	ENSG00000140598	EFTUD1	1.24783e-07	-0.386106	0.0721223	T	C	0.348485	0.303846	0.237864	0.349462	0.304847	-80090	chr15:82422570-82555104
rs11259949	15	83464023	ENSG00000156232	WHAMM	1.15178e-24	0.121986	0.0113542	T	C	0.46988	0.522727	0.497175	0.496552	0.500861	-14356	chr15:83478379-83503611
rs72401271	15	83711100	ENSG00000169609	C15orf40	1.63076e-07	0.496766	0.0936859	TTA	T	0.180556	0.135762	0.133562	0.172269	0.150615	-33732	chr15:83657192-83677368
rs12903256	15	85308141	ENSG00000197696	NMB	2.98899e-17	-0.546118	0.0626322	G	T	0.319277	0.364407	0.341808	0.38255	0.355802	-106347	chr15:85198359-85201794
rs12905492	15	86289363	ENSG00000259407	-	4.67334e-07	-0.0726415	0.0142502	G	A	0.451807	0.550562	0.485955	0.604027	0.530612	4149	chr15:86287339-86293512
rs113134299	15	90280238	ENSG00000166821	PEX11A	3.1081e-07	-0.441242	0.0852186	G	A	0.192308	0.177711	0.138365	0.12406	0.154851	-46225	chr15:90220994-90234013
rs4932144	15	90372102	ENSG00000157823	AP3S2	1.82412e-10	-0.461694	0.0711118	T	C	0.746988	0.724432	0.744253	0.681507	0.722798	65472	chr15:90373830-90437574
rs71827477	15	90441486	ENSG00000242498	C15orf38	2.81355e-09	0.343733	0.0569372	GA	G	0.45679	0.451977	0.437143	0.426573	0.44184	14702	chr15:90443158-90456188
rs55708155	15	90773147	ENSG00000185043	CIB1	1.6971e-09	0.429095	0.0700756	CAAGGG	C	0.45122	0.5	0.508427	0.439597	0.480409	4132	chr15:90773206-90777279
rs6224	15	91423543	ENSG00000182511	FES	1.51017e-07	-0.251159	0.0472356	G	T	0.409639	0.463483	0.380117	0.444056	0.426087	-3381	chr15:91426924-91428402
15:91523742:CTTTT:C	15	91523742	ENSG00000166965	RCCD1	4.21227e-08	0.0658081	0.0118435	CTTTT	C	0.146341	0.150568	0.15407	0.140411	0.148438	25643	chr15:91498099-91506349
rs28547975	15	93247638	ENSG00000185442	FAM174B	2.78892e-09	0.0746288	0.0123587	C	T	0.317568	0.322981	0.356209	0.308271	0.328215	-48450	chr15:93160672-93199188
rs2034645	15	99742210	ENSG00000182253	SYNM	1.95021e-07	-0.344416	0.0653774	T	C	0.356164	0.335329	0.328947	0.251908	0.315488	103791	chr15:99638419-99675798
rs8041078	15	100269737	ENSG00000183060	LYSMD4	6.85574e-07	0.664431	0.132322	G	A	0.0903614	0.117978	0.0561798	0.0805369	0.0858844	3859	chr15:100255901-100273596
rs6598265	15	100275110	ENSG00000183060	LYSMD4	4.08295e-11	0.484039	0.0719133	A	C	0.361446	0.457865	0.325843	0.322148	0.369898	-1514	chr15:100255901-100273596
rs113649180	15	101205218	ENSG00000184254	ALDH1A3	1.4966e-19	-0.947904	0.101054	C	CATGGATGG	0.783133	0.77809	0.733533	0.761745	0.761698	-212700	chr15:101417918-101433192
rs894322	15	101227273	ENSG00000184254	ALDH1A3	2.65284e-07	-0.428092	0.0821874	G	A	0.518987	0.5	0.47093	0.496454	0.492883	-190645	chr15:101417918-101433192
rs1045001	16	107275	ENSG00000161981	SNRNP25	2.03886e-07	-0.364127	0.0692314	T	G	0.801205	0.842697	0.870787	0.832215	0.842687	4266	chr16:103009-107669
rs141493810	16	180406	ENSG00000103148	NPRL3	7.61086e-09	-0.0449313	0.00766203	AAAAC	A	0.339506	0.319018	0.340116	0.384892	0.345045	-39322	chr16:134272-141084
rs11648403	16	429129	ENSG00000129925	TMEM8A	1.67353e-17	-0.454668	0.0517047	C	T	0.425926	0.482955	0.461538	0.458904	0.462413	2853	chr16:420772-431982
rs4399536	16	445418	ENSG00000103202	NME4	3.47574e-09	-0.345375	0.057556	T	C	0.4125	0.437853	0.45	0.398649	0.427826	-1306	chr16:446724-450746
rs57984949	16	473881	ENSG00000242612	DECR2	9.94262e-13	0.10638	0.0145828	A	AAAAAAAAG	0.217391	0.273148	0.206422	0.237179	0.23607	22056	chr16:451825-462487
rs71139793	16	652248	ENSG00000127578	WFIKKN1	5.06918e-10	0.415711	0.0657196	G	GT	0.221519	0.205202	0.128655	0.217241	0.1875	-26990	chr16:679238-684116
rs1139897	16	720986	ENSG00000161996	WDR90	3.14823e-07	0.348606	0.0673603	G	A	0.259036	0.25	0.196629	0.244966	0.233844	21676	chr16:699310-711075
rs117666374	16	990115	ENSG00000103227	LMF1	1.10752e-09	0.535494	0.0864346	A	G	0.108434	0.0842697	0.0994152	0.0805369	0.091222	30884	chr16:903633-1020999
rs344353	16	1846636	ENSG00000095906	NUBP2	3.01049e-07	0.441956	0.0852541	C	G	0.844156	0.840361	0.805389	0.855172	0.834234	13735	chr16:1832901-1839192
rs5006378	16	1905160	ENSG00000180185	FAHD1	2.54438e-51	-1.20217	0.0720136	A	C	0.855422	0.846591	0.827684	0.85274	0.843643	28193	chr16:1876967-1890208
rs12445258	16	2087658	ENSG00000065054	SLC9A3R2	2.90303e-07	-0.453878	0.0874324	A	G	0.189873	0.224138	0.136628	0.178322	0.181338	12302	chr16:2075356-2086390
rs2074969	16	2111230	ENSG00000065054	SLC9A3R2	1.61369e-10	0.428808	0.065846	A	G	0.526316	0.5	0.492958	0.511905	0.50498	35874	chr16:2075356-2086390
rs9939464	16	2914658	ENSG00000162076	FLYWCH2	7.51883e-08	0.0583957	0.0107169	C	T	0.652778	0.664634	0.679878	0.671875	0.669508	-18528	chr16:2933186-2949383
rs17136317	16	3366513	ENSG00000140993	TIGD7	1.86929e-06	0.33355	0.0692501	T	A	0.240964	0.205056	0.227528	0.312081	0.244048	-10868	chr16:3348831-3355645
rs34942008	16	4510876	ENSG00000153406	NMRAL1	7.94237e-12	-0.093292	0.013358	CAAA	C	0.75	0.707317	0.7125	0.767442	0.729602	14020	chr16:4511680-4524896
rs15951	16	5075248	ENSG00000103174	NAGPA	9.55625e-09	0.367073	0.0630275	G	A	0.512821	0.554913	0.463415	0.528689	0.514898	8687	chr16:5074844-5083935
rs112683515	16	5122072	ENSG00000033011	ALG1	1.02292e-15	-0.63475	0.0768706	G	GGTCT	0.603659	0.572674	0.58908	0.696296	0.611901	38370	chr16:5083702-5094000
rs6498171	16	8712663	ENSG00000067365	METTL22	5.67304e-07	-0.581569	0.114956	A	G	0.932927	0.924157	0.907303	0.912752	0.917376	-2876	chr16:8715539-8722665
rs9926522	16	9216948	ENSG00000182831	C16orf72	2.3e-07	-0.351645	0.0671553	A	G	0.620482	0.581461	0.542135	0.61745	0.584184	31444	chr16:9185504-9215497
rs1344514	16	10830753	ENSG00000153060	TEKT5	2.50432e-09	-0.570149	0.0941305	G	A	0.24375	0.25	0.289157	0.265734	0.264706	-41951	chr16:10721357-10788802
rs34987761	16	11633784	ENSG00000189067	LITAF	7.87284e-17	-0.798636	0.0929226	G	T	0.353659	0.300578	0.332335	0.276224	0.311504	47635	chr16:11641852-11681419
rs12919035	16	11821508	ENSG00000153066	TXNDC11	1.80342e-08	-0.322718	0.0565106	A	G	0.408537	0.424419	0.436047	0.434483	0.428196	15226	chr16:11772935-11836734
rs11075256	16	15187912	ENSG00000085721	RRN3	3.99598e-15	0.0805135	0.00997213	G	C	0.798701	0.71345	0.751534	0.694444	0.731532	262	chr16:15153878-15188174
rs222910	16	15499411	ENSG00000156968	MPV17L	1.1992e-12	0.140432	0.0193237	C	T	0.703704	0.730994	0.746914	0.702206	0.724545	9801	chr16:15489610-15507125
rs1180588	16	15795048	ENSG00000263335	-	1.89165e-19	-0.100909	0.0107904	T	C	0.716867	0.716292	0.735955	0.711409	0.721088	-25482	chr16:15820530-15826850
rs7188161	16	19377101	ENSG00000103528	SYT17	2.92207e-08	0.33356	0.0593164	G	A	0.65	0.698864	0.710983	0.657534	0.685217	197809	chr16:19179292-19194939
16:19821818:C:CA	16	19821818	ENSG00000103550	KNOP1	2.74212e-17	0.488716	0.055978	C	CA	0.126582	0.169643	0.15625	0.121324	0.14733	-92262	chr16:19714901-19729556
rs163237	16	20649884	ENSG00000166743	ACSM1	6.86541e-31	1.11839	0.0911821	C	T	0.210843	0.199438	0.179775	0.224832	0.201531	52694	chr16:20634558-20702578
rs163267	16	20660957	ENSG00000166743	ACSM1	2.66042e-07	0.452634	0.0869084	T	A	0.204819	0.251412	0.229885	0.208029	0.227671	41621	chr16:20634558-20702578
rs57292251	16	21778925	ENSG00000248124	RRN3P1	2.63057e-08	0.127853	0.0226589	A	G	0.16	0.193878	0.178808	0.165323	0.177062	40133	chr16:21807950-21819058
rs11457132	16	23126532	ENSG00000103404	USP31	7.1043e-08	-0.0965759	0.0176893	A	AT	0.307229	0.293785	0.294944	0.335616	0.306507	34059	chr16:23072726-23160591
rs6497671	16	23536684	ENSG00000103353	UBFD1	6.249e-07	-0.64095	0.127178	T	C	0.819277	0.867978	0.876404	0.855705	0.860544	-31707	chr16:23568391-23582179
rs62032983	16	23653343	ENSG00000166847	DCTN5	1.20436e-14	0.531435	0.067076	C	T	0.207317	0.181818	0.193642	0.197917	0.193262	631	chr16:23652712-23681195
rs8058764	16	24859449	ENSG00000158865	SLC5A11	9.6801e-09	0.324852	0.0557999	G	A	0.237805	0.342262	0.283333	0.302326	0.299622	2288	chr16:24857161-24922949
rs193652	16	28607617	ENSG00000197272	IL27	1.2645e-06	-0.414311	0.0846014	T	C	0.365385	0.382075	0.52451	0.406593	0.42735	-89462	chr16:28510682-28518155
rs71373233	16	30355421	ENSG00000169217	CD2BP2	3.12615e-08	0.384476	0.0685205	CA	C	0.268116	0.362319	0.335664	0.353448	0.337983	11261	chr16:30362086-30366682
rs881929	16	31079371	ENSG00000167397	VKORC1	1.11711e-59	-1.14964	0.0625744	G	T	0.30625	0.39548	0.376404	0.38255	0.374144	27583	chr16:31102162-31106954
rs8050500	16	31404571	ENSG00000156886	ITGAD	2.85276e-36	0.256703	0.0190184	T	C	0.431818	0.432258	0.496269	0.461207	0.457537	-61	chr16:31404632-31437826
rs9927250	16	31506900	ENSG00000156885	COX6A2	1.08861e-06	0.318549	0.0646434	A	G	0.771605	0.79661	0.864706	0.755245	0.802977	-67151	chr16:31439051-31439749
rs11646234	16	31849513	ENSG00000131797	CLUHP3	3.42791e-07	0.0728298	0.0141181	G	A	0.23125	0.227011	0.22807	0.19708	0.220641	137603	chr16:31711910-31718758
rs148895966	16	48239745	ENSG00000121270	ABCC11	1.91282e-22	1.59823	0.157197	G	A	0.103659	0.102273	0.0924855	0.0939597	0.0974138	41560	chr16:48200820-48281305
rs4785155	16	49003778	ENSG00000102924	CBLN1	4.48941e-07	0.548568	0.107446	C	T	0.843373	0.829545	0.849432	0.89527	0.854202	311964	chr16:49311827-49315742
16:50726499:A:ATG	16	50726499	ENSG00000167207	NOD2	9.03138e-27	-0.973999	0.0864046	A	ATG	0.75	0.707386	0.706897	0.786207	0.733102	-1014	chr16:50727513-50744862
rs28666548	16	53514850	ENSG00000166971	AKTIP	5.37035e-08	-0.474315	0.0860576	C	A	0.13253	0.170455	0.131429	0.130137	0.143103	22313	chr16:53524951-53537163
rs7186546	16	55604453	ENSG00000087253	LPCAT2	1.28453e-13	0.61803	0.0814144	G	A	0.401235	0.431034	0.431953	0.432836	0.427419	61544	chr16:55542909-55620582
rs258094	16	55759650	ENSG00000228695	CES1P1	3.90694e-15	0.240569	0.0297848	G	C	0.675	0.677143	0.654971	0.746429	0.687279	-34809	chr16:55794459-55828070
rs9921942	16	56418336	ENSG00000125124	BBS2	1.13493e-22	-0.705891	0.069023	C	G	0.216867	0.238764	0.282353	0.191781	0.236568	101314	chr16:56500747-56519650
rs2440468	16	56420594	ENSG00000159461	AMFR	1.53248e-41	1.25018	0.085332	G	A	0.554217	0.553371	0.5	0.526846	0.530612	38856	chr16:56395363-56459450
rs4556786	16	56485871	ENSG00000159461	AMFR	1.0365e-09	-0.701019	0.112946	G	A	0.210843	0.240113	0.286517	0.195946	0.238908	-26421	chr16:56395363-56459450
rs1610215	16	56659525	ENSG00000169715	MT1E	1.4327e-09	0.702824	0.114243	C	G	0.484127	0.593023	0.554167	0.535714	0.55122	139	chr16:56659386-56661024
rs739815	16	57567406	ENSG00000135736	CCDC102A	2.36633e-08	-0.386514	0.0682678	C	G	0.246914	0.302857	0.331429	0.370748	0.320934	3105	chr16:57546089-57570511
rs2550339	16	58294512	ENSG00000103021	CCDC113	1.07042e-06	-0.707355	0.143444	C	T	0.0963855	0.0755814	0.0764706	0.0862069	0.0815789	29452	chr16:58265060-58288000
rs7184114	16	58585369	ENSG00000103037	SETD6	6.82961e-08	0.37018	0.0677127	C	A	0.716867	0.691011	0.650289	0.701342	0.685249	35987	chr16:58549382-58553566
rs9033	16	67181999	ENSG00000125149	C16orf70	6.48377e-08	-0.358166	0.0653992	A	G	0.493976	0.460674	0.393258	0.436242	0.438776	38139	chr16:67143860-67178279
rs3815173	16	68160289	ENSG00000072736	NFATC3	7.13962e-07	-0.400487	0.0798881	T	G	0.114458	0.13764	0.160112	0.11745	0.136054	41636	chr16:68118653-68260837
rs7193701	16	68185160	ENSG00000159761	C16orf86	1.63738e-06	-0.0621528	0.0128308	G	A	0.13253	0.179775	0.191011	0.16443	0.172619	484442	chr16:67700718-67702661
rs7194335	16	68359679	ENSG00000132600	PRMT7	1.2604e-13	0.715125	0.0941714	G	A	0.144578	0.110169	0.134831	0.141892	0.130546	14803	chr16:68344876-68371474
rs153060	16	69377553	ENSG00000157315	TMED6	3.23044e-54	-1.66628	0.0964229	A	G	0.301205	0.289326	0.325843	0.318792	0.309524	8159	chr16:69377150-69385712
rs7189474	16	70393756	ENSG00000223496	EXOSC6	5.39638e-16	-0.374514	0.0448927	G	A	0.445783	0.480337	0.435393	0.496644	0.465986	-107923	chr16:70284133-70285833
rs235997	16	71284193	ENSG00000180917	CMTR2	2.67136e-07	-0.0620783	0.0119215	A	G	0.873494	0.752809	0.77809	0.815436	0.793367	39319	chr16:71315291-71323512
rs2738817	16	75576037	ENSG00000065457	ADAT1	1.19663e-08	0.353999	0.061202	A	G	0.259494	0.276163	0.248555	0.278169	0.265901	60995	chr16:75630878-75637032
rs61019789	16	79752593	ENSG00000261390	-	1.54313e-22	-0.170004	0.0166807	CT	C	0.419753	0.405714	0.388571	0.380952	0.396194	51867	chr16:79750621-79804460
rs11646609	16	80779197	ENSG00000166446	CDYL2	2.95959e-09	-0.408493	0.067762	A	T	0.58642	0.562874	0.586705	0.643411	0.592727	59029	chr16:80631802-80838226
rs7195459	16	81049981	ENSG00000166451	CENPN	8.05643e-23	1.11389	0.108502	T	G	0.168675	0.123596	0.133523	0.126761	0.133851	9879	chr16:81040102-81062927
rs2911429	16	82203443	ENSG00000135698	MPHOSPH6	4.61272e-14	-0.632411	0.0817485	T	C	0.710843	0.755618	0.752841	0.767123	0.751286	355	chr16:82181402-82203798
rs12929317	16	83986481	ENSG00000260932	-	1.63153e-13	-0.128572	0.0170135	A	G	0.617284	0.650943	0.74269	0.693182	0.685083	-21766	chr16:83963400-83964715
rs146325459	16	84222223	ENSG00000140955	ADAD2	7.71918e-08	0.331338	0.0608626	C	CT	0.558442	0.56875	0.627329	0.515625	0.572243	-2520	chr16:84224743-84230772
rs57735343	16	85052882	ENSG00000153786	ZDHHC7	3.8698e-11	-0.763368	0.113271	C	G	0.0487805	0.0552326	0.0542169	0.122378	0.071048	-7741	chr16:85007786-85045141
rs55997129	16	86568805	ENSG00000103248	MTHFSD	1.48019e-06	0.482281	0.0991355	A	G	0.837349	0.879213	0.90113	0.85906	0.874787	20011	chr16:86563781-86588816
rs2290019	16	87741662	ENSG00000104731	KLHDC4	2.18778e-13	-0.572639	0.0761997	C	A	0.21519	0.170659	0.161585	0.238462	0.190741	-8641	chr16:87730090-87733021
rs72417825	16	87942595	ENSG00000174990	CA5A	2.45141e-07	0.48186	0.0922407	AT	A	0.192308	0.172897	0.0666667	0.139785	0.133065	27527	chr16:87921624-87970122
rs6500487	16	88727733	ENSG00000260630	SNAI3-AS1	8.49776e-07	0.0753573	0.015138	C	T	0.632911	0.674419	0.596386	0.640845	0.636852	-1972	chr16:88729705-88753594
rs11646135	16	89199108	ENSG00000129910	CDH15	8.44389e-13	0.945848	0.129233	G	A	0.104938	0.122857	0.10452	0.127586	0.115917	-39066	chr16:89238174-89261900
rs2115401	16	89740609	ENSG00000167523	SPATA33	9.04982e-17	-0.569446	0.0663955	T	C	0.506098	0.557143	0.563253	0.558219	0.551845	16400	chr16:89724209-89737675
rs17226075	16	89862202	ENSG00000187741	FANCA	1.40419e-10	-0.623649	0.0954367	C	T	0.144578	0.179775	0.174157	0.197987	0.177721	20852	chr16:89803956-89883054
16:89923019:ATT:A	16	89923019	ENSG00000204991	SPIRE2	7.61724e-10	-0.0657373	0.0105046	ATT	A	0.552239	0.510204	0.540441	0.584677	0.544304	38433	chr16:89884586-89916970
rs28661943	16	89960618	ENSG00000140995	DEF8	1.57813e-06	-0.723748	0.149175	C	T	0.0426829	0.0596591	0.0532544	0.0445205	0.0514834	-53714	chr16:90014332-90034468
rs4324129	16	90099061	ENSG00000141013	GAS8	1.80079e-06	0.288028	0.059703	C	T	0.353659	0.409605	0.350575	0.427083	0.388215	13025	chr16:90086036-90097660
rs376117478	17	205887	ENSG00000262294	-	1.02697e-08	0.0992993	0.0170874	A	C	0.691176	0.671875	0.651899	0.692308	0.67345	3459	chr17:202428-207372
rs7503725	17	260142	ENSG00000187624	C17orf97	2.53817e-56	0.352957	0.0199367	G	T	0.227273	0.203226	0.160714	0.251825	0.205323	25	chr17:260117-264457
rs4968139	17	449447	ENSG00000141252	VPS53	3.29421e-08	-0.287595	0.0513422	A	G	0.425	0.422156	0.5	0.466165	0.455323	168649	chr17:411907-618096
rs10603441	17	807681	ENSG00000167693	NXN	5.22389e-08	-0.0859041	0.0155716	GTC	G	0.759259	0.739884	0.880814	0.803571	0.801237	75329	chr17:702552-883010
rs12149986	17	1686600	ENSG00000132386	SERPINF1	1.30253e-15	0.340747	0.0414279	G	A	0.391566	0.398876	0.398876	0.318792	0.377551	21348	chr17:1665252-1680868
rs3744270	17	2207326	ENSG00000167720	SRR	5.57788e-20	-0.588672	0.0619679	G	A	0.35625	0.313253	0.403509	0.351064	0.356631	650	chr17:2206676-2221194
rs7213791	17	2251059	ENSG00000141258	SGSM2	9.16972e-10	-0.074109	0.0119012	G	A	0.240964	0.241573	0.311798	0.228188	0.259354	10268	chr17:2240791-2265451
rs1049523	17	4060482	ENSG00000167740	CYB5D2	1.5024e-07	-0.330349	0.0621174	G	T	0.783133	0.769663	0.817416	0.832215	0.801871	14021	chr17:4046461-4060379
rs35473600	17	4668491	ENSG00000182853	VMO1	3.98255e-08	0.420985	0.0756248	G	A	0.352941	0.336538	0.357143	0.322115	0.340909	21237	chr17:4688579-4689728
rs59816081	17	4737490	ENSG00000108556	CHRNE	6.16579e-07	-0.423247	0.0839367	T	C	0.1	0.101156	0.0617647	0.0857143	0.0852575	68879	chr17:4801068-4806369
rs113559784	17	4805179	ENSG00000167840	ZNF232	1.44445e-08	-0.691543	0.120257	GC	GCCC	0.0448718	0.0828402	0.0220126	0.0758621	0.0580762	209957	chr17:5008835-5015136
rs4790714	17	4852463	ENSG00000091640	SPAG7	2.11689e-07	0.29708	0.0565618	C	T	0.686747	0.628571	0.686441	0.668919	0.664666	18622	chr17:4862520-4871085
rs238231	17	4886772	ENSG00000108523	RNF167	6.6756e-10	-0.427159	0.0680196	A	G	0.771084	0.761364	0.804598	0.761745	0.775773	43470	chr17:4843302-4848486
rs73335457	17	5170870	ENSG00000161929	SCIMP	4.00078e-07	0.0746456	0.0145558	T	C	0.519231	0.517647	0.451299	0.496429	0.493542	-32715	chr17:5112255-5138155
17:5287058:A:ATTTCCCTTGCTCAGTACAT	17	5287058	ENSG00000029725	RABEP1	4.87839e-08	-0.395914	0.0716019	A	ATTTCCCTTGCTCAGTACAT	0.472222	0.473373	0.448171	0.465649	0.463619	101501	chr17:5185557-5289129
rs58645097	17	5345688	ENSG00000005100	DHX33	9.93094e-12	-0.560548	0.0806559	C	CAAAA	0.134146	0.137143	0.16185	0.121622	0.140138	26692	chr17:5344231-5372380
rs72837957	17	5759986	ENSG00000261879	-	1.05266e-07	-0.08026	0.0149024	C	T	0.10241	0.0948276	0.0924855	0.0239726	0.0772569	664608	chr17:5095378-5126938
rs111817161	17	6599874	ENSG00000141485	SLC13A5	3.01169e-08	-1.03281	0.183842	T	G	0.0914634	0.0628571	0.0113636	0.0719178	0.0535406	17012	chr17:6588031-6616886
rs530779	17	7011129	ENSG00000161944	ASGR2	4.53555e-09	0.354735	0.0595732	C	T	0.358209	0.332258	0.381295	0.375	0.360825	6999	chr17:7004640-7018128
rs5412	17	7184046	ENSG00000006047	YBX2	4.49911e-10	0.365054	0.0575321	G	A	0.174699	0.182584	0.101124	0.147651	0.147959	13837	chr17:7191570-7197883
rs61563390	17	7208277	ENSG00000132507	EIF5A	4.20286e-07	-0.399646	0.0780766	G	GTT	0.241667	0.236434	0.211712	0.25	0.233831	-2040	chr17:7210317-7215774
rs72840907	17	7213560	ENSG00000132507	EIF5A	1.94164e-10	-0.467298	0.0720871	C	G	0.314286	0.313333	0.236641	0.28629	0.285263	3243	chr17:7210317-7215774
rs9907011	17	7615286	ENSG00000108947	EFNB3	1.85448e-06	-0.30017	0.0622986	C	T	0.168831	0.172727	0.114198	0.182143	0.157169	6767	chr17:7608519-7614696
rs10468483	17	8993133	ENSG00000065320	NTN1	7.46929e-10	-0.60893	0.0972536	T	C	0.13253	0.10452	0.0932203	0.126712	0.110635	68275	chr17:8924858-9147317
rs35676068	17	9347494	ENSG00000170310	STX8	8.26533e-08	0.333819	0.061463	CAG	C	0.333333	0.307692	0.251553	0.313433	0.295918	132059	chr17:9153787-9479553
rs8078574	17	9593577	ENSG00000154914	USP43	1.60975e-23	0.200962	0.019233	G	A	0.168675	0.235955	0.19382	0.191275	0.202381	45563	chr17:9548014-9632418
rs7214602	17	10604299	ENSG00000187824	TMEM220	5.55562e-08	0.0947234	0.0172058	G	A	0.475309	0.458824	0.44012	0.489655	0.463588	24152	chr17:10602331-10628451
rs1044569	17	12895929	ENSG00000006744	ELAC2	1.98388e-07	0.280383	0.0532559	G	A	0.640244	0.633523	0.621469	0.587413	0.619377	25575	chr17:12895707-12921504
rs199668444	17	13493643	ENSG00000153976	HS3ST3A1	9.78232e-08	0.308991	0.0572254	TAAA	T	0.611111	0.566667	0.53	0.595652	0.568789	11601	chr17:13399005-13505244
rs62055990	17	14073854	ENSG00000006695	COX10	1.90222e-09	0.534213	0.0875196	C	T	0.168675	0.130303	0.145833	0.084507	0.129032	101042	chr17:13972812-13980639
rs1045599	17	15879910	ENSG00000011295	TTC19	5.56265e-09	0.370905	0.0626627	C	T	0.60241	0.561798	0.592697	0.604027	0.587585	-22783	chr17:15902693-15932226
rs178785	17	16136289	ENSG00000214941	ZSWIM7	2.00307e-09	-0.0410778	0.00673944	C	G	0.536585	0.514124	0.534682	0.544521	0.531142	-233281	chr17:15879873-15903008
rs11078345	17	16368112	ENSG00000175061	FAM211A-AS1	3.02643e-07	0.0601223	0.0116	A	G	0.224359	0.291925	0.259375	0.289474	0.271617	25977	chr17:16342135-16373767
rs11654224	17	16783999	ENSG00000205312	-	1.21642e-20	0.221737	0.0229024	G	A	0.0792683	0.101124	0.0147929	0.097973	0.0719237	-27909	chr17:16750948-16756090
rs1736214	17	17132333	ENSG00000154803	FLCN	8.86252e-15	0.400497	0.0502817	C	G	0.542169	0.590909	0.650568	0.59589	0.60327	8120	chr17:17115525-17140453
rs4646356	17	17471175	ENSG00000133027	PEMT	7.60788e-07	-0.250078	0.0500123	G	A	0.524096	0.530899	0.511236	0.530201	0.52381	23839	chr17:17408876-17495014
rs2925139	17	18008592	ENSG00000171953	ATPAF2	2.56086e-07	0.50352	0.0965435	A	G	0.909639	0.90625	0.929379	0.899329	0.911966	-66110	chr17:17880722-17942482
rs1563632	17	18220770	ENSG00000176974	SHMT1	1.06292e-07	0.403094	0.074869	G	A	0.662651	0.651685	0.662921	0.684564	0.664966	46031	chr17:18231186-18266801
rs112347175	17	18281373	ENSG00000176974	SHMT1	4.49156e-15	1.11231	0.138039	G	A	0.0903614	0.0771429	0.0762712	0.0714286	0.0773196	-14572	chr17:18231186-18266801
rs79506397	17	19732432	ENSG00000083290	ULK2	1.6266e-08	-0.290384	0.0506842	AT	A	0.26875	0.270115	0.204969	0.294326	0.257194	-55195	chr17:19674141-19677237
rs6587206	17	19881587	ENSG00000108599	AKAP10	9.28253e-22	0.463135	0.046386	T	C	0.469512	0.423729	0.39697	0.37931	0.411248	-437	chr17:19807614-19881150
rs72624978	17	21455337	ENSG00000212719	C17orf51	1.37807e-14	-0.0855857	0.0108278	A	T	0.310606	0.292969	0.275	0.280374	0.287411	-23010	chr17:21428050-21432327
rs35588687	17	30261454	ENSG00000172301	COPRS	5.4013e-08	-0.384203	0.0697215	CT	C	0.139706	0.172297	0.17931	0.188596	0.173684	-75098	chr17:30178882-30186356
rs2346037	17	31014370	ENSG00000006042	TMEM98	1.37267e-06	-0.352626	0.072254	A	G	0.175	0.192308	0.159639	0.183099	0.177738	-240557	chr17:31254927-31268631
rs1860199	17	33129926	ENSG00000132141	CCT6B	8.83095e-10	0.446783	0.0716767	T	C	0.518072	0.539326	0.575843	0.540268	0.547619	158495	chr17:33254877-33288421
rs883416	17	33570441	ENSG00000166750	SLFN5	2.06868e-10	0.327324	0.0505743	C	A	0.536145	0.505618	0.460674	0.446309	0.481293	387	chr17:33570054-33600674
rs10445391	17	34306106	ENSG00000161573	CCL16	1.51704e-07	-0.235579	0.0443127	A	G	0.0625	0.0727273	0.0574713	0.0419847	0.0590406	-807	chr17:34303528-34305299
rs4795205	17	35851332	ENSG00000161326	DUSP14	1.43788e-07	-0.104195	0.0195615	C	T	0.126506	0.119318	0.130682	0.114094	0.122432	1396	chr17:35849936-35873603
rs71135733	17	35868894	ENSG00000108264	TADA2A	2.53853e-07	-0.0429469	0.00823184	C	CT	0.574074	0.650568	0.637143	0.679054	0.643103	101930	chr17:35766964-35839835
rs34857153	17	37389831	ENSG00000108306	FBXL20	4.40837e-07	0.565355	0.110656	CA	C	0.177966	0.142336	0.101562	0.0970874	0.124122	168078	chr17:37415383-37557909
rs907089	17	37833600	ENSG00000161395	PGAP3	4.02256e-12	-0.496809	0.0701017	G	A	0.650602	0.651685	0.657303	0.667785	0.657313	10760	chr17:37827374-37844360
rs4239225	17	38127112	ENSG00000167914	GSDMA	1.31763e-07	-0.397184	0.0743352	G	A	0.432927	0.444767	0.555233	0.44863	0.477273	7887	chr17:38119225-38134019
rs61322733	17	38938021	ENSG00000171446	KRT27	4.12878e-07	0.264549	0.0516491	A	G	0.291045	0.24812	0.248062	0.271028	0.260321	765	chr17:38933059-38938786
rs2469823	17	39006842	ENSG00000167920	TMEM99	4.21371e-12	-0.485464	0.0685686	A	G	0.614458	0.629944	0.611429	0.587248	0.611301	31485	chr17:38975357-38991337
rs9896980	17	39993222	ENSG00000141698	NT5C3B	6.27007e-46	-0.917769	0.0589047	G	A	0.743902	0.795455	0.776836	0.765101	0.774829	-699	chr17:39981334-39992523
rs2074157	17	40257515	ENSG00000108771	DHX58	1.59381e-06	-0.566682	0.116851	G	A	0.174699	0.191011	0.199438	0.163265	0.1843	7236	chr17:40253421-40264751
rs2301647	17	40611288	ENSG00000037042	TUBG2	1.46561e-06	0.377061	0.0774745	C	T	0.409639	0.424157	0.407303	0.362416	0.401361	-200034	chr17:40811322-40819024
rs8176273	17	41211653	ENSG00000012048	BRCA1	2.39126e-13	-0.925854	0.123411	A	G	0.331325	0.294944	0.297753	0.305369	0.303571	65734	chr17:41196311-41277387
rs34255224	17	42748592	ENSG00000161692	DBF4B	1.80926e-06	-0.260352	0.0539772	TA	T	0.35443	0.400602	0.408228	0.352518	0.383764	-37383	chr17:42785975-42829632
rs62063286	17	44041987	ENSG00000185829	ARL17A	1.15981e-08	0.125984	0.0217602	T	C	0.185897	0.214706	0.242424	0.202128	0.215704	615049	chr17:44594067-44657036
rs1981997	17	44056767	ENSG00000263503	-	1.59419e-10	0.0653363	0.0100297	G	A	0.26506	0.199438	0.219101	0.204698	0.215986	-377061	chr17:43678234-43679706
rs11656151	17	44068492	ENSG00000232300	FAM215B	4.57324e-16	0.18339	0.0219252	A	G	0.231707	0.25	0.278736	0.244755	0.254816	571669	chr17:44636195-44640161
rs199533	17	44828931	ENSG00000214401	KANSL1-AS1	1.51868e-40	0.277376	0.0192139	G	A	0.222892	0.176966	0.19382	0.184564	0.190476	557990	chr17:44270941-44274087
rs199533	17	44828931	ENSG00000262500	-	3.24461e-37	0.276672	0.0201838	G	A	0.222892	0.176966	0.19382	0.184564	0.190476	507960	chr17:44320971-44322410
rs11658976	17	44866805	ENSG00000228696	ARL17B	1.65669e-06	-0.0330717	0.0068307	G	A	0.647541	0.615044	0.589147	0.640625	0.617794	-427675	chr17:44352149-44439130
rs8064379	17	45927411	ENSG00000141294	LRRC46	9.86746e-08	-0.290898	0.0538908	G	C	0.433333	0.494186	0.458824	0.481618	0.471971	18419	chr17:45908992-45915079
rs9915028	17	45927491	ENSG00000141295	SCRN2	3.54091e-09	-0.529787	0.0883351	G	T	0.128049	0.122857	0.105114	0.133562	0.120898	-8836	chr17:45915057-45918655
rs114759915	17	46117470	ENSG00000108439	PNPO	4.27841e-11	0.87018	0.129423	C	T	0.060241	0.0621469	0.0674157	0.0805369	0.0681431	98599	chr17:46018871-46023743
rs1468270	17	46125191	ENSG00000002919	SNX11	3.42486e-18	-0.604597	0.0672224	C	T	0.210843	0.214689	0.196629	0.187919	0.201874	-55527	chr17:46180718-46196526
rs58404512	17	46309483	ENSG00000141293	SKAP1	5.36609e-10	-0.428847	0.0678971	GC	G	0.58642	0.602273	0.623596	0.614094	0.609589	198069	chr17:46210801-46507552
rs8072250	17	46569216	ENSG00000173917	HOXB2	9.59858e-11	0.560114	0.0849221	A	G	0.813253	0.797753	0.780899	0.815436	0.79932	51292	chr17:46618255-46620508
rs6504473	17	46736700	ENSG00000108511	HOXB6	3.00688e-10	0.443541	0.0691811	A	G	0.671053	0.651235	0.688679	0.678295	0.672053	-54346	chr17:46671638-46682354
rs111611366	17	47041306	ENSG00000159199	ATP5G1	2.36836e-08	0.475027	0.0839037	G	T	0.160494	0.186047	0.150307	0.179856	0.17027	71180	chr17:46970126-46973233
rs2586471	17	48241732	ENSG00000108823	SGCA	4.89853e-24	-0.769377	0.0727027	C	T	0.560241	0.587079	0.668539	0.620805	0.616497	158	chr17:48241574-48253211
rs3760405	17	48555817	ENSG00000136457	CHAD	7.26899e-09	0.388195	0.0661069	G	A	0.355422	0.36236	0.357143	0.365772	0.360684	-13031	chr17:48541856-48542786
rs1106730	17	48602412	ENSG00000006282	SPATA20	3.62123e-10	-0.527572	0.0826776	C	A	0.141975	0.158192	0.130682	0.100671	0.132933	-18006	chr17:48620418-48633211
rs9906084	17	48637385	ENSG00000006282	SPATA20	2.38086e-32	-0.760398	0.0603196	G	A	0.358025	0.345029	0.265896	0.336735	0.320804	16967	chr17:48620418-48633211
rs12949115	17	48944345	ENSG00000229980	TOB1-AS1	8.933e-09	0.126621	0.0216968	C	A	0.262821	0.245562	0.278443	0.223404	0.252252	306	chr17:48944039-48945668
rs11869372	17	53066609	ENSG00000166263	STXBP4	3.82606e-15	0.105094	0.0130071	T	C	0.621951	0.58	0.597059	0.604317	0.597173	20522	chr17:53046087-53068349
rs12936811	17	54856903	ENSG00000121057	AKAP1	1.45819e-06	0.33891	0.0696208	T	A	0.425926	0.378531	0.390449	0.5	0.419658	-305549	chr17:55162452-55183384
rs10515134	17	54863448	ENSG00000153933	DGKE	1.20044e-08	0.634671	0.109737	G	A	0.0722892	0.0589888	0.0758427	0.11745	0.0807823	-48011	chr17:54911459-54946036
rs34789176	17	56904496	ENSG00000108395	TRIM37	2.1386e-08	0.381407	0.0671487	CT	C	0.605263	0.584375	0.530405	0.604167	0.576389	188482	chr17:57059998-57092978
rs11407682	17	57201795	ENSG00000121101	TEX14	4.16404e-07	0.369962	0.0722531	G	GA	0.546875	0.549645	0.488189	0.546729	0.530752	-432379	chr17:56634038-56769416
rs6503905	17	57287454	ENSG00000167447	SMG8	2.35109e-09	0.337083	0.0555528	A	G	0.607143	0.623457	0.582192	0.673228	0.621782	694	chr17:57286760-57292600
rs7207204	17	58176504	ENSG00000068097	HEATR6	4.20641e-14	0.679986	0.0877515	T	C	0.123457	0.0847458	0.0890805	0.123288	0.101211	-20212	chr17:58120554-58156292
rs12452187	17	61648920	ENSG00000087191	PSMC5	6.18876e-08	-0.26696	0.0486685	A	G	0.343373	0.365169	0.390449	0.325503	0.359694	-255591	chr17:61904511-61908277
rs5020097	17	61814198	ENSG00000108592	FTSJ3	1.24907e-15	0.533187	0.0647805	G	C	0.586667	0.567485	0.570064	0.617647	0.583804	90833	chr17:61896792-61905031
rs7503878	17	62992682	ENSG00000214174	AMZ2P1	9.52698e-13	-0.159368	0.0218276	C	T	0.896341	0.88	0.977401	0.909722	0.91955	-20996	chr17:62962667-62971686
rs62084079	17	65386917	ENSG00000154217	PITPNC1	7.54003e-09	0.484838	0.0826551	C	T	0.240741	0.222857	0.132948	0.207483	0.194444	13343	chr17:65373574-65693372
rs12944412	17	66265977	ENSG00000196704	AMZ2	3.0548e-11	-0.398025	0.058738	G	T	0.335443	0.317919	0.264706	0.323944	0.305851	22263	chr17:66243714-66253297
rs139267277	17	66433134	ENSG00000070540	WIPI1	1.63496e-07	0.443403	0.0836298	CAAAAAAAA	C	0.430556	0.38535	0.385802	0.45122	0.407588	-9761	chr17:66417088-66423373
rs12450402	17	67262712	ENSG00000154265	ABCA5	1.02696e-12	0.540651	0.0741618	A	T	0.366197	0.334532	0.332031	0.335106	0.33912	60530	chr17:67240451-67323242
rs146463558	17	70104970	ENSG00000234899	SOX9-AS1	8.83112e-07	0.149273	0.0300333	T	A	0.232143	0.278226	0.258475	0.218182	0.25	-51110	chr17:70033454-70053860
rs492095	17	72869078	ENSG00000161513	FDXR	9.0892e-10	-0.467041	0.0749845	A	G	0.253425	0.258278	0.203704	0.282787	0.248441	70	chr17:72858618-72869148
rs2242231	17	73242935	ENSG00000125445	MRPS7	3.41696e-13	0.547129	0.0734332	A	G	0.783133	0.842697	0.865169	0.808725	0.832483	-14819	chr17:73257754-73262454
rs199641812	17	73244906	ENSG00000125450	NUP85	1.36018e-08	-0.346153	0.0600826	A	C	0.304348	0.353535	0.365854	0.313433	0.340136	43153	chr17:73201753-73211870
rs9890153	17	73267169	ENSG00000125454	SLC25A19	7.64217e-18	0.603125	0.0678202	A	C	0.676829	0.730114	0.787356	0.661871	0.723292	18302	chr17:73269072-73285471
rs8076052	17	73779198	ENSG00000108479	GALK1	2.80177e-21	0.736884	0.0747706	A	C	0.246914	0.292135	0.132948	0.295918	0.239206	-17881	chr17:73747674-73761317
rs9891533	17	74239595	ENSG00000141576	RNF157	1.66394e-08	0.112967	0.0197316	G	A	0.268293	0.353933	0.384831	0.391156	0.360684	-3141	chr17:74138533-74236454
rs4789302	17	74480715	ENSG00000129667	RHBDF2	5.37907e-17	-0.693238	0.0801998	T	C	0.680723	0.679775	0.651685	0.697987	0.67602	-6902	chr17:74466972-74473813
rs9910053	17	74667807	ENSG00000182534	MXRA7	3.05663e-19	0.181833	0.0195664	A	C	0.103659	0.0857143	0.0730337	0.0912162	0.0857633	39230	chr17:74668632-74707037
rs34835035	17	74697848	ENSG00000182534	MXRA7	1.93954e-09	-0.0662767	0.0108636	C	A	0.566265	0.550562	0.546243	0.554795	0.552586	9189	chr17:74668632-74707037
rs11868378	17	76357874	ENSG00000266970	-	3.11219e-10	-0.161874	0.0252704	G	A	0.828947	0.819876	0.939759	0.797794	0.852505	1341	chr17:76356533-76369992
rs62075586	17	76787885	ENSG00000055483	USP36	2.59117e-31	0.881426	0.0712855	T	C	0.560241	0.542135	0.532353	0.554054	0.544905	7919	chr17:76783462-76795804
rs35067783	17	77705335	ENSG00000182156	ENPP7	2.36623e-08	0.513822	0.0907534	A	AG	0.219697	0.199248	0.191406	0.137931	0.183973	655	chr17:77704680-77716021
rs12945883	17	78070348	ENSG00000171298	GAA	2.37835e-12	-0.498673	0.0695914	G	C	0.689024	0.727528	0.738506	0.729167	0.725779	-5006	chr17:78075354-78081517
rs12451471	17	78102517	ENSG00000141543	EIF4A3	4.29969e-07	-0.311181	0.0608483	C	T	0.361446	0.377907	0.400602	0.32069	0.367491	18465	chr17:78109012-78120982
rs6565646	17	78181132	ENSG00000262580	-	1.27664e-11	-0.0746265	0.0107976	T	C	0.656627	0.627119	0.653179	0.667785	0.649485	-2262	chr17:78174471-78178870
rs9897319	17	78935071	ENSG00000141564	RPTOR	2.34213e-08	-0.371349	0.0655678	G	A	0.344595	0.334337	0.40604	0.368217	0.364865	416453	chr17:78518618-78831924
rs2659012	17	79200716	ENSG00000224877	C17orf89	8.04927e-08	0.0392285	0.00721617	T	C	0.438356	0.419753	0.509259	0.506993	0.472222	-12322	chr17:79213038-79215081
rs8079022	17	79299484	ENSG00000185332	TMEM105	7.36868e-13	0.522906	0.0712514	G	A	0.146154	0.170068	0.0920245	0.16087	0.138776	4990	chr17:79285073-79304474
rs11657440	17	79480686	ENSG00000184009	ACTG1	3.29437e-13	0.581923	0.0780477	T	C	0.39375	0.407514	0.418605	0.385135	0.403141	-786	chr17:79476996-79479900
rs73371226	17	79613718	ENSG00000182612	TSPAN10	9.94544e-19	0.777878	0.0850331	G	A	0.405063	0.394286	0.39548	0.375	0.391192	9522	chr17:79604196-79606203
rs372870214	17	79635918	ENSG00000214087	ARL16	8.01925e-41	-0.293472	0.0202449	T	G	0.103896	0.122024	0.104938	0.107407	0.110701	15036	chr17:79648203-79650954
rs74400058	17	79992511	ENSG00000169689	STRA13	1.72411e-09	-0.771579	0.126062	G	C	0.149351	0.0955414	0.0792683	0.124088	0.105607	-10528	chr17:79976577-79981983
rs6502108	17	80374899	ENSG00000169660	HEXDC	4.751e-09	0.499745	0.0840395	G	T	0.307229	0.252809	0.25	0.302013	0.272109	-1294	chr17:80376193-80400521
rs2246577	17	80680394	ENSG00000141560	FN3KRP	2.22238e-53	0.928577	0.0542652	T	C	0.538462	0.619883	0.677019	0.619718	0.625	5836	chr17:80674558-80685893
rs2847153	18	661647	ENSG00000132199	ENOSF1	2.24796e-35	0.994851	0.07482	G	A	0.180723	0.235955	0.252809	0.228188	0.231293	31630	chr18:670323-693277
rs6506450	18	698024	ENSG00000132199	ENOSF1	2.87307e-12	-0.482632	0.0676167	G	A	0.414634	0.408571	0.388889	0.428082	0.408537	-4747	chr18:670323-693277
rs11872923	18	5282442	ENSG00000263753	LINC00667	1.36006e-09	0.0504048	0.00818156	C	T	0.134146	0.143258	0.16763	0.160959	0.153713	49568	chr18:5232874-5238332
rs7244939	18	7111779	ENSG00000101680	LAMA1	6.93487e-07	-0.419512	0.0835858	T	C	0.64557	0.656069	0.608571	0.541667	0.611208	6034	chr18:6941742-7117813
rs544553	18	10524453	ENSG00000134265	NAPG	1.68461e-24	-0.73393	0.068582	A	T	0.373494	0.455056	0.466292	0.446309	0.444728	-1448	chr18:10525901-10550798
rs8087266	18	11688979	ENSG00000141404	GNAL	6.17561e-09	0.0527296	0.00893599	G	A	0.26506	0.207865	0.261236	0.184564	0.22619	25	chr18:11688954-11885684
rs34456643	18	12565250	ENSG00000134278	SPIRE1	1.27673e-44	0.277072	0.0181025	T	C	0.536145	0.534091	0.5	0.544828	0.526863	92883	chr18:12446510-12658133
rs11080620	18	13029068	ENSG00000101639	CEP192	2.08985e-32	-0.763334	0.0604896	T	G	0.668675	0.558989	0.620787	0.64094	0.613946	37708	chr18:12991360-13125047
rs71161388	18	20931402	ENSG00000134490	TMEM241	2.25116e-08	-0.375421	0.066203	AC	A	0.126506	0.129213	0.10452	0.174497	0.132879	-124430	chr18:20777107-20806972
rs17203108	18	21781793	ENSG00000141447	OSBPL1A	2.04472e-10	-0.617334	0.0953554	G	C	0.191358	0.190341	0.220339	0.146259	0.188468	196030	chr18:21742007-21977823
rs2680893	18	32660777	ENSG00000166974	MAPRE2	2.28708e-07	-0.394752	0.075372	C	G	0.150602	0.134831	0.126404	0.161074	0.141156	103886	chr18:32556891-32722378
rs642509	18	33858124	ENSG00000075643	MOCOS	3.08667e-24	0.904882	0.0850925	C	G	0.76875	0.765714	0.730994	0.798611	0.764035	90643	chr18:33767481-33852120
rs112851872	18	33868418	ENSG00000075643	MOCOS	6.8405e-07	0.7693	0.153193	A	C	0.0337838	0.0709677	0.0566667	0.0447154	0.0547809	100937	chr18:33767481-33852120
rs903738	18	34124843	ENSG00000134775	FHOD3	1.73539e-08	0.539105	0.0942876	C	T	0.765823	0.741379	0.745665	0.746479	0.747359	247167	chr18:33877676-34360018
rs954725	18	39780339	ENSG00000267586	LINC00907	2.2087e-14	0.156477	0.0199615	G	A	0.283133	0.328652	0.326705	0.358621	0.329038	41093	chr18:39739246-39806069
rs57214592	18	43949538	ENSG00000206181	TCEB3B	8.90342e-07	0.419439	0.0844178	C	T	0.170732	0.210983	0.144509	0.184932	0.178571	612450	chr18:44558942-44561988
rs17829490	18	46109074	ENSG00000101670	LIPG	1.79828e-06	0.449461	0.0931595	T	C	0.728916	0.660112	0.752809	0.791946	0.731293	-977994	chr18:47087068-47108219
rs72931037	18	51864000	ENSG00000101751	POLI	4.07663e-09	0.890796	0.149134	C	T	0.0421687	0.0564972	0.0730337	0.057047	0.0596252	68227	chr18:51795773-51824602
rs8093572	18	52618629	ENSG00000166510	CCDC68	8.47368e-08	0.416475	0.0767476	A	T	0.572289	0.550562	0.553371	0.60473	0.568143	8110	chr18:52568739-52626739
rs5825315	18	56812215	ENSG00000166562	SEC11C	2.31206e-09	-0.512216	0.0843755	C	CT	0.427711	0.412429	0.428977	0.352349	0.404274	5507	chr18:56806708-56826068
rs34186710	18	59710156	ENSG00000197563	PIGN	1.26846e-11	-0.499328	0.072237	GA	G	0.41129	0.46875	0.5	0.464912	0.467857	144101	chr18:59710799-59854257
rs17088496	18	71568159	ENSG00000263711	-	1.66181e-06	0.077625	0.016035	C	G	0.0914634	0.112717	0.0581395	0.070922	0.0827465	-636621	chr18:70818475-70931538
rs12456306	18	71754551	ENSG00000141665	FBXO15	6.4884e-07	0.554911	0.110271	A	G	0.120482	0.162921	0.134831	0.114094	0.136054	60448	chr18:71740587-71814999
rs35208712	18	72258927	ENSG00000264247	LINC00909	6.61699e-12	0.0907935	0.0129488	CAG	C	0.795181	0.785311	0.863636	0.820423	0.819204	6133	chr18:72259009-72265060
rs1972887	18	72917817	ENSG00000180011	ZADH2	1.53258e-10	-0.417465	0.0640225	T	C	0.584615	0.581481	0.534014	0.685484	0.59448	3486	chr18:72907062-72921303
rs492597	18	77481429	ENSG00000060069	CTDP1	1.76847e-07	-0.0489992	0.009268	T	A	0.518519	0.52809	0.534091	0.610345	0.549138	41629	chr18:77439800-77514510
rs11664762	18	77780683	ENSG00000101546	RBFA	9.67602e-53	-1.0992	0.0647256	C	T	0.421687	0.452247	0.47191	0.463087	0.456633	-13674	chr18:77794357-77806392
rs60861849	18	77819828	ENSG00000101546	RBFA	1.30353e-07	0.445279	0.0833028	C	T	0.391566	0.292135	0.300562	0.347973	0.322828	25471	chr18:77794357-77806392
rs11667579	19	455661	ENSG00000129946	SHC2	2.21242e-07	-0.10609	0.0202315	A	G	0.1375	0.14881	0.0485714	0.117424	0.108108	5335	chr19:416582-460996
rs12610384	19	634095	ENSG00000099821	POLRMT	2.61708e-16	0.447447	0.0530281	A	G	0.451807	0.396067	0.384831	0.47651	0.420918	-498	chr19:617222-633597
rs351973	19	795457	ENSG00000198858	R3HDM4	3.67489e-08	0.425162	0.0761732	A	G	0.79	0.782178	0.628713	0.77551	0.737143	117774	chr19:896502-913231
rs2930895	19	893080	ENSG00000175221	MED16	1.92384e-10	-0.0784321	0.0120964	A	G	0.560345	0.543796	0.488281	0.614679	0.547454	138	chr19:867961-893218
rs7246039	19	996549	ENSG00000065268	WDR18	2.71146e-24	-0.0985485	0.00925463	G	A	0.574627	0.513333	0.583333	0.50813	0.541837	13376	chr19:983173-990292
rs8178973	19	1105621	ENSG00000167468	GPX4	8.37339e-08	0.364581	0.0671569	A	AG	0.133333	0.159509	0.112245	0.211111	0.155769	1686	chr19:1103935-1106778
rs10412742	19	2399325	ENSG00000178297	TMPRSS9	5.27045e-17	-0.482353	0.0557859	C	T	0.343373	0.329545	0.166667	0.326241	0.280763	9557	chr19:2389768-2414201
rs16989608	19	3122655	ENSG00000088256	GNA11	3.85105e-07	-0.332594	0.0647605	A	G	0.353659	0.33427	0.356742	0.281879	0.330494	28248	chr19:3094407-3124002
rs6146446	19	3474213	ENSG00000095932	C19orf77	2.06958e-51	0.77559	0.0464091	T	TCAGGGCTCAAAGTC	0.269231	0.234756	0.198171	0.266187	0.236697	6327	chr19:3474404-3480540
rs1045750	19	4251069	ENSG00000141985	SH3GL1	4.37036e-07	0.33235	0.0650286	T	C	0.295181	0.247191	0.252809	0.281879	0.264456	149475	chr19:4360366-4400544
rs55913120	19	4334402	ENSG00000178078	STAP2	4.98126e-07	0.266631	0.0524356	C	T	0.419753	0.45509	0.395062	0.481752	0.438757	4472	chr19:4324039-4338874
rs62130978	19	4429007	ENSG00000167670	CHAF1A	7.80371e-12	-0.440636	0.0630682	C	T	0.246988	0.254237	0.257669	0.215753	0.244288	26349	chr19:4402658-4443389
rs71170853	19	4801675	ENSG00000141965	FEM1A	1.17758e-06	-0.339937	0.0692086	A	AT	0.195652	0.221374	0.252336	0.26087	0.234336	9948	chr19:4791727-4795571
rs806708	19	5618073	ENSG00000196365	LONP1	6.48382e-11	0.474924	0.0713317	C	T	0.650602	0.648876	0.648876	0.651007	0.64966	102228	chr19:5691844-5720301
rs2446206	19	5777415	ENSG00000141994	DUS3L	6.98569e-19	-0.662405	0.0720665	T	C	0.135802	0.193182	0.152941	0.18662	0.171353	8351	chr19:5784842-5785766
rs2245650	19	5915900	ENSG00000105519	CAPS	5.60106e-12	0.388381	0.0551912	A	G	0.683544	0.717647	0.753521	0.672535	0.710131	4183	chr19:5911717-5915653
rs111736649	19	6442842	ENSG00000181240	SLC25A41	7.67631e-07	0.463763	0.0927799	G	T	0.193333	0.236667	0.0744048	0.265152	0.185714	-9052	chr19:6426047-6433790
rs2305807	19	6754188	ENSG00000125733	TRIP10	2.97694e-08	-0.414221	0.0737045	T	C	0.268293	0.323864	0.16573	0.258503	0.251286	16253	chr19:6737935-6751511
rs138793621	19	7087203	ENSG00000130544	ZNF557	8.63348e-09	-0.458834	0.0785412	G	GT	0.265432	0.242604	0.366864	0.376866	0.316456	17749	chr19:7069454-7084229
rs142737073	19	8013883	ENSG00000104980	TIMM44	6.70009e-07	0.383037	0.0762135	C	T	0.216867	0.213068	0.156051	0.213768	0.197653	-20054	chr19:7991602-7993829
rs116246092	19	9302143	ENSG00000188000	OR7D2	3.33799e-48	0.589123	0.0366975	A	G	0.08125	0.066092	0.00842697	0.0924658	0.0570934	5865	chr19:9296278-9299493
rs2163809	19	9496994	ENSG00000174652	ZNF266	5.93172e-41	0.632126	0.0435218	T	C	0.60241	0.570225	0.61236	0.624161	0.60119	49240	chr19:9523271-9546234
rs62103915	19	9543029	ENSG00000188321	ZNF559	3.11632e-13	-0.785643	0.105257	T	C	0.0873016	0.0880282	0.076087	0.0585586	0.0770925	108582	chr19:9434447-9454519
rs62104304	19	10055264	ENSG00000105088	OLFM2	4.00204e-08	0.190595	0.0342435	C	T	0.368056	0.325658	0.428	0.3375	0.362473	-8036	chr19:9964393-10047228
rs2287802	19	10112688	ENSG00000080573	COL5A3	6.79639e-13	0.685351	0.093236	A	G	0.391566	0.390449	0.44382	0.369128	0.401361	8459	chr19:10070236-10121147
rs8108722	19	10347084	ENSG00000175898	-	3.42236e-07	0.0868307	0.0168312	T	C	0.848684	0.78	0.781437	0.776978	0.789048	-13214	chr19:10332110-10333870
rs3176766	19	10449778	ENSG00000076662	ICAM3	5.83009e-13	-0.424051	0.0575133	G	A	0.156627	0.227528	0.225434	0.231544	0.217839	721	chr19:10444451-10450499
rs11669879	19	10708462	ENSG00000129353	SLC44A2	4.08788e-07	-0.658245	0.128463	G	A	0.0705128	0.0795455	0.0440252	0.057971	0.0626134	-4670	chr19:10713132-10747172
rs322152	19	11414611	ENSG00000267174	-	2.32048e-15	-0.119862	0.0147116	T	C	0.301205	0.34	0.16092	0.273973	0.263841	20506	chr19:11411452-11435117
rs6511887	19	13869251	ENSG00000037757	MRI1	4.93025e-22	-0.521423	0.0518426	G	A	0.439024	0.452096	0.36747	0.441176	0.42196	-6094	chr19:13875345-13885096
rs200547743	19	13892749	ENSG00000104979	C19orf53	8.47074e-07	-0.378581	0.0760405	G	GT	0.173913	0.123188	0.124113	0.126126	0.131808	7768	chr19:13884981-13889275
rs143614189	19	15817811	ENSG00000186204	CYP4F12	1.3963e-11	0.60938	0.0883467	G	T	0.21519	0.198276	0.258427	0.227891	0.226644	34245	chr19:15783566-15807984
rs7259864	19	15930122	ENSG00000214049	UCA1	3.69734e-16	0.123206	0.0146806	G	C	0.296296	0.285311	0.276471	0.328767	0.295296	-9648	chr19:15939770-15947130
rs12461016	19	17161687	ENSG00000131351	HAUS8	8.19124e-07	-0.0394927	0.0079216	G	A	0.403614	0.360795	0.387006	0.380952	0.379931	24736	chr19:17160538-17186423
rs12984454	19	17425939	ENSG00000130312	MRPL34	1.09057e-11	0.408912	0.058959	C	T	0.514085	0.472973	0.565068	0.492248	0.511134	22522	chr19:17403417-17417464
rs56879227	19	18667180	ENSG00000221983	UBA52	3.20327e-09	-0.433839	0.0721292	ATT	A	0.583333	0.610759	0.537931	0.577869	0.577393	-15359	chr19:18682539-18686012
rs12983056	19	20153763	ENSG00000197124	ZNF682	1.32879e-07	-0.478988	0.0896723	A	C	0.76506	0.80618	0.814607	0.838926	0.811224	-3489	chr19:20107866-20150274
rs62110376	19	21571732	ENSG00000182141	ZNF708	6.00693e-08	0.127203	0.0231665	A	G	0.0696203	0.0625	0.0465839	0.0307692	0.0511152	-59520	chr19:21473961-21512212
rs200232724	19	21743888	ENSG00000197013	ZNF429	5.39954e-09	-0.444485	0.0750278	C	CT	0.826667	0.788591	0.778169	0.802632	0.794792	64405	chr19:21679483-21719301
rs35136644	19	21763344	ENSG00000268433	-	4.77496e-09	-0.0760281	0.0127871	AT	ATT	0.19863	0.212121	0.172727	0.201493	0.195531	97679	chr19:21860351-21861023
rs35136644	19	21763344	ENSG00000268433	-	1.05943e-08	-0.0808251	0.0139212	AT	ATT	0.19863	0.212121	0.172727	0.201493	0.195531	97679	chr19:21860351-21861023
19:22470650:C:CT	19	22470650	ENSG00000241282	RPL34P33	1.88979e-08	0.0953618	0.0167233	C	CT	0.0833333	0.072327	0.0849057	0.0474453	0.0711575	-411503	chr19:22882153-22882487
rs55866249	19	23207152	ENSG00000213967	ZNF726	9.43485e-07	-0.0557212	0.0112412	GC	G	0.637931	0.701754	0.592593	0.659574	0.649733	-890525	chr19:24097677-24106695
rs34604063	19	23432206	ENSG00000269837	-	9.16203e-12	0.0906764	0.0130241	C	CT	0.395161	0.507576	0.421875	0.410891	0.44208	8535	chr19:23437854-23440741
rs12462542	19	29693858	ENSG00000105176	URI1	3.4854e-07	-0.559242	0.108478	G	A	0.097561	0.0804598	0.0545455	0.0629371	0.070922	-720692	chr19:30414550-30506602
rs10402931	19	33072069	ENSG00000105185	PDCD5	4.91804e-10	0.498074	0.078678	G	A	0.703125	0.716463	0.75	0.659664	0.710472	96	chr19:33071973-33078333
rs73041776	19	33372243	ENSG00000121289	CEP89	1.64192e-09	-0.409509	0.0668159	G	T	0.415663	0.365169	0.294944	0.322148	0.340136	90626	chr19:33369901-33462869
rs2081094	19	33381455	ENSG00000021488	SLC7A9	1.20423e-15	0.628466	0.0763113	G	A	0.833333	0.798246	0.752976	0.799296	0.790036	-20807	chr19:33321414-33360648
rs28524164	19	34287386	ENSG00000153885	KCTD15	1.69261e-16	0.725533	0.0854069	C	T	0.60241	0.618644	0.588415	0.611111	0.605634	549	chr19:34286837-34297863
rs77214196	19	35297306	ENSG00000089351	GRAMD1A	3.80293e-07	-0.44975	0.0875302	A	AC	0.526316	0.554598	0.571429	0.542857	0.552632	-188381	chr19:35485687-35517375
rs10557696	19	35784178	ENSG00000105695	MAG	3.64676e-12	-0.376249	0.05298	CTG	CTGTG	0.467213	0.462185	0.409091	0.448454	0.444444	1151	chr19:35783027-35804707
rs56138004	19	35785147	ENSG00000105695	MAG	4.90881e-08	-0.447457	0.0809384	C	T	0.103896	0.10241	0.0925926	0.120301	0.104089	2120	chr19:35783027-35804707
rs7599	19	36038390	ENSG00000105677	TMEM147	3.88552e-73	1.23263	0.0586937	A	G	0.647436	0.616279	0.635294	0.558621	0.611504	1894	chr19:36036496-36038428
rs137881956	19	36192381	ENSG00000161265	U2AF1L4	6.34245e-08	-0.431053	0.0786473	A	AAAAT	0.15	0.118497	0.123418	0.12069	0.125	43938	chr19:36233364-36236319
rs12459634	19	36230174	ENSG00000126246	IGFLR1	2.83694e-15	-0.741305	0.0912905	T	C	0.156627	0.16573	0.191011	0.107383	0.157313	2062	chr19:36230057-36232236
rs12459634	19	36230174	ENSG00000161265	U2AF1L4	1.86146e-13	0.558802	0.0741298	T	C	0.156627	0.16573	0.191011	0.107383	0.157313	6145	chr19:36233364-36236319
19:36653853:A:C	19	36653853	ENSG00000161281	COX7A1	3.73239e-10	0.551312	0.0864678	A	C	0.206349	0.164286	0.0923077	0.177273	0.15237	-10082	chr19:36641823-36643771
rs12973781	19	36683810	ENSG00000196357	ZNF565	4.97349e-07	0.207139	0.0407333	A	C	0.537037	0.586705	0.602837	0.55036	0.57397	21756	chr19:36673187-36705566
rs3108576	19	37205178	ENSG00000186020	ZNF529	2.58352e-12	0.394729	0.0551808	C	T	0.608434	0.584746	0.598315	0.651007	0.609029	-166512	chr19:37025675-37038666
rs12104193	19	37424826	ENSG00000197050	ZNF420	1.50205e-12	-0.555292	0.076761	G	T	0.583333	0.607407	0.633621	0.592391	0.608312	-73932	chr19:37498758-37618344
rs2972457	19	38136001	ENSG00000120784	ZFP30	1.17816e-09	0.367536	0.059424	G	C	0.584337	0.609551	0.626404	0.641892	0.61925	9629	chr19:38104649-38145630
rs10407371	19	39249306	ENSG00000182472	CAPN12	1.16602e-19	-0.265107	0.0281714	T	C	0.45679	0.465909	0.491228	0.47619	0.474783	-23256	chr19:39220826-39226050
rs45496398	19	39370217	ENSG00000104824	HNRNPL	6.0166e-10	-0.0998759	0.0158604	G	C	0.0352113	0.0869565	0.037037	0.0827338	0.0637899	-29244	chr19:39327027-39340973
rs10713585	19	39391646	ENSG00000104825	NFKBIB	2.9569e-07	0.0593418	0.0114394	GT	G	0.658228	0.610429	0.658065	0.635338	0.637736	1307	chr19:39390339-39398289
rs57038019	19	39474314	ENSG00000161243	FBXO27	9.74891e-16	0.774904	0.093771	A	T	0.329268	0.201754	0.207602	0.23913	0.231317	43286	chr19:39481353-39517600
rs7257526	19	40003744	ENSG00000105193	RPS16	1.26456e-07	0.321292	0.0600437	A	G	0.512346	0.555882	0.509434	0.525	0.528182	-77156	chr19:39923846-39926588
rs11668051	19	40784394	ENSG00000090013	BLVRB	3.25585e-08	-0.522511	0.0932444	C	G	0.154321	0.151515	0.16879	0.161765	0.159555	187353	chr19:40953695-40971747
rs3745936	19	42092815	ENSG00000007129	CEACAM21	1.40928e-11	0.119944	0.0173929	T	A	0.768293	0.8125	0.850877	0.819728	0.819444	36930	chr19:42055885-42093196
rs28712386	19	42138887	ENSG00000105723	GSK3A	7.27878e-07	0.3399	0.0678548	C	T	0.396341	0.426554	0.462857	0.435811	0.435567	607858	chr19:42734337-42746745
rs7507202	19	42296047	ENSG00000105404	RABAC1	4.03394e-07	-0.477143	0.0930716	C	T	0.3	0.230539	0.204268	0.288321	0.246283	167495	chr19:42460832-42463542
rs79399417	19	43952438	ENSG00000234465	PINLYP	8.10993e-07	-0.0626655	0.0125646	G	A	0.108434	0.0870787	0.0310734	0.115646	0.0803419	-128513	chr19:44080951-44083238
rs10409591	19	43986855	ENSG00000176531	PHLDB3	1.19939e-08	0.0685774	0.011857	G	A	0.32716	0.396552	0.383117	0.361111	0.373418	12991	chr19:43979105-43999846
rs8100211	19	44035158	ENSG00000105755	ETHE1	1.73212e-27	-0.771279	0.0673658	C	T	0.179012	0.203488	0.224852	0.213768	0.208929	-3762	chr19:44010870-44031396
rs3213276	19	44073794	ENSG00000073050	XRCC1	2.83041e-17	-0.480895	0.0551079	C	T	0.597561	0.590909	0.570175	0.554054	0.576256	6364	chr19:44047191-44080158
rs11879541	19	44331443	ENSG00000167637	ZNF283	1.86873e-06	0.0462832	0.00960898	C	T	0.39759	0.403409	0.384181	0.439597	0.405983	0	chr19:44331443-44353307
rs417699	19	44417575	ENSG00000176222	ZNF404	8.00999e-07	-0.0886236	0.0177604	A	G	0.524096	0.502809	0.519663	0.473154	0.503401	-29459	chr19:44376514-44388116
rs11670157	19	44824679	ENSG00000159917	ZNF235	1.56468e-07	-0.335069	0.063097	T	C	0.493902	0.528571	0.502857	0.503472	0.509549	-17094	chr19:44732881-44807585
19:44955521:C:CA	19	44955521	ENSG00000167383	ZNF229	3.04298e-07	-0.104448	0.0201564	C	CA	0.925676	0.891026	0.891156	0.886555	0.895161	-2861	chr19:44921684-44952660
rs143050030	19	44997793	ENSG00000167384	ZNF180	5.82581e-07	-0.34342	0.067953	GCTCTTGCTCT	G	0.29878	0.295977	0.313218	0.326531	0.309359	6781	chr19:44979853-45004574
rs11423421	19	45119221	ENSG00000216588	IGSF23	4.82762e-07	-0.125066	0.0245655	C	CG	0.310976	0.351429	0.330409	0.332215	0.334489	2282	chr19:45116939-45140081
rs390952	19	45371594	ENSG00000130202	PVRL2	1.135e-12	0.365548	0.0502441	A	G	0.609756	0.617143	0.615152	0.57037	0.604129	22163	chr19:45349431-45382198
rs2286756	19	46145025	ENSG00000267757	C19orf83	6.59697e-08	-0.0755795	0.0138086	G	T	0.625	0.520619	0.55	0.598684	0.565079	274	chr19:46144751-46146047
rs3826853	19	46974324	ENSG00000182013	PNMAL1	1.59937e-26	0.79879	0.0712504	A	G	0.182927	0.248588	0.191429	0.210345	0.212435	340	chr19:46969747-46974664
rs314668	19	47166742	ENSG00000197380	DACT3	1.43586e-08	0.471213	0.0819272	T	C	0.572289	0.623596	0.662921	0.64094	0.632653	-2347	chr19:47150868-47164395
rs112285002	19	48374320	ENSG00000105398	SULT2A1	3.07014e-09	-0.871669	0.144746	C	T	0.170732	0.164773	0.0649718	0.132653	0.127148	15334	chr19:48373722-48389654
rs11564512	19	48610399	ENSG00000105499	PLA2G4C	4.28708e-07	0.532182	0.104051	A	G	0.126582	0.16474	0.140805	0.20068	0.161431	3675	chr19:48551099-48614074
rs4347733	19	48711960	ENSG00000105483	CARD8	4.7812e-25	-0.717713	0.0662048	C	T	0.365854	0.367052	0.333333	0.321918	0.345156	-4751	chr19:48684026-48707209
19:49402401:AAAAAAAAAAGAG:A	19	49402401	ENSG00000104804	TULP2	4.6538e-10	0.579593	0.0914237	AAAAAAAAAAGAG	A	0.16875	0.14	0.115385	0.163121	0.142478	-411	chr19:49384221-49401990
rs112629080	19	49624807	ENSG00000104863	LIN7B	1.27734e-14	0.842657	0.106466	G	A	0.0670732	0.0539773	0.0518293	0.0612245	0.0571178	7227	chr19:49617580-49621717
rs35032991	19	50496882	ENSG00000105053	VRK3	2.29362e-10	-0.393916	0.0610211	C	T	0.204819	0.176966	0.166667	0.184564	0.179862	31761	chr19:50479723-50528643
rs60182980	19	50845704	ENSG00000131400	NAPSA	9.54797e-21	-0.424693	0.043735	G	A	0.329268	0.275148	0.284431	0.310345	0.294849	23383	chr19:50861733-50869087
rs59323905	19	50848025	ENSG00000131401	NAPSB	2.81053e-19	-0.215295	0.0231416	G	A	0.329268	0.284483	0.282738	0.312925	0.297723	-10207	chr19:50837052-50837818
rs66949844	19	52004791	ENSG00000254521	SIGLEC12	1.12559e-29	-0.61523	0.0513645	G	GC	0.682927	0.654494	0.667647	0.662162	0.66436	235	chr19:51994610-52005026
rs4801914	19	52917723	ENSG00000167555	ZNF528	8.44898e-10	0.528365	0.0846644	G	T	0.80625	0.790123	0.825153	0.820611	0.810634	16622	chr19:52901101-52921656
rs12984381	19	53945701	ENSG00000241015	TPM3P9	5.59235e-07	-0.0301413	0.00595451	C	T	0.7125	0.694286	0.7625	0.766423	0.734601	10465	chr19:53935236-53947923
rs40168	19	54641388	ENSG00000125505	MBOAT7	7.85989e-07	-0.0522088	0.0104548	A	G	0.780488	0.845238	0.834337	0.787234	0.817774	52345	chr19:54677106-54693733
rs40168	19	54641388	ENSG00000167608	TMC4	2.30913e-11	-0.161727	0.0237141	A	G	0.780488	0.845238	0.834337	0.787234	0.817774	35477	chr19:54663845-54676865
rs416867	19	54796630	ENSG00000170866	LILRA3	6.48107e-10	-0.201315	0.0320319	G	A	0.23494	0.231638	0.0909091	0.152027	0.169521	13322	chr19:54799853-54809952
rs7259928	19	54952759	ENSG00000267838	-	8.20685e-09	-0.0742281	0.0126866	C	T	0.317073	0.303371	0.305714	0.308725	0.307363	-2397	chr19:54949846-54950362
rs514148	19	55474502	ENSG00000022556	NLRP2	1.3073e-10	0.110802	0.0169263	A	G	0.401786	0.388393	0.378641	0.416667	0.395095	10005	chr19:55464497-55493007
rs4806636	19	55548558	ENSG00000160439	RDH13	4.98114e-10	0.0231639	0.00366029	G	T	0.5	0.517241	0.515723	0.555556	0.523723	5917	chr19:55550475-55554475
rs33949495	19	56888650	ENSG00000240225	ZNF542	6.16581e-09	-0.184375	0.0312443	C	T	0.0722892	0.0983146	0.0225989	0.0604027	0.0621806	9183	chr19:56879467-56890897
rs9749084	19	56995737	ENSG00000166770	ZNF667-AS1	2.65498e-14	0.103745	0.013278	A	G	0.253012	0.325843	0.317416	0.285235	0.302721	7119	chr19:56988618-56990056
rs10853889	19	57060981	ENSG00000196263	ZNF471	4.88623e-07	0.387477	0.0761438	G	A	0.277027	0.277778	0.266667	0.279412	0.274725	41770	chr19:57019211-57041590
rs399970	19	57063916	ENSG00000197951	ZNF71	2.42907e-07	-0.282728	0.0541032	T	G	0.210843	0.238764	0.323034	0.271812	0.268707	-42715	chr19:57106631-57133041
rs7249011	19	57835850	ENSG00000178229	ZNF543	2.70422e-11	0.0986088	0.0145113	T	C	0.46988	0.407303	0.438202	0.52349	0.454932	3974	chr19:57831876-57842144
rs75946741	19	58071195	ENSG00000251369	ZNF550	1.04694e-19	0.188931	0.0200487	C	T	0.150602	0.208571	0.168571	0.237931	0.195502	-15	chr19:58046624-58071180
rs11879465	19	58152795	ENSG00000121417	ZNF211	5.5676e-36	0.960787	0.0715262	C	T	0.138554	0.123596	0.140449	0.151007	0.137755	11035	chr19:58141760-58153549
rs11673029	19	58491627	ENSG00000166704	ZNF606	2.80626e-07	-0.498634	0.095934	T	C	0.150602	0.160112	0.13764	0.14094	0.147109	23090	chr19:58488420-58514717
rs113653787	19	58494367	ENSG00000177025	C19orf18	1.36858e-08	0.65744	0.114135	A	C	0.0722892	0.109551	0.0983146	0.0574324	0.0877342	-8465	chr19:58469804-58485902
rs12976966	19	58647516	ENSG00000181894	ZNF329	1.47238e-13	-0.591639	0.0781383	T	G	0.1625	0.135838	0.127907	0.176692	0.146953	14638	chr19:58637618-58662154
rs893184	19	58864479	ENSG00000121410	A1BG	1.51931e-06	-0.645616	0.132857	T	C	0.957831	0.921348	0.966292	0.959732	0.94983	-5479	chr19:58856543-58859000
rs35782676	19	58926345	ENSG00000171574	ZNF584	3.83297e-19	-0.707521	0.0763616	T	C	0.222892	0.219101	0.186782	0.233108	0.213551	13475	chr19:58912870-58928486
rs3764531	19	58929305	ENSG00000131849	ZNF132	1.07089e-13	0.299618	0.0393351	G	C	0.44375	0.452096	0.455696	0.42446	0.444853	22284	chr19:58944180-58951589
rs11697869	20	1174075	ENSG00000125895	TMEM74B	1.7611e-11	1.0042	0.146346	A	G	0.0783133	0.0870787	0.0196629	0.0671141	0.0603741	-8958	chr20:1161204-1165117
rs395071	20	1359238	ENSG00000088832	FKBP1A	2.85927e-08	-0.440913	0.0783517	G	A	0.719512	0.731638	0.741379	0.738095	0.734483	14568	chr20:1349621-1373806
rs78268807	20	1393707	ENSG00000196209	SIRPB2	2.9643e-07	-0.109801	0.0211685	G	A	0.0609756	0.10119	0.0565476	0.0597015	0.071558	78457	chr20:1451385-1472164
rs6891	20	1424303	ENSG00000088833	NSFL1C	2.02855e-07	-0.321982	0.061207	G	A	0.353659	0.435393	0.41573	0.422819	0.414821	24034	chr20:1422806-1448337
20:1560739:T:<CN0>:1593685	20	1560739	ENSG00000101307	SIRPB1	1.14835e-08	-0.0900464	0.0155482	T	<CN0>	0.77439	0.821839	0.815029	0.777778	0.80192	39916	chr20:1544166-1600655
rs6106265	20	2108880	ENSG00000223750	SIRPB3P	8.22159e-07	0.0607958	0.0121965	A	T	0.231707	0.163793	0.211765	0.210714	0.199647	-420034	chr20:1645928-1688846
rs3787480	20	3016895	ENSG00000125901	MRPS26	2.16041e-18	0.667592	0.0737543	G	A	0.114458	0.18	0.188953	0.170139	0.170732	-9695	chr20:3026590-3028900
rs59478431	20	3046312	ENSG00000101405	OXT	7.38984e-07	0.636249	0.127093	T	C	0.0614035	0.0925926	0.057377	0.0817308	0.0753589	-5953	chr20:3052265-3053163
rs112200085	20	3196390	ENSG00000125877	ITPA	6.20023e-17	-0.82917	0.0961297	G	A	0.168675	0.113636	0.0643275	0.0862069	0.1	6877	chr20:3189513-3204516
rs1630481	20	5032985	ENSG00000089063	TMEM230	8.07854e-07	-0.268011	0.0537285	A	G	0.519737	0.464497	0.442424	0.463504	0.465265	60764	chr20:5080485-5093749
rs6139898	20	6014954	ENSG00000088766	CRLS1	1.12732e-07	-0.399232	0.0743068	G	A	0.692771	0.615169	0.620787	0.647651	0.636054	28219	chr20:5986735-6020699
rs6133778	20	9999151	ENSG00000132623	ANKEF1	9.47142e-07	0.30233	0.0610018	G	A	0.554217	0.556497	0.59322	0.517007	0.557363	32378	chr20:9966773-10023864
rs168622	20	12966089	ENSG00000172296	SPTLC3	2.33119e-21	-0.160131	0.0162128	T	G	0.638554	0.589888	0.621469	0.671141	0.626917	-23537	chr20:12989626-13031666
rs6074611	20	13453336	ENSG00000089123	TASP1	8.09035e-07	-0.361805	0.0725359	G	C	0.35625	0.426901	0.393491	0.439189	0.410211	166239	chr20:13246708-13619575
rs11473835	20	14746780	ENSG00000125848	FLRT3	2.88874e-07	0.47834	0.0921296	G	GGT	0.532895	0.512048	0.493827	0.503497	0.507313	-428526	chr20:14303633-14318254
rs6044146	20	16563167	ENSG00000089177	KIF16B	7.1314e-17	-1.02801	0.119433	G	T	0.156627	0.132022	0.143275	0.141892	0.141379	-9089	chr20:16252748-16554078
rs55891715	20	17953846	ENSG00000125871	MGME1	3.20404e-10	-0.618704	0.0966586	C	T	0.114458	0.112994	0.10452	0.147651	0.119454	4291	chr20:17949555-17971765
rs4814735	20	18359674	ENSG00000101310	SEC23B	1.77476e-06	0.42482	0.0880026	A	T	0.371951	0.347701	0.336207	0.322695	0.341506	-128462	chr20:18488136-18507175
rs6035070	20	18533440	ENSG00000125821	DTD1	1.46318e-08	0.455655	0.0792685	A	G	0.228916	0.210674	0.202247	0.166667	0.199659	-35096	chr20:18568536-18744561
rs8122855	20	25192049	ENSG00000197586	ENTPD6	9.85498e-07	0.340853	0.0688866	G	A	0.289157	0.345506	0.356742	0.305369	0.330782	15721	chr20:25176328-25207365
rs113469203	20	25343258	ENSG00000100997	ABHD12	9.47465e-59	-1.07971	0.0593635	G	A	0.570513	0.567251	0.544379	0.527778	0.550712	28361	chr20:25275378-25371619
rs2072975	20	25434351	ENSG00000100994	PYGB	3.47498e-10	0.572284	0.0895924	A	G	0.219512	0.173295	0.184659	0.22973	0.197595	205647	chr20:25228704-25278650
rs71185307	20	25576757	ENSG00000101004	NINL	1.66028e-16	0.707555	0.0832658	ATAACATTTG	A	0.390244	0.426966	0.455357	0.456081	0.4375	-10604	chr20:25433340-25566153
rs143567383	20	29647671	ENSG00000149531	FRG1B	3.41254e-08	-0.0521329	0.00931762	G	A	0.27907	0.360169	0.293814	0.335821	0.324615	35815	chr20:29611856-29634010
rs6087984	20	31335246	ENSG00000149600	COMMD7	2.45911e-09	0.400296	0.0660542	G	A	0.204819	0.19774	0.264045	0.241611	0.229983	-3443	chr20:31290492-31331803
rs71192789	20	32549286	ENSG00000125977	EIF2S2	2.38169e-07	0.406911	0.0778102	TA	T	0.611111	0.552941	0.642442	0.571429	0.592982	150852	chr20:32676103-32700138
rs8115656	20	33282780	ENSG00000101460	MAP1LC3A	2.31114e-07	0.319173	0.0609649	G	C	0.411392	0.443503	0.497175	0.469178	0.462003	148123	chr20:33134657-33148149
rs2038503	20	33675900	ENSG00000100991	TRPC4AP	3.11042e-11	0.41538	0.0613246	G	A	0.506173	0.431429	0.409091	0.460714	0.442308	4774	chr20:33590206-33680674
rs35672093	20	33753791	ENSG00000101000	PROCR	6.20055e-08	0.52799	0.0962599	C	CTT	0.210843	0.191011	0.205056	0.199324	0.20017	-6084	chr20:33759875-33765165
rs867186	20	33764554	ENSG00000101000	PROCR	3.2781e-12	-0.889845	0.125018	A	G	0.0662651	0.0983146	0.115169	0.124161	0.105442	4679	chr20:33759875-33765165
rs200029202	20	33793555	ENSG00000088298	EDEM2	1.3346e-06	-0.506507	0.103662	AATATATATATATATATAT	A	0.880952	0.90625	0.904167	0.915929	0.904481	-58388	chr20:33703166-33735167
rs2425050	20	33879478	ENSG00000242372	EIF6	3.58021e-15	0.612073	0.0756695	A	G	0.155844	0.217647	0.242775	0.208029	0.214542	-6690	chr20:33866713-33872788
rs4911496	20	33972053	ENSG00000101019	UQCC1	9.61178e-10	0.393772	0.0633163	C	T	0.692771	0.615169	0.623596	0.61745	0.629252	27891	chr20:33890368-33999944
rs6060624	20	34413663	ENSG00000214078	CPNE1	6.40435e-29	-0.241186	0.020445	A	G	0.0662651	0.0983146	0.0852273	0.113793	0.0936426	-160855	chr20:34213952-34252808
rs28622208	20	35746819	ENSG00000101353	MROH8	1.21439e-06	-0.399941	0.0815295	G	A	0.402439	0.401685	0.443503	0.348993	0.401024	61143	chr20:35729628-35807962
rs11481749	20	37042774	ENSG00000196756	SNHG17	1.67454e-07	-0.0674616	0.0127349	A	AT	0.754098	0.745902	0.769841	0.809524	0.770531	21202	chr20:37049234-37063976
rs6128884	20	37376734	ENSG00000101442	ACTR5	1.11922e-15	0.957531	0.11613	T	C	0.0542169	0.0677966	0.0828571	0.0872483	0.0753425	-350	chr20:37377084-37400834
rs72623594	20	37576255	ENSG00000101447	FAM83D	1.02075e-09	0.75347	0.12135	G	A	0.174699	0.19382	0.202247	0.218121	0.19983	21301	chr20:37554954-37581703
rs6028797	20	38647877	ENSG00000237767	-	4.92435e-13	-0.256508	0.0346741	C	T	0.150602	0.13764	0.132768	0.122378	0.134251	14759	chr20:38633118-38636887
rs6072524	20	40506307	ENSG00000229042	-	5.36656e-07	0.06035	0.0119031	G	C	0.13125	0.0924855	0.0976331	0.0839161	0.0973451	-807736	chr20:41314043-41314857
rs34867188	20	42095494	ENSG00000124193	SRSF6	8.56472e-19	0.702861	0.0766777	A	G	0.39759	0.366477	0.357988	0.424138	0.383072	8927	chr20:42086567-42092245
rs2223262	20	43985828	ENSG00000204070	SYS1	3.81507e-13	0.410778	0.055251	T	C	0.64557	0.625714	0.627907	0.650685	0.63549	-4748	chr20:43990576-43995854
rs6032544	20	44422373	ENSG00000101457	DNTTIP1	2.17447e-24	0.607195	0.05689	T	C	0.668675	0.668539	0.688202	0.681208	0.677721	1798	chr20:44420575-44440066
rs3092635	20	44542093	ENSG00000124257	NEURL2	9.52142e-09	-0.45553	0.0782072	A	AT	0.87037	0.822857	0.837209	0.873239	0.846491	-22978	chr20:44517263-44519115
rs4810486	20	44766403	ENSG00000101017	CD40	6.24295e-08	-0.374024	0.0682072	A	G	0.13253	0.162921	0.13764	0.177852	0.154762	19493	chr20:44746910-44758502
rs847104	20	45151273	ENSG00000198185	ZNF334	1.67538e-27	0.973131	0.0849698	A	G	0.186747	0.199438	0.179775	0.177852	0.186224	-9075	chr20:45129700-45142198
rs6018076	20	45452130	ENSG00000064655	EYA2	6.57357e-12	-0.580562	0.0827869	A	G	0.686747	0.654494	0.651685	0.630872	0.652211	-71132	chr20:45523262-45817492
rs4809607	20	45594395	ENSG00000064655	EYA2	2.88607e-07	0.495161	0.0953621	G	A	0.210843	0.233146	0.216292	0.238255	0.22619	71133	chr20:45523262-45817492
rs3085559	20	45659176	ENSG00000064655	EYA2	9.50065e-10	0.598755	0.0962432	G	GGA	0.788462	0.786932	0.805714	0.806122	0.797743	135914	chr20:45523262-45817492
rs3092291	20	47724665	ENSG00000124207	CSE1L	5.90635e-07	-0.399754	0.0791428	C	CA	0.259494	0.25	0.291391	0.254032	0.264764	61817	chr20:47662848-47713489
rs562954	20	48092076	ENSG00000158445	KCNB1	7.08243e-54	1.60668	0.0933455	A	G	0.445783	0.359551	0.345506	0.416107	0.381803	7108	chr20:47980413-48099184
rs6020074	20	48448659	ENSG00000197818	SLC9A8	1.79732e-08	-0.398331	0.0697437	T	C	0.638554	0.60452	0.561798	0.55102	0.582906	19410	chr20:48429249-48508772
rs6512654	20	49170157	ENSG00000196396	PTPN1	8.09351e-07	-0.541126	0.108488	T	G	0.0963855	0.101124	0.0870787	0.0973154	0.0952381	43267	chr20:49126890-49201299
rs80283817	20	50389460	ENSG00000101115	SALL4	1.82753e-08	0.3589	0.0628726	A	G	0.216867	0.194915	0.199422	0.208029	0.202632	29599	chr20:50400580-50419059
rs1041181	20	52177698	ENSG00000171940	ZNF217	1.33988e-07	0.444494	0.0832392	C	T	0.539474	0.564327	0.577381	0.554795	0.562389	32680	chr20:52183603-52210378
rs6123356	20	52692254	ENSG00000064787	BCAS1	3.12465e-07	0.489406	0.0945398	A	G	0.138554	0.121469	0.108571	0.163265	0.130584	-47015	chr20:52553315-52645239
rs6128410	20	57299586	ENSG00000215440	NPEPL1	6.98661e-16	0.567187	0.0682686	G	A	0.388889	0.330508	0.352071	0.399329	0.362847	35400	chr20:57264186-57290689
rs73131464	20	57545082	ENSG00000101158	NELFCD	1.29278e-10	-0.0841023	0.012844	A	T	0.105263	0.136076	0.121711	0.114504	0.121857	-11180	chr20:57556262-57570188
rs67072353	20	60940702	ENSG00000130702	LAMA5	1.8135e-24	0.933838	0.0873291	G	A	0.21875	0.237805	0.205128	0.230496	0.22366	-56389	chr20:60883010-60884313
rs11700217	20	61407407	ENSG00000228705	LINC00659	7.07419e-08	-0.198226	0.0363028	G	A	0.0963855	0.0926966	0.0337079	0.0973154	0.0765306	-643	chr20:61405479-61406764
rs6010770	20	61494225	ENSG00000101190	TCFL5	3.26389e-08	0.699689	0.124872	G	T	0.0662651	0.0898876	0.0646067	0.0872483	0.0782313	-1110	chr20:61472466-61493115
rs77219803	20	61851666	ENSG00000101197	BIRC7	4.01348e-07	0.618244	0.120571	A	G	0.0844156	0.070122	0.03125	0.0845588	0.0642458	-15568	chr20:61867234-61871859
rs755203	20	61994264	ENSG00000101204	CHRNA4	5.04969e-13	-0.402874	0.0544864	G	A	0.5625	0.568	0.706349	0.514286	0.595238	-1525	chr20:61975419-61992739
rs142041157	20	62953051	ENSG00000203880	PCMTD2	5.20218e-07	0.0580862	0.0114426	T	A	0.428571	0.471591	0.425	0.377358	0.432099	65958	chr20:62887093-62907006
rs718670	21	15648154	ENSG00000243064	ABCC13	1.24125e-10	0.0810603	0.0123671	C	T	0.216867	0.123596	0.132022	0.218121	0.163265	39628	chr21:15608526-15651978
rs1783009	21	26904798	ENSG00000154719	MRPL39	1.68013e-11	-0.394934	0.0574944	T	C	0.295181	0.294944	0.22191	0.219595	0.253833	75031	chr21:26957967-26979829
rs139258193	21	34800146	ENSG00000142188	TMEM50B	6.76172e-13	-0.0804192	0.0109392	TTCA	T	0.408537	0.514368	0.511236	0.472603	0.487931	52104	chr21:34804791-34852250
rs7281784	21	35905299	ENSG00000159197	KCNE2	1.66834e-06	0.30713	0.0634543	C	T	0.315789	0.2625	0.326241	0.295833	0.296781	168977	chr21:35736322-35743688
rs145416409	21	37479010	ENSG00000159231	CBR3	2.30633e-13	-0.501355	0.0667816	A	AGC	0.232877	0.273026	0.272109	0.330709	0.281563	-28199	chr21:37507209-37518864
rs10483032	21	37512565	ENSG00000159231	CBR3	3.88309e-07	-0.449339	0.0875184	A	G	0.86747	0.859551	0.840909	0.885135	0.861538	5356	chr21:37507209-37518864
rs2246810	21	37575535	ENSG00000142197	DOPEY2	3.46456e-48	1.14279	0.0712011	G	A	0.319277	0.353933	0.348315	0.312081	0.336735	46456	chr21:37529079-37572743
rs8131246	21	38451926	ENSG00000185808	PIGP	5.34521e-08	-0.329316	0.0597402	A	G	0.686747	0.660112	0.685393	0.697987	0.681122	-6468	chr21:38431469-38445458
rs35571600	21	40590624	ENSG00000183527	PSMG1	4.81866e-09	-0.452789	0.0761746	A	C	0.408537	0.384181	0.356742	0.337838	0.367521	-34847	chr21:40546694-40555777
rs35152619	21	40700117	ENSG00000185658	BRWD1	1.54563e-17	0.514524	0.0584442	CT	C	0.378049	0.455056	0.437853	0.456081	0.439316	-14372	chr21:40556101-40685745
rs35471191	21	40774784	ENSG00000182093	WRB	1.29056e-09	0.559162	0.0906316	A	AC	0.719512	0.754237	0.716374	0.736486	0.733564	22615	chr21:40752169-40769815
rs13051967	21	42384262	ENSG00000226496	LINC00323	6.92199e-07	0.064192	0.012789	G	C	0.0987654	0.0514286	0.0375	0.0797101	0.0613718	135798	chr21:42513426-42520060
rs3034887	21	43149503	ENSG00000236384	LINC00479	8.1816e-15	-0.135355	0.0169702	C	CCCAG	0.391566	0.435393	0.420904	0.472973	0.4343	-13568	chr21:43131679-43135935
rs146363761	21	43204146	ENSG00000141956	PRDM15	1.81618e-06	0.10072	0.0208851	A	ATG	0.115854	0.0960452	0.0514286	0.0857143	0.0827526	95445	chr21:43218384-43299591
rs399888	21	43429623	ENSG00000237232	ZNF295-AS1	3.08349e-11	0.260967	0.0385201	G	A	0.662338	0.609091	0.598802	0.611111	0.613971	321	chr21:43429302-43444975
rs220219	21	43444414	ENSG00000237232	ZNF295-AS1	6.86915e-07	0.180051	0.0358599	C	G	0.421687	0.348315	0.339888	0.302013	0.344388	15112	chr21:43429302-43444975
rs228080	21	43966793	ENSG00000160190	SLC37A1	4.13383e-07	0.353553	0.0690291	G	A	0.46988	0.530899	0.562147	0.503356	0.524702	50676	chr21:43916117-43918313
rs7281786	21	44085658	ENSG00000160191	PDE9A	5.77953e-07	-0.428634	0.0847878	G	A	0.186747	0.179775	0.210674	0.174497	0.188776	11913	chr21:44073745-44174174
rs112373714	21	44288594	ENSG00000160193	WDR4	2.13397e-11	-1.02927	0.150652	C	T	0.0542169	0.0960452	0.0758427	0.0604027	0.0749574	11047	chr21:44263203-44299641
rs4148974	21	44323720	ENSG00000160194	NDUFV3	4.62492e-27	-1.34037	0.118154	C	T	0.0421687	0.0870787	0.0702247	0.0604027	0.0688776	23967	chr21:44299753-44329215
rs11700748	21	44473062	ENSG00000160200	CBS	2.68348e-12	0.367849	0.0514639	C	T	0.481928	0.469101	0.5	0.560403	0.503401	23426	chr21:44473300-44496488
rs2838371	21	45215046	ENSG00000160213	CSTB	4.28878e-10	-0.471595	0.0742307	T	C	0.391566	0.432203	0.462428	0.440972	0.437608	-18720	chr21:45192392-45196326
rs58670754	21	45759746	ENSG00000160226	C21orf2	1.25515e-08	0.420328	0.0727763	T	A	0.197368	0.188953	0.18038	0.195652	0.189338	-461	chr21:45748826-45759285
rs235314	21	46271452	ENSG00000183255	PTTG1IP	6.7478e-25	-0.656553	0.0607761	C	T	0.518072	0.548295	0.438235	0.47619	0.493056	22300	chr21:46269499-46293752
rs4607021	21	46322487	ENSG00000160255	ITGB2	3.73292e-08	0.400959	0.0718739	G	A	0.554217	0.606742	0.589888	0.614094	0.596088	26301	chr21:46305867-46348788
rs56011036	21	46352040	ENSG00000183250	C21orf67	1.92811e-06	-0.0571337	0.0118777	C	A	0.189394	0.266892	0.178571	0.207207	0.215054	7788	chr21:46352728-46359828
rs55976226	21	47599013	ENSG00000160284	SPATC1L	7.41256e-12	-0.12312	0.0176025	C	T	0.25641	0.224432	0.150289	0.208333	0.202277	5377	chr21:47581061-47604390
rs2839171	21	47673247	ENSG00000215424	MCM3AP-AS1	5.72962e-07	-0.0302225	0.00597625	A	G	0.421687	0.469101	0.457865	0.5	0.466837	24117	chr21:47649130-47679304
rs200798299	21	47699199	ENSG00000182362	YBEY	2.3763e-12	-0.0813842	0.0113568	CA	C	0.408537	0.497126	0.461988	0.506897	0.476399	-7051	chr21:47706250-47717665
rs2839207	21	47717686	ENSG00000182362	YBEY	3.69778e-33	-0.154566	0.0120823	G	A	0.680723	0.737143	0.730337	0.731544	0.725641	11436	chr21:47706250-47717665
rs12626191	21	48076363	ENSG00000160310	PRMT2	1.04258e-06	-0.453077	0.0917794	T	C	0.216867	0.226744	0.228571	0.151007	0.20639	21285	chr21:48055078-48084863
rs361766	22	20743771	ENSG00000185252	ZNF74	1.60694e-08	-0.36847	0.0642891	C	T	0.319277	0.389831	0.388235	0.418367	0.386482	-4633	chr22:20748404-20761968
rs11914248	22	20832037	ENSG00000099917	MED15	6.71526e-07	-0.277734	0.0552661	T	C	0.211538	0.280347	0.272727	0.253623	0.261733	-18162	chr22:20850199-20909422
rs1110462	22	20881385	ENSG00000234757	CA15P2	6.17071e-08	0.091343	0.0166508	T	G	0.0301205	0.0617978	0.00280899	0.104027	0.0501701	-392503	chr22:20486311-20488882
rs2239961	22	21363960	ENSG00000230513	THAP7-AS1	7.86327e-15	-0.0775327	0.00971408	G	A	0.222892	0.185393	0.247191	0.157718	0.202381	7786	chr22:21356174-21364414
rs10009	22	22051709	ENSG00000100027	YPEL1	4.15392e-10	0.280254	0.0440765	A	G	0.445122	0.450867	0.428161	0.373288	0.423478	38414	chr22:22051832-22090123
rs9611014	22	22453513	ENSG00000211638	IGLV8-61	8.63022e-12	-0.198434	0.0284644	C	T	0.161765	0.204969	0.214286	0.25	0.21116	404	chr22:22453109-22453622
rs131442	22	24108977	ENSG00000128218	VPREB3	3.96552e-07	-0.415256	0.0809467	A	G	0.803797	0.875776	0.941176	0.842105	0.875475	-12322	chr22:24094929-24096655
[truncated: 63 more rows]
